# Supplementary material for: Digital circuits and neural networks based on acid-base chemistry implemented by robotic fluid handling
Source: Nat Commun. 2023 Jan 30;14:496. doi: 10.1038/s41467-023-36206-8 (PMC9887006; doi:10.1038/s41467-023-36206-8)
Supplement: Supplementary file 7 — Source Data [file 41467_2023_36206_MOESM7_ESM.xlsx]

## Sheet: Table 2
Table 2: the simulation results for the 2-class, binary image classifier compared to the acid-base model across different image sizes.
	8x8 Images														12x2 Images												16x16 Images												28x28 Images
	Sample Name	Real Label	Digital Model Neuron 0	Digital Model Neuron 1	Digital Model Predicted Label	Acid-Base Model Neuron 0 Left pH	Acid-Base Model Neuron 0 Right pH	Acid-Base Model Neuron 0 Interpretation	Acid-Base Model Neuron 1 Left pH	Acid-Base Model Neuron 1 Right pH	Acid-Base Model Neuron 1 Interpretation	Acid-Base Model Predicted Label	Acid-Base Model Matches Digital Model?		Digital Model Neuron 0	Digital Model Neuron 1	Digital Model Predicted Label	Acid-Base Model Neuron 0 Left pH	Acid-Base Model Neuron 0 Right pH	Acid-Base Model Neuron 0 Interpretation	Acid-Base Model Neuron 1 Left pH	Acid-Base Model Neuron 1 Right pH	Acid-Base Model Neuron 1 Interpretation	Acid-Base Model Predicted Label	Acid-Base Model Matches Digital Model?		Digital Model Neuron 0	Digital Model Neuron 1	Digital Model Predicted Label	Acid-Base Model Neuron 0 Left pH	Acid-Base Model Neuron 0 Right pH	Acid-Base Model Neuron 0 Interpretation	Acid-Base Model Neuron 1 Left pH	Acid-Base Model Neuron 1 Right pH	Acid-Base Model Neuron 1 Interpretation	Acid-Base Model Predicted Label	Acid-Base Model Matches Digital Model?		Digital Model Neuron 0	Digital Model Neuron 1	Digital Model Predicted Label	Acid-Base Model Neuron 0 Left pH	Acid-Base Model Neuron 0 Right pH	Acid-Base Model Neuron 0 Interpretation	Acid-Base Model Neuron 1 Left pH	Acid-Base Model Neuron 1 Right pH	Acid-Base Model Neuron 1 Interpretation	Acid-Base Model Predicted Label	Acid-Base Model Matches Digital Model?
	img_one_1.txt	1	-12	18	1	12.27	1.73	0	1.55	12.45	1	1	TRUE		-16	32	1	12.05	1.95	0	1.65	12.35	1	1	TRUE		-28	60	1	12.04	1.96	0	1.63	12.37	1	1	TRUE		-62	104	1	11.9	2.1	0	1.88	12.12	1	1	TRUE
	img_one_10.txt	1	-12	18	1	12.27	1.73	0	1.55	12.45	1	1	TRUE		-22	34	1	12.18	1.82	0	1.63	12.37	1	1	TRUE		-32	60	1	12.1	1.9	0	1.63	12.37	1	1	TRUE		-62	108	1	11.9	2.1	0	1.86	12.14	1	1	TRUE
	img_one_100.txt	1	-8	18	1	12.1	1.9	0	1.55	12.45	1	1	TRUE		-16	28	1	12.05	1.95	0	1.71	12.29	1	1	TRUE		-32	60	1	12.1	1.9	0	1.63	12.37	1	1	TRUE		-60	106	1	11.88	2.12	0	1.87	12.13	1	1	TRUE
	img_one_1000.txt	1	-6	12	1	11.97	2.03	0	1.73	12.27	1	1	TRUE		-18	26	1	12.1	1.9	0	1.74	12.26	1	1	TRUE		-26	46	1	12.01	1.99	0	1.75	12.25	1	1	TRUE		-72	90	1	11.96	2.04	0	1.94	12.06	1	1	TRUE
	img_one_1001.txt	1	-8	14	1	12.1	1.9	0	1.66	12.34	1	1	TRUE		-20	28	1	12.14	1.86	0	1.71	12.29	1	1	TRUE		-30	46	1	12.07	1.93	0	1.75	12.25	1	1	TRUE		-70	84	1	11.95	2.05	0	1.97	12.03	1	1	TRUE
	img_one_1002.txt	1	-6	12	1	11.97	2.03	0	1.73	12.27	1	1	TRUE		-12	24	1	11.92	2.08	0	1.78	12.22	1	1	TRUE		-20	48	1	11.89	2.11	0	1.73	12.27	1	1	TRUE		-74	76	1	11.97	2.03	0	2.01	11.99	1	1	TRUE
	img_one_1003.txt	1	-8	14	1	12.1	1.9	0	1.66	12.34	1	1	TRUE		-20	28	1	12.14	1.86	0	1.71	12.29	1	1	TRUE		-28	52	1	12.04	1.96	0	1.69	12.31	1	1	TRUE		-58	72	1	11.87	2.13	0	2.04	11.96	1	1	TRUE
	img_one_1004.txt	1	-6	8	1	11.97	2.03	0	1.9	12.1	1	1	TRUE		-14	26	1	11.99	2.01	0	1.74	12.26	1	1	TRUE		-22	46	1	11.93	2.07	0	1.75	12.25	1	1	TRUE		-58	88	1	11.87	2.13	0	1.95	12.05	1	1	TRUE
	img_one_1005.txt	1	-4	10	1	11.8	2.2	0	1.81	12.19	1	1	TRUE		-12	28	1	11.92	2.08	0	1.71	12.29	1	1	TRUE		-22	50	1	11.93	2.07	0	1.71	12.29	1	1	TRUE		-52	78	1	11.82	2.18	0	2	12	1	1	TRUE
	img_one_1006.txt	1	-10	16	1	12.19	1.81	0	1.6	12.4	1	1	TRUE		-14	26	1	11.99	2.01	0	1.74	12.26	1	1	TRUE		-22	46	1	11.93	2.07	0	1.75	12.25	1	1	TRUE		-58	96	1	11.87	2.13	0	1.91	12.09	1	1	TRUE
	img_one_1007.txt	1	-8	14	1	12.1	1.9	0	1.66	12.34	1	1	TRUE		-16	28	1	12.05	1.95	0	1.71	12.29	1	1	TRUE		-18	42	1	11.85	2.15	0	1.78	12.22	1	1	TRUE		-54	72	1	11.84	2.16	0	2.04	11.96	1	1	TRUE
	img_one_1008.txt	1	-8	14	1	12.1	1.9	0	1.66	12.34	1	1	TRUE		-12	24	1	11.92	2.08	0	1.78	12.22	1	1	TRUE		-18	42	1	11.85	2.15	0	1.78	12.22	1	1	TRUE		-62	80	1	11.9	2.1	0	1.99	12.01	1	1	TRUE
	img_one_1009.txt	1	-8	14	1	12.1	1.9	0	1.66	12.34	1	1	TRUE		-20	36	1	12.14	1.86	0	1.6	12.4	1	1	TRUE		-24	52	1	11.97	2.03	0	1.69	12.31	1	1	TRUE		-66	92	1	11.93	2.07	0	1.93	12.07	1	1	TRUE
	img_one_101.txt	1	-8	10	1	12.1	1.9	0	1.81	12.19	1	1	TRUE		-12	24	1	11.92	2.08	0	1.78	12.22	1	1	TRUE		-34	54	1	12.12	1.88	0	1.68	12.32	1	1	TRUE		-80	90	1	12.01	1.99	0	1.94	12.06	1	1	TRUE
	img_one_1010.txt	1	-8	14	1	12.1	1.9	0	1.66	12.34	1	1	TRUE		-12	24	1	11.92	2.08	0	1.78	12.22	1	1	TRUE		-18	42	1	11.85	2.15	0	1.78	12.22	1	1	TRUE		-56	78	1	11.85	2.15	0	2	12	1	1	TRUE
	img_one_1011.txt	1	-10	16	1	12.19	1.81	0	1.6	12.4	1	1	TRUE		-14	26	1	11.99	2.01	0	1.74	12.26	1	1	TRUE		-20	44	1	11.89	2.11	0	1.76	12.24	1	1	TRUE		-50	84	1	11.8	2.2	0	1.97	12.03	1	1	TRUE
	img_one_1012.txt	1	-12	18	1	12.27	1.73	0	1.55	12.45	1	1	TRUE		-14	30	1	11.99	2.01	0	1.68	12.32	1	1	TRUE		-22	42	1	11.93	2.07	0	1.78	12.22	1	1	TRUE		-54	68	1	11.84	2.16	0	2.06	11.94	1	1	TRUE
	img_one_1013.txt	1	-8	14	1	12.1	1.9	0	1.66	12.34	1	1	TRUE		-18	30	1	12.1	1.9	0	1.68	12.32	1	1	TRUE		-20	44	1	11.89	2.11	0	1.76	12.24	1	1	TRUE		-54	68	1	11.84	2.16	0	2.06	11.94	1	1	TRUE
	img_one_1014.txt	1	-10	16	1	12.19	1.81	0	1.6	12.4	1	1	TRUE		-18	30	1	12.1	1.9	0	1.68	12.32	1	1	TRUE		-22	50	1	11.93	2.07	0	1.71	12.29	1	1	TRUE		-60	70	1	11.88	2.12	0	2.05	11.95	1	1	TRUE
	img_one_1015.txt	1	-8	14	1	12.1	1.9	0	1.66	12.34	1	1	TRUE		-10	22	1	11.84	2.16	0	1.82	12.18	1	1	TRUE		-18	38	1	11.85	2.15	0	1.83	12.17	1	1	TRUE		-58	84	1	11.87	2.13	0	1.97	12.03	1	1	TRUE
	img_one_1016.txt	1	-8	14	1	12.1	1.9	0	1.66	12.34	1	1	TRUE		-16	28	1	12.05	1.95	0	1.71	12.29	1	1	TRUE		-24	36	1	11.97	2.03	0	1.85	12.15	1	1	TRUE		-60	78	1	11.88	2.12	0	2	12	1	1	TRUE
	img_one_1017.txt	1	-8	14	1	12.1	1.9	0	1.66	12.34	1	1	TRUE		-10	26	1	11.84	2.16	0	1.74	12.26	1	1	TRUE		-16	40	1	11.8	2.2	0	1.81	12.19	1	1	TRUE		-70	76	1	11.95	2.05	0	2.01	11.99	1	1	TRUE
	img_one_1018.txt	1	-8	14	1	12.1	1.9	0	1.66	12.34	1	1	TRUE		-6	22	1	11.62	2.38	0	1.82	12.18	1	1	TRUE		-14	38	1	11.74	2.26	0	1.83	12.17	1	1	TRUE		-56	66	1	11.85	2.15	0	2.07	11.93	1	1	TRUE
	img_one_1019.txt	1	-2	8	1	11.49	2.51	0	1.9	12.1	1	1	TRUE		-12	24	1	11.92	2.08	0	1.78	12.22	1	1	TRUE		-12	28	1	11.67	2.33	0	1.96	12.04	1	1	TRUE		-46	36	1	11.77	2.23	0	2.34	11.66	1	1	TRUE
	img_one_102.txt	1	-14	20	1	12.34	1.66	0	1.51	12.49	1	1	TRUE		-24	36	1	12.22	1.78	0	1.6	12.4	1	1	TRUE		-36	60	1	12.15	1.85	0	1.63	12.37	1	1	TRUE		-62	96	1	11.9	2.1	0	1.91	12.09	1	1	TRUE
	img_one_1020.txt	1	-10	16	1	12.19	1.81	0	1.6	12.4	1	1	TRUE		-12	20	1	11.92	2.08	0	1.86	12.14	1	1	TRUE		-12	36	1	11.67	2.33	0	1.85	12.15	1	1	TRUE		-38	52	1	11.69	2.31	0	2.18	11.82	1	1	TRUE
	img_one_1021.txt	1	-6	12	1	11.97	2.03	0	1.73	12.27	1	1	TRUE		-12	32	1	11.92	2.08	0	1.65	12.35	1	1	TRUE		-16	40	1	11.8	2.2	0	1.81	12.19	1	1	TRUE		-60	54	1	11.88	2.12	0	2.16	11.84	1	1	TRUE
	img_one_1022.txt	1	-8	14	1	12.1	1.9	0	1.66	12.34	1	1	TRUE		-16	32	1	12.05	1.95	0	1.65	12.35	1	1	TRUE		-30	54	1	12.07	1.93	0	1.68	12.32	1	1	TRUE		-60	90	1	11.88	2.12	0	1.94	12.06	1	1	TRUE
	img_one_1023.txt	1	-2	8	1	11.49	2.51	0	1.9	12.1	1	1	TRUE		-12	28	1	11.92	2.08	0	1.71	12.29	1	1	TRUE		-16	36	1	11.8	2.2	0	1.85	12.15	1	1	TRUE		-56	62	1	11.85	2.15	0	2.1	11.9	1	1	TRUE
	img_one_1024.txt	1	-8	14	1	12.1	1.9	0	1.66	12.34	1	1	TRUE		-16	32	1	12.05	1.95	0	1.65	12.35	1	1	TRUE		-16	44	1	11.8	2.2	0	1.76	12.24	1	1	TRUE		-60	66	1	11.88	2.12	0	2.07	11.93	1	1	TRUE
	img_one_1025.txt	1	-10	12	1	12.19	1.81	0	1.73	12.27	1	1	TRUE		-14	18	1	11.99	2.01	0	1.9	12.1	1	1	TRUE		-20	32	1	11.89	2.11	0	1.9	12.1	1	1	TRUE		-64	82	1	11.91	2.09	0	1.98	12.02	1	1	TRUE
	img_one_1026.txt	1	-6	8	1	11.97	2.03	0	1.9	12.1	1	1	TRUE		-12	24	1	11.92	2.08	0	1.78	12.22	1	1	TRUE		-14	30	1	11.74	2.26	0	1.93	12.07	1	1	TRUE		-56	66	1	11.85	2.15	0	2.07	11.93	1	1	TRUE
	img_one_1027.txt	1	0	2	1	7	7	0	2.51	11.49	1	1	TRUE		-12	8	1	11.92	2.08	0	2.26	11.74	1	1	TRUE		-12	12	1	11.67	2.33	0	2.33	11.67	1	1	TRUE		-34	20	1	11.64	2.36	0	2.59	11.41	1	1	TRUE
	img_one_1028.txt	1	-8	10	1	12.1	1.9	0	1.81	12.19	1	1	TRUE		-16	20	1	12.05	1.95	0	1.86	12.14	1	1	TRUE		-28	36	1	12.04	1.96	0	1.85	12.15	1	1	TRUE		-70	76	1	11.95	2.05	0	2.01	11.99	1	1	TRUE
	img_one_1029.txt	1	-14	16	1	12.34	1.66	0	1.6	12.4	1	1	TRUE		-16	24	1	12.05	1.95	0	1.78	12.22	1	1	TRUE		-26	42	1	12.01	1.99	0	1.78	12.22	1	1	TRUE		-82	88	1	12.02	1.98	0	1.95	12.05	1	1	TRUE
	img_one_103.txt	1	-12	14	1	12.27	1.73	0	1.66	12.34	1	1	TRUE		-16	28	1	12.05	1.95	0	1.71	12.29	1	1	TRUE		-36	64	1	12.15	1.85	0	1.6	12.4	1	1	TRUE		-88	94	1	12.05	1.95	0	1.92	12.08	1	1	TRUE
	img_one_1030.txt	1	-8	10	1	12.1	1.9	0	1.81	12.19	1	1	TRUE		-18	30	1	12.1	1.9	0	1.68	12.32	1	1	TRUE		-28	48	1	12.04	1.96	0	1.73	12.27	1	1	TRUE		-86	88	1	12.04	1.96	0	1.95	12.05	1	1	TRUE
	img_one_1031.txt	1	-6	8	1	11.97	2.03	0	1.9	12.1	1	1	TRUE		-8	20	1	11.74	2.26	0	1.86	12.14	1	1	TRUE		-18	34	1	11.85	2.15	0	1.88	12.12	1	1	TRUE		-62	52	1	11.9	2.1	0	2.18	11.82	1	1	TRUE
	img_one_1032.txt	1	-12	18	1	12.27	1.73	0	1.55	12.45	1	1	TRUE		-20	32	1	12.14	1.86	0	1.65	12.35	1	1	TRUE		-28	52	1	12.04	1.96	0	1.69	12.31	1	1	TRUE		-80	106	1	12.01	1.99	0	1.87	12.13	1	1	TRUE
	img_one_1033.txt	1	-12	18	1	12.27	1.73	0	1.55	12.45	1	1	TRUE		-14	26	1	11.99	2.01	0	1.74	12.26	1	1	TRUE		-30	54	1	12.07	1.93	0	1.68	12.32	1	1	TRUE		-74	84	1	11.97	2.03	0	1.97	12.03	1	1	TRUE
	img_one_1034.txt	1	-16	18	1	12.4	1.6	0	1.55	12.45	1	1	TRUE		-18	30	1	12.1	1.9	0	1.68	12.32	1	1	TRUE		-32	48	1	12.1	1.9	0	1.73	12.27	1	1	TRUE		-86	108	1	12.04	1.96	0	1.86	12.14	1	1	TRUE
	img_one_1035.txt	1	-12	14	1	12.27	1.73	0	1.66	12.34	1	1	TRUE		-20	24	1	12.14	1.86	0	1.78	12.22	1	1	TRUE		-36	52	1	12.15	1.85	0	1.69	12.31	1	1	TRUE		-94	100	1	12.08	1.92	0	1.89	12.11	1	1	TRUE
	img_one_1036.txt	1	-16	18	1	12.4	1.6	0	1.55	12.45	1	1	TRUE		-18	30	1	12.1	1.9	0	1.68	12.32	1	1	TRUE		-32	56	1	12.1	1.9	0	1.66	12.34	1	1	TRUE		-76	114	1	11.99	2.01	0	1.84	12.16	1	1	TRUE
	img_one_1037.txt	1	-2	4	1	11.49	2.51	0	2.2	11.8	1	1	TRUE		-22	22	1	12.18	1.82	0	1.82	12.18	1	1	TRUE		-38	46	1	12.17	1.83	0	1.75	12.25	1	1	TRUE		-76	66	1	11.99	2.01	0	2.07	11.93	1	1	TRUE
	img_one_1038.txt	1	-12	14	1	12.27	1.73	0	1.66	12.34	1	1	TRUE		-16	24	1	12.05	1.95	0	1.78	12.22	1	1	TRUE		-22	38	1	11.93	2.07	0	1.83	12.17	1	1	TRUE		-78	80	1	12	2	0	1.99	12.01	1	1	TRUE
	img_one_1039.txt	1	-6	12	1	11.97	2.03	0	1.73	12.27	1	1	TRUE		-14	26	1	11.99	2.01	0	1.74	12.26	1	1	TRUE		-12	36	1	11.67	2.33	0	1.85	12.15	1	1	TRUE		-46	64	1	11.77	2.23	0	2.09	11.91	1	1	TRUE
	img_one_104.txt	1	-16	22	1	12.4	1.6	0	1.46	12.54	1	1	TRUE		-18	26	1	12.1	1.9	0	1.74	12.26	1	1	TRUE		-32	52	1	12.1	1.9	0	1.69	12.31	1	1	TRUE		-76	110	1	11.99	2.01	0	1.85	12.15	1	1	TRUE
	img_one_1040.txt	1	-10	16	1	12.19	1.81	0	1.6	12.4	1	1	TRUE		-16	32	1	12.05	1.95	0	1.65	12.35	1	1	TRUE		-16	48	1	11.8	2.2	0	1.73	12.27	1	1	TRUE		-58	72	1	11.87	2.13	0	2.04	11.96	1	1	TRUE
	img_one_1041.txt	1	-4	10	1	11.8	2.2	0	1.81	12.19	1	1	TRUE		-6	22	1	11.62	2.38	0	1.82	12.18	1	1	TRUE		-14	30	1	11.74	2.26	0	1.93	12.07	1	1	TRUE		-50	40	1	11.8	2.2	0	2.29	11.71	1	1	TRUE
	img_one_1042.txt	1	-8	14	1	12.1	1.9	0	1.66	12.34	1	1	TRUE		-18	34	1	12.1	1.9	0	1.63	12.37	1	1	TRUE		-16	44	1	11.8	2.2	0	1.76	12.24	1	1	TRUE		-58	56	1	11.87	2.13	0	2.15	11.85	1	1	TRUE
	img_one_1043.txt	1	-4	10	1	11.8	2.2	0	1.81	12.19	1	1	TRUE		-4	16	1	11.44	2.56	0	1.95	12.05	1	1	TRUE		-8	24	1	11.49	2.51	0	2.03	11.97	1	1	TRUE		-48	62	1	11.79	2.21	0	2.1	11.9	1	1	TRUE
	img_one_1044.txt	1	-10	16	1	12.19	1.81	0	1.6	12.4	1	1	TRUE		-16	28	1	12.05	1.95	0	1.71	12.29	1	1	TRUE		-24	36	1	11.97	2.03	0	1.85	12.15	1	1	TRUE		-58	64	1	11.87	2.13	0	2.09	11.91	1	1	TRUE
	img_one_1045.txt	1	-4	10	1	11.8	2.2	0	1.81	12.19	1	1	TRUE		-12	28	1	11.92	2.08	0	1.71	12.29	1	1	TRUE		-14	38	1	11.74	2.26	0	1.83	12.17	1	1	TRUE		-46	56	1	11.77	2.23	0	2.15	11.85	1	1	TRUE
	img_one_1046.txt	1	-10	16	1	12.19	1.81	0	1.6	12.4	1	1	TRUE		-12	24	1	11.92	2.08	0	1.78	12.22	1	1	TRUE		-22	34	1	11.93	2.07	0	1.88	12.12	1	1	TRUE		-56	62	1	11.85	2.15	0	2.1	11.9	1	1	TRUE
	img_one_1047.txt	1	-12	18	1	12.27	1.73	0	1.55	12.45	1	1	TRUE		-16	28	1	12.05	1.95	0	1.71	12.29	1	1	TRUE		-32	56	1	12.1	1.9	0	1.66	12.34	1	1	TRUE		-70	108	1	11.95	2.05	0	1.86	12.14	1	1	TRUE
	img_one_1048.txt	1	-8	14	1	12.1	1.9	0	1.66	12.34	1	1	TRUE		-18	30	1	12.1	1.9	0	1.68	12.32	1	1	TRUE		-32	60	1	12.1	1.9	0	1.63	12.37	1	1	TRUE		-74	92	1	11.97	2.03	0	1.93	12.07	1	1	TRUE
	img_one_1049.txt	1	-12	22	1	12.27	1.73	0	1.46	12.54	1	1	TRUE		-22	38	1	12.18	1.82	0	1.58	12.42	1	1	TRUE		-36	68	1	12.15	1.85	0	1.58	12.42	1	1	TRUE		-62	116	1	11.9	2.1	0	1.83	12.17	1	1	TRUE
	img_one_105.txt	1	-12	22	1	12.27	1.73	0	1.46	12.54	1	1	TRUE		-18	34	1	12.1	1.9	0	1.63	12.37	1	1	TRUE		-30	62	1	12.07	1.93	0	1.62	12.38	1	1	TRUE		-68	110	1	11.94	2.06	0	1.85	12.15	1	1	TRUE
	img_one_1050.txt	1	-14	16	1	12.34	1.66	0	1.6	12.4	1	1	TRUE		-24	36	1	12.22	1.78	0	1.6	12.4	1	1	TRUE		-40	76	1	12.19	1.81	0	1.53	12.47	1	1	TRUE		-76	118	1	11.99	2.01	0	1.82	12.18	1	1	TRUE
	img_one_1051.txt	1	-14	20	1	12.34	1.66	0	1.51	12.49	1	1	TRUE		-24	28	1	12.22	1.78	0	1.71	12.29	1	1	TRUE		-32	56	1	12.1	1.9	0	1.66	12.34	1	1	TRUE		-66	104	1	11.93	2.07	0	1.88	12.12	1	1	TRUE
	img_one_1052.txt	1	-12	18	1	12.27	1.73	0	1.55	12.45	1	1	TRUE		-22	38	1	12.18	1.82	0	1.58	12.42	1	1	TRUE		-32	64	1	12.1	1.9	0	1.6	12.4	1	1	TRUE		-62	112	1	11.9	2.1	0	1.85	12.15	1	1	TRUE
	img_one_1053.txt	1	-12	18	1	12.27	1.73	0	1.55	12.45	1	1	TRUE		-20	32	1	12.14	1.86	0	1.65	12.35	1	1	TRUE		-32	56	1	12.1	1.9	0	1.66	12.34	1	1	TRUE		-68	102	1	11.94	2.06	0	1.89	12.11	1	1	TRUE
	img_one_1054.txt	1	-12	18	1	12.27	1.73	0	1.55	12.45	1	1	TRUE		-20	32	1	12.14	1.86	0	1.65	12.35	1	1	TRUE		-38	70	1	12.17	1.83	0	1.56	12.44	1	1	TRUE		-78	116	1	12	2	0	1.83	12.17	1	1	TRUE
	img_one_1055.txt	1	-12	18	1	12.27	1.73	0	1.55	12.45	1	1	TRUE		-16	28	1	12.05	1.95	0	1.71	12.29	1	1	TRUE		-32	52	1	12.1	1.9	0	1.69	12.31	1	1	TRUE		-76	110	1	11.99	2.01	0	1.85	12.15	1	1	TRUE
	img_one_1056.txt	1	-12	18	1	12.27	1.73	0	1.55	12.45	1	1	TRUE		-18	30	1	12.1	1.9	0	1.68	12.32	1	1	TRUE		-34	58	1	12.12	1.88	0	1.64	12.36	1	1	TRUE		-80	110	1	12.01	1.99	0	1.85	12.15	1	1	TRUE
	img_one_1057.txt	1	-14	20	1	12.34	1.66	0	1.51	12.49	1	1	TRUE		-22	34	1	12.18	1.82	0	1.63	12.37	1	1	TRUE		-44	68	1	12.24	1.76	0	1.58	12.42	1	1	TRUE		-80	126	1	12.01	1.99	0	1.79	12.21	1	1	TRUE
	img_one_1058.txt	1	-14	20	1	12.34	1.66	0	1.51	12.49	1	1	TRUE		-22	34	1	12.18	1.82	0	1.63	12.37	1	1	TRUE		-34	62	1	12.12	1.88	0	1.62	12.38	1	1	TRUE		-70	124	1	11.95	2.05	0	1.8	12.2	1	1	TRUE
	img_one_1059.txt	1	-14	24	1	12.34	1.66	0	1.43	12.57	1	1	TRUE		-24	36	1	12.22	1.78	0	1.6	12.4	1	1	TRUE		-36	68	1	12.15	1.85	0	1.58	12.42	1	1	TRUE		-64	114	1	11.91	2.09	0	1.84	12.16	1	1	TRUE
	img_one_106.txt	1	-12	18	1	12.27	1.73	0	1.55	12.45	1	1	TRUE		-24	28	1	12.22	1.78	0	1.71	12.29	1	1	TRUE		-30	54	1	12.07	1.93	0	1.68	12.32	1	1	TRUE		-64	86	1	11.91	2.09	0	1.96	12.04	1	1	TRUE
	img_one_1060.txt	1	-10	12	1	12.19	1.81	0	1.73	12.27	1	1	TRUE		-14	30	1	11.99	2.01	0	1.68	12.32	1	1	TRUE		-36	52	1	12.15	1.85	0	1.69	12.31	1	1	TRUE		-84	98	1	12.03	1.97	0	1.9	12.1	1	1	TRUE
	img_one_1061.txt	1	-14	16	1	12.34	1.66	0	1.6	12.4	1	1	TRUE		-16	28	1	12.05	1.95	0	1.71	12.29	1	1	TRUE		-40	56	1	12.19	1.81	0	1.66	12.34	1	1	TRUE		-92	106	1	12.07	1.93	0	1.87	12.13	1	1	TRUE
	img_one_1062.txt	1	-8	10	1	12.1	1.9	0	1.81	12.19	1	1	TRUE		-18	30	1	12.1	1.9	0	1.68	12.32	1	1	TRUE		-24	44	1	11.97	2.03	0	1.76	12.24	1	1	TRUE		-68	82	1	11.94	2.06	0	1.98	12.02	1	1	TRUE
	img_one_1063.txt	1	-12	18	1	12.27	1.73	0	1.55	12.45	1	1	TRUE		-24	32	1	12.22	1.78	0	1.65	12.35	1	1	TRUE		-36	52	1	12.15	1.85	0	1.69	12.31	1	1	TRUE		-82	104	1	12.02	1.98	0	1.88	12.12	1	1	TRUE
	img_one_1064.txt	1	-6	12	1	11.97	2.03	0	1.73	12.27	1	1	TRUE		-16	28	1	12.05	1.95	0	1.71	12.29	1	1	TRUE		-28	52	1	12.04	1.96	0	1.69	12.31	1	1	TRUE		-74	92	1	11.97	2.03	0	1.93	12.07	1	1	TRUE
	img_one_1065.txt	1	-14	16	1	12.34	1.66	0	1.6	12.4	1	1	TRUE		-20	32	1	12.14	1.86	0	1.65	12.35	1	1	TRUE		-38	62	1	12.17	1.83	0	1.62	12.38	1	1	TRUE		-86	108	1	12.04	1.96	0	1.86	12.14	1	1	TRUE
	img_one_1066.txt	1	-10	16	1	12.19	1.81	0	1.6	12.4	1	1	TRUE		-18	30	1	12.1	1.9	0	1.68	12.32	1	1	TRUE		-32	52	1	12.1	1.9	0	1.69	12.31	1	1	TRUE		-80	106	1	12.01	1.99	0	1.87	12.13	1	1	TRUE
	img_one_1067.txt	1	-14	16	1	12.34	1.66	0	1.6	12.4	1	1	TRUE		-18	30	1	12.1	1.9	0	1.68	12.32	1	1	TRUE		-34	58	1	12.12	1.88	0	1.64	12.36	1	1	TRUE		-88	106	1	12.05	1.95	0	1.87	12.13	1	1	TRUE
	img_one_1068.txt	1	-12	14	1	12.27	1.73	0	1.66	12.34	1	1	TRUE		-20	32	1	12.14	1.86	0	1.65	12.35	1	1	TRUE		-30	58	1	12.07	1.93	0	1.64	12.36	1	1	TRUE		-74	96	1	11.97	2.03	0	1.91	12.09	1	1	TRUE
	img_one_1069.txt	1	-16	18	1	12.4	1.6	0	1.55	12.45	1	1	TRUE		-16	28	1	12.05	1.95	0	1.71	12.29	1	1	TRUE		-36	60	1	12.15	1.85	0	1.63	12.37	1	1	TRUE		-88	114	1	12.05	1.95	0	1.84	12.16	1	1	TRUE
	img_one_107.txt	1	-8	10	1	12.1	1.9	0	1.81	12.19	1	1	TRUE		-10	18	1	11.84	2.16	0	1.9	12.1	1	1	TRUE		-20	36	1	11.89	2.11	0	1.85	12.15	1	1	TRUE		-64	86	1	11.91	2.09	0	1.96	12.04	1	1	TRUE
	img_one_1070.txt	1	-6	12	1	11.97	2.03	0	1.73	12.27	1	1	TRUE		-18	30	1	12.1	1.9	0	1.68	12.32	1	1	TRUE		-32	56	1	12.1	1.9	0	1.66	12.34	1	1	TRUE		-66	88	1	11.93	2.07	0	1.95	12.05	1	1	TRUE
	img_one_1071.txt	1	-12	18	1	12.27	1.73	0	1.55	12.45	1	1	TRUE		-20	32	1	12.14	1.86	0	1.65	12.35	1	1	TRUE		-38	54	1	12.17	1.83	0	1.68	12.32	1	1	TRUE		-78	112	1	12	2	0	1.85	12.15	1	1	TRUE
	img_one_1072.txt	1	-16	18	1	12.4	1.6	0	1.55	12.45	1	1	TRUE		-22	30	1	12.18	1.82	0	1.68	12.32	1	1	TRUE		-28	48	1	12.04	1.96	0	1.73	12.27	1	1	TRUE		-64	110	1	11.91	2.09	0	1.85	12.15	1	1	TRUE
	img_one_1073.txt	1	-6	12	1	11.97	2.03	0	1.73	12.27	1	1	TRUE		-12	28	1	11.92	2.08	0	1.71	12.29	1	1	TRUE		-22	46	1	11.93	2.07	0	1.75	12.25	1	1	TRUE		-66	80	1	11.93	2.07	0	1.99	12.01	1	1	TRUE
	img_one_1074.txt	1	-14	16	1	12.34	1.66	0	1.6	12.4	1	1	TRUE		-18	26	1	12.1	1.9	0	1.74	12.26	1	1	TRUE		-32	48	1	12.1	1.9	0	1.73	12.27	1	1	TRUE		-84	110	1	12.03	1.97	0	1.85	12.15	1	1	TRUE
	img_one_1075.txt	1	-12	14	1	12.27	1.73	0	1.66	12.34	1	1	TRUE		-14	26	1	11.99	2.01	0	1.74	12.26	1	1	TRUE		-30	46	1	12.07	1.93	0	1.75	12.25	1	1	TRUE		-88	90	1	12.05	1.95	0	1.94	12.06	1	1	TRUE
	img_one_1076.txt	1	-10	12	1	12.19	1.81	0	1.73	12.27	1	1	TRUE		-10	22	1	11.84	2.16	0	1.82	12.18	1	1	TRUE		-18	30	1	11.85	2.15	0	1.93	12.07	1	1	TRUE		-44	70	1	11.75	2.25	0	2.05	11.95	1	1	TRUE
	img_one_1077.txt	1	-6	12	1	11.97	2.03	0	1.73	12.27	1	1	TRUE		-20	24	1	12.14	1.86	0	1.78	12.22	1	1	TRUE		-26	46	1	12.01	1.99	0	1.75	12.25	1	1	TRUE		-56	90	1	11.85	2.15	0	1.94	12.06	1	1	TRUE
	img_one_1078.txt	1	-10	16	1	12.19	1.81	0	1.6	12.4	1	1	TRUE		-24	28	1	12.22	1.78	0	1.71	12.29	1	1	TRUE		-30	50	1	12.07	1.93	0	1.71	12.29	1	1	TRUE		-60	102	1	11.88	2.12	0	1.89	12.11	1	1	TRUE
	img_one_1079.txt	1	2	4	1	2.51	11.49	1	2.2	11.8	1	Ambigous	FALSE		-8	24	1	11.74	2.26	0	1.78	12.22	1	1	TRUE		-14	30	1	11.74	2.26	0	1.93	12.07	1	1	TRUE		-56	58	1	11.85	2.15	0	2.13	11.87	1	1	TRUE
	img_one_108.txt	1	-8	14	1	12.1	1.9	0	1.66	12.34	1	1	TRUE		-16	32	1	12.05	1.95	0	1.65	12.35	1	1	TRUE		-24	52	1	11.97	2.03	0	1.69	12.31	1	1	TRUE		-58	72	1	11.87	2.13	0	2.04	11.96	1	1	TRUE
	img_one_1080.txt	1	-14	20	1	12.34	1.66	0	1.51	12.49	1	1	TRUE		-22	26	1	12.18	1.82	0	1.74	12.26	1	1	TRUE		-30	46	1	12.07	1.93	0	1.75	12.25	1	1	TRUE		-62	104	1	11.9	2.1	0	1.88	12.12	1	1	TRUE
	img_one_1081.txt	1	-6	8	1	11.97	2.03	0	1.9	12.1	1	1	TRUE		-12	20	1	11.92	2.08	0	1.86	12.14	1	1	TRUE		-18	30	1	11.85	2.15	0	1.93	12.07	1	1	TRUE		-48	62	1	11.79	2.21	0	2.1	11.9	1	1	TRUE
	img_one_1082.txt	1	-14	20	1	12.34	1.66	0	1.51	12.49	1	1	TRUE		-18	26	1	12.1	1.9	0	1.74	12.26	1	1	TRUE		-28	48	1	12.04	1.96	0	1.73	12.27	1	1	TRUE		-62	104	1	11.9	2.1	0	1.88	12.12	1	1	TRUE
	img_one_1083.txt	1	-6	12	1	11.97	2.03	0	1.73	12.27	1	1	TRUE		-8	16	1	11.74	2.26	0	1.95	12.05	1	1	TRUE		-14	34	1	11.74	2.26	0	1.88	12.12	1	1	TRUE		-48	66	1	11.79	2.21	0	2.07	11.93	1	1	TRUE
	img_one_1084.txt	1	-6	12	1	11.97	2.03	0	1.73	12.27	1	1	TRUE		-16	24	1	12.05	1.95	0	1.78	12.22	1	1	TRUE		-28	36	1	12.04	1.96	0	1.85	12.15	1	1	TRUE		-66	64	1	11.93	2.07	0	2.09	11.91	1	1	TRUE
	img_one_1085.txt	1	-6	12	1	11.97	2.03	0	1.73	12.27	1	1	TRUE		-6	14	1	11.62	2.38	0	2.01	11.99	1	1	TRUE		-8	20	1	11.49	2.51	0	2.11	11.89	1	1	TRUE		-56	58	1	11.85	2.15	0	2.13	11.87	1	1	TRUE
	img_one_1086.txt	1	-10	12	1	12.19	1.81	0	1.73	12.27	1	1	TRUE		-10	22	1	11.84	2.16	0	1.82	12.18	1	1	TRUE		-14	34	1	11.74	2.26	0	1.88	12.12	1	1	TRUE		-56	74	1	11.85	2.15	0	2.03	11.97	1	1	TRUE
	img_one_1087.txt	1	-8	14	1	12.1	1.9	0	1.66	12.34	1	1	TRUE		-22	26	1	12.18	1.82	0	1.74	12.26	1	1	TRUE		-30	46	1	12.07	1.93	0	1.75	12.25	1	1	TRUE		-68	90	1	11.94	2.06	0	1.94	12.06	1	1	TRUE
	img_one_1088.txt	1	-10	16	1	12.19	1.81	0	1.6	12.4	1	1	TRUE		-10	26	1	11.84	2.16	0	1.74	12.26	1	1	TRUE		-16	48	1	11.8	2.2	0	1.73	12.27	1	1	TRUE		-44	62	1	11.75	2.25	0	2.1	11.9	1	1	TRUE
	img_one_1089.txt	1	-4	10	1	11.8	2.2	0	1.81	12.19	1	1	TRUE		-22	22	1	12.18	1.82	0	1.82	12.18	1	1	TRUE		-26	46	1	12.01	1.99	0	1.75	12.25	1	1	TRUE		-74	88	1	11.97	2.03	0	1.95	12.05	1	1	TRUE
	img_one_109.txt	1	-12	14	1	12.27	1.73	0	1.66	12.34	1	1	TRUE		-18	30	1	12.1	1.9	0	1.68	12.32	1	1	TRUE		-26	54	1	12.01	1.99	0	1.68	12.32	1	1	TRUE		-72	106	1	11.96	2.04	0	1.87	12.13	1	1	TRUE
	img_one_1090.txt	1	-6	12	1	11.97	2.03	0	1.73	12.27	1	1	TRUE		-16	28	1	12.05	1.95	0	1.71	12.29	1	1	TRUE		-20	44	1	11.89	2.11	0	1.76	12.24	1	1	TRUE		-60	70	1	11.88	2.12	0	2.05	11.95	1	1	TRUE
	img_one_1091.txt	1	-8	14	1	12.1	1.9	0	1.66	12.34	1	1	TRUE		-16	32	1	12.05	1.95	0	1.65	12.35	1	1	TRUE		-22	54	1	11.93	2.07	0	1.68	12.32	1	1	TRUE		-36	70	1	11.66	2.34	0	2.05	11.95	1	1	TRUE
	img_one_1092.txt	1	-6	12	1	11.97	2.03	0	1.73	12.27	1	1	TRUE		-20	36	1	12.14	1.86	0	1.6	12.4	1	1	TRUE		-26	50	1	12.01	1.99	0	1.71	12.29	1	1	TRUE		-62	84	1	11.9	2.1	0	1.97	12.03	1	1	TRUE
	img_one_1093.txt	1	-10	16	1	12.19	1.81	0	1.6	12.4	1	1	TRUE		-14	26	1	11.99	2.01	0	1.74	12.26	1	1	TRUE		-18	34	1	11.85	2.15	0	1.88	12.12	1	1	TRUE		-36	58	1	11.66	2.34	0	2.13	11.87	1	1	TRUE
	img_one_1094.txt	1	-6	12	1	11.97	2.03	0	1.73	12.27	1	1	TRUE		-14	22	1	11.99	2.01	0	1.82	12.18	1	1	TRUE		-20	44	1	11.89	2.11	0	1.76	12.24	1	1	TRUE		-46	64	1	11.77	2.23	0	2.09	11.91	1	1	TRUE
	img_one_1095.txt	1	-6	12	1	11.97	2.03	0	1.73	12.27	1	1	TRUE		-20	28	1	12.14	1.86	0	1.71	12.29	1	1	TRUE		-30	46	1	12.07	1.93	0	1.75	12.25	1	1	TRUE		-70	88	1	11.95	2.05	0	1.95	12.05	1	1	TRUE
	img_one_1096.txt	1	-4	10	1	11.8	2.2	0	1.81	12.19	1	1	TRUE		-14	22	1	11.99	2.01	0	1.82	12.18	1	1	TRUE		-18	38	1	11.85	2.15	0	1.83	12.17	1	1	TRUE		-52	58	1	11.82	2.18	0	2.13	11.87	1	1	TRUE
	img_one_1097.txt	1	-6	12	1	11.97	2.03	0	1.73	12.27	1	1	TRUE		-16	24	1	12.05	1.95	0	1.78	12.22	1	1	TRUE		-22	42	1	11.93	2.07	0	1.78	12.22	1	1	TRUE		-50	76	1	11.8	2.2	0	2.01	11.99	1	1	TRUE
	img_one_1098.txt	1	-14	20	1	12.34	1.66	0	1.51	12.49	1	1	TRUE		-18	30	1	12.1	1.9	0	1.68	12.32	1	1	TRUE		-28	48	1	12.04	1.96	0	1.73	12.27	1	1	TRUE		-62	96	1	11.9	2.1	0	1.91	12.09	1	1	TRUE
	img_one_1099.txt	1	-6	12	1	11.97	2.03	0	1.73	12.27	1	1	TRUE		-18	30	1	12.1	1.9	0	1.68	12.32	1	1	TRUE		-16	52	1	11.8	2.2	0	1.69	12.31	1	1	TRUE		-64	86	1	11.91	2.09	0	1.96	12.04	1	1	TRUE
	img_one_11.txt	1	-8	10	1	12.1	1.9	0	1.81	12.19	1	1	TRUE		-18	30	1	12.1	1.9	0	1.68	12.32	1	1	TRUE		-36	52	1	12.15	1.85	0	1.69	12.31	1	1	TRUE		-72	86	1	11.96	2.04	0	1.96	12.04	1	1	TRUE
	img_one_110.txt	1	-14	20	1	12.34	1.66	0	1.51	12.49	1	1	TRUE		-20	32	1	12.14	1.86	0	1.65	12.35	1	1	TRUE		-44	60	1	12.24	1.76	0	1.63	12.37	1	1	TRUE		-86	112	1	12.04	1.96	0	1.85	12.15	1	1	TRUE
	img_one_1100.txt	1	-6	12	1	11.97	2.03	0	1.73	12.27	1	1	TRUE		-18	22	1	12.1	1.9	0	1.82	12.18	1	1	TRUE		-22	46	1	11.93	2.07	0	1.75	12.25	1	1	TRUE		-58	88	1	11.87	2.13	0	1.95	12.05	1	1	TRUE
	img_one_1101.txt	1	-8	14	1	12.1	1.9	0	1.66	12.34	1	1	TRUE		-16	32	1	12.05	1.95	0	1.65	12.35	1	1	TRUE		-28	48	1	12.04	1.96	0	1.73	12.27	1	1	TRUE		-60	78	1	11.88	2.12	0	2	12	1	1	TRUE
	img_one_1102.txt	1	-10	16	1	12.19	1.81	0	1.6	12.4	1	1	TRUE		-16	28	1	12.05	1.95	0	1.71	12.29	1	1	TRUE		-22	54	1	11.93	2.07	0	1.68	12.32	1	1	TRUE		-50	96	1	11.8	2.2	0	1.91	12.09	1	1	TRUE
	img_one_1103.txt	1	-10	16	1	12.19	1.81	0	1.6	12.4	1	1	TRUE		-18	30	1	12.1	1.9	0	1.68	12.32	1	1	TRUE		-26	46	1	12.01	1.99	0	1.75	12.25	1	1	TRUE		-74	88	1	11.97	2.03	0	1.95	12.05	1	1	TRUE
	img_one_1104.txt	1	-12	14	1	12.27	1.73	0	1.66	12.34	1	1	TRUE		-12	32	1	11.92	2.08	0	1.65	12.35	1	1	TRUE		-24	64	1	11.97	2.03	0	1.6	12.4	1	1	TRUE		-56	98	1	11.85	2.15	0	1.9	12.1	1	1	TRUE
	img_one_1105.txt	1	-8	14	1	12.1	1.9	0	1.66	12.34	1	1	TRUE		-18	34	1	12.1	1.9	0	1.63	12.37	1	1	TRUE		-24	60	1	11.97	2.03	0	1.63	12.37	1	1	TRUE		-68	94	1	11.94	2.06	0	1.92	12.08	1	1	TRUE
	img_one_1106.txt	1	-8	14	1	12.1	1.9	0	1.66	12.34	1	1	TRUE		-16	32	1	12.05	1.95	0	1.65	12.35	1	1	TRUE		-24	48	1	11.97	2.03	0	1.73	12.27	1	1	TRUE		-72	86	1	11.96	2.04	0	1.96	12.04	1	1	TRUE
	img_one_1107.txt	1	-10	16	1	12.19	1.81	0	1.6	12.4	1	1	TRUE		-20	36	1	12.14	1.86	0	1.6	12.4	1	1	TRUE		-28	56	1	12.04	1.96	0	1.66	12.34	1	1	TRUE		-74	80	1	11.97	2.03	0	1.99	12.01	1	1	TRUE
	img_one_1108.txt	1	-12	18	1	12.27	1.73	0	1.55	12.45	1	1	TRUE		-14	34	1	11.99	2.01	0	1.63	12.37	1	1	TRUE		-14	54	1	11.74	2.26	0	1.68	12.32	1	1	TRUE		-52	82	1	11.82	2.18	0	1.98	12.02	1	1	TRUE
	img_one_1109.txt	1	-8	14	1	12.1	1.9	0	1.66	12.34	1	1	TRUE		-12	32	1	11.92	2.08	0	1.65	12.35	1	1	TRUE		-18	46	1	11.85	2.15	0	1.75	12.25	1	1	TRUE		-70	88	1	11.95	2.05	0	1.95	12.05	1	1	TRUE
	img_one_111.txt	1	-10	12	1	12.19	1.81	0	1.73	12.27	1	1	TRUE		-12	24	1	11.92	2.08	0	1.78	12.22	1	1	TRUE		-22	38	1	11.93	2.07	0	1.83	12.17	1	1	TRUE		-66	72	1	11.93	2.07	0	2.04	11.96	1	1	TRUE
	img_one_1110.txt	1	-8	14	1	12.1	1.9	0	1.66	12.34	1	1	TRUE		-20	32	1	12.14	1.86	0	1.65	12.35	1	1	TRUE		-22	46	1	11.93	2.07	0	1.75	12.25	1	1	TRUE		-66	76	1	11.93	2.07	0	2.01	11.99	1	1	TRUE
	img_one_1111.txt	1	-8	14	1	12.1	1.9	0	1.66	12.34	1	1	TRUE		-16	32	1	12.05	1.95	0	1.65	12.35	1	1	TRUE		-28	52	1	12.04	1.96	0	1.69	12.31	1	1	TRUE		-72	82	1	11.96	2.04	0	1.98	12.02	1	1	TRUE
	img_one_1112.txt	1	-8	14	1	12.1	1.9	0	1.66	12.34	1	1	TRUE		-16	32	1	12.05	1.95	0	1.65	12.35	1	1	TRUE		-30	54	1	12.07	1.93	0	1.68	12.32	1	1	TRUE		-66	88	1	11.93	2.07	0	1.95	12.05	1	1	TRUE
	img_one_1113.txt	1	-4	10	1	11.8	2.2	0	1.81	12.19	1	1	TRUE		-10	22	1	11.84	2.16	0	1.82	12.18	1	1	TRUE		-14	38	1	11.74	2.26	0	1.83	12.17	1	1	TRUE		-46	52	1	11.77	2.23	0	2.18	11.82	1	1	TRUE
	img_one_1114.txt	1	-10	16	1	12.19	1.81	0	1.6	12.4	1	1	TRUE		-14	30	1	11.99	2.01	0	1.68	12.32	1	1	TRUE		-30	54	1	12.07	1.93	0	1.68	12.32	1	1	TRUE		-64	98	1	11.91	2.09	0	1.9	12.1	1	1	TRUE
	img_one_1115.txt	1	-10	16	1	12.19	1.81	0	1.6	12.4	1	1	TRUE		-14	30	1	11.99	2.01	0	1.68	12.32	1	1	TRUE		-28	56	1	12.04	1.96	0	1.66	12.34	1	1	TRUE		-62	92	1	11.9	2.1	0	1.93	12.07	1	1	TRUE
	img_one_1116.txt	1	-8	14	1	12.1	1.9	0	1.66	12.34	1	1	TRUE		-20	32	1	12.14	1.86	0	1.65	12.35	1	1	TRUE		-30	58	1	12.07	1.93	0	1.64	12.36	1	1	TRUE		-60	98	1	11.88	2.12	0	1.9	12.1	1	1	TRUE
	img_one_1117.txt	1	-10	16	1	12.19	1.81	0	1.6	12.4	1	1	TRUE		-18	34	1	12.1	1.9	0	1.63	12.37	1	1	TRUE		-34	58	1	12.12	1.88	0	1.64	12.36	1	1	TRUE		-60	94	1	11.88	2.12	0	1.92	12.08	1	1	TRUE
	img_one_1118.txt	1	-10	12	1	12.19	1.81	0	1.73	12.27	1	1	TRUE		-16	28	1	12.05	1.95	0	1.71	12.29	1	1	TRUE		-26	46	1	12.01	1.99	0	1.75	12.25	1	1	TRUE		-66	80	1	11.93	2.07	0	1.99	12.01	1	1	TRUE
	img_one_1119.txt	1	-6	12	1	11.97	2.03	0	1.73	12.27	1	1	TRUE		-14	26	1	11.99	2.01	0	1.74	12.26	1	1	TRUE		-12	44	1	11.67	2.33	0	1.76	12.24	1	1	TRUE		-60	74	1	11.88	2.12	0	2.03	11.97	1	1	TRUE
	img_one_112.txt	1	-10	16	1	12.19	1.81	0	1.6	12.4	1	1	TRUE		-18	30	1	12.1	1.9	0	1.68	12.32	1	1	TRUE		-28	52	1	12.04	1.96	0	1.69	12.31	1	1	TRUE		-54	88	1	11.84	2.16	0	1.95	12.05	1	1	TRUE
	img_one_1120.txt	1	-6	12	1	11.97	2.03	0	1.73	12.27	1	1	TRUE		-14	26	1	11.99	2.01	0	1.74	12.26	1	1	TRUE		-18	42	1	11.85	2.15	0	1.78	12.22	1	1	TRUE		-70	76	1	11.95	2.05	0	2.01	11.99	1	1	TRUE
	img_one_1121.txt	1	-10	16	1	12.19	1.81	0	1.6	12.4	1	1	TRUE		-18	34	1	12.1	1.9	0	1.63	12.37	1	1	TRUE		-30	58	1	12.07	1.93	0	1.64	12.36	1	1	TRUE		-70	84	1	11.95	2.05	0	1.97	12.03	1	1	TRUE
	img_one_1122.txt	1	-8	14	1	12.1	1.9	0	1.66	12.34	1	1	TRUE		-20	36	1	12.14	1.86	0	1.6	12.4	1	1	TRUE		-28	60	1	12.04	1.96	0	1.63	12.37	1	1	TRUE		-74	96	1	11.97	2.03	0	1.91	12.09	1	1	TRUE
	img_one_1123.txt	1	-10	16	1	12.19	1.81	0	1.6	12.4	1	1	TRUE		-14	30	1	11.99	2.01	0	1.68	12.32	1	1	TRUE		-24	52	1	11.97	2.03	0	1.69	12.31	1	1	TRUE		-54	88	1	11.84	2.16	0	1.95	12.05	1	1	TRUE
	img_one_1124.txt	1	-8	14	1	12.1	1.9	0	1.66	12.34	1	1	TRUE		-20	28	1	12.14	1.86	0	1.71	12.29	1	1	TRUE		-20	48	1	11.89	2.11	0	1.73	12.27	1	1	TRUE		-54	68	1	11.84	2.16	0	2.06	11.94	1	1	TRUE
	img_one_1125.txt	1	-4	10	1	11.8	2.2	0	1.81	12.19	1	1	TRUE		-6	22	1	11.62	2.38	0	1.82	12.18	1	1	TRUE		-18	34	1	11.85	2.15	0	1.88	12.12	1	1	TRUE		-50	52	1	11.8	2.2	0	2.18	11.82	1	1	TRUE
	img_one_1126.txt	1	-6	12	1	11.97	2.03	0	1.73	12.27	1	1	TRUE		-14	26	1	11.99	2.01	0	1.74	12.26	1	1	TRUE		-18	46	1	11.85	2.15	0	1.75	12.25	1	1	TRUE		-58	88	1	11.87	2.13	0	1.95	12.05	1	1	TRUE
	img_one_1127.txt	1	-10	16	1	12.19	1.81	0	1.6	12.4	1	1	TRUE		-18	30	1	12.1	1.9	0	1.68	12.32	1	1	TRUE		-28	52	1	12.04	1.96	0	1.69	12.31	1	1	TRUE		-66	96	1	11.93	2.07	0	1.91	12.09	1	1	TRUE
	img_one_1128.txt	1	-4	10	1	11.8	2.2	0	1.81	12.19	1	1	TRUE		-18	30	1	12.1	1.9	0	1.68	12.32	1	1	TRUE		-24	56	1	11.97	2.03	0	1.66	12.34	1	1	TRUE		-72	86	1	11.96	2.04	0	1.96	12.04	1	1	TRUE
	img_one_1129.txt	1	-8	14	1	12.1	1.9	0	1.66	12.34	1	1	TRUE		-18	34	1	12.1	1.9	0	1.63	12.37	1	1	TRUE		-20	56	1	11.89	2.11	0	1.66	12.34	1	1	TRUE		-66	84	1	11.93	2.07	0	1.97	12.03	1	1	TRUE
	img_one_113.txt	1	-12	18	1	12.27	1.73	0	1.55	12.45	1	1	TRUE		-26	38	1	12.26	1.74	0	1.58	12.42	1	1	TRUE		-44	64	1	12.24	1.76	0	1.6	12.4	1	1	TRUE		-82	128	1	12.02	1.98	0	1.79	12.21	1	1	TRUE
	img_one_1130.txt	1	-6	12	1	11.97	2.03	0	1.73	12.27	1	1	TRUE		-4	20	1	11.44	2.56	0	1.86	12.14	1	1	TRUE		-12	36	1	11.67	2.33	0	1.85	12.15	1	1	TRUE		-44	58	1	11.75	2.25	0	2.13	11.87	1	1	TRUE
	img_one_1131.txt	1	-8	14	1	12.1	1.9	0	1.66	12.34	1	1	TRUE		-14	30	1	11.99	2.01	0	1.68	12.32	1	1	TRUE		-18	46	1	11.85	2.15	0	1.75	12.25	1	1	TRUE		-60	74	1	11.88	2.12	0	2.03	11.97	1	1	TRUE
	img_one_1132.txt	1	-8	14	1	12.1	1.9	0	1.66	12.34	1	1	TRUE		-18	34	1	12.1	1.9	0	1.63	12.37	1	1	TRUE		-22	54	1	11.93	2.07	0	1.68	12.32	1	1	TRUE		-56	94	1	11.85	2.15	0	1.92	12.08	1	1	TRUE
	img_one_1133.txt	1	-8	14	1	12.1	1.9	0	1.66	12.34	1	1	TRUE		-18	30	1	12.1	1.9	0	1.68	12.32	1	1	TRUE		-20	44	1	11.89	2.11	0	1.76	12.24	1	1	TRUE		-64	78	1	11.91	2.09	0	2	12	1	1	TRUE
	img_one_1134.txt	1	-12	18	1	12.27	1.73	0	1.55	12.45	1	1	TRUE		-20	24	1	12.14	1.86	0	1.78	12.22	1	1	TRUE		-32	44	1	12.1	1.9	0	1.76	12.24	1	1	TRUE		-70	96	1	11.95	2.05	0	1.91	12.09	1	1	TRUE
	img_one_1135.txt	1	-12	14	1	12.27	1.73	0	1.66	12.34	1	1	TRUE		-18	22	1	12.1	1.9	0	1.82	12.18	1	1	TRUE		-26	42	1	12.01	1.99	0	1.78	12.22	1	1	TRUE		-68	86	1	11.94	2.06	0	1.96	12.04	1	1	TRUE
	img_one_114.txt	1	-12	18	1	12.27	1.73	0	1.55	12.45	1	1	TRUE		-22	38	1	12.18	1.82	0	1.58	12.42	1	1	TRUE		-34	66	1	12.12	1.88	0	1.59	12.41	1	1	TRUE		-70	116	1	11.95	2.05	0	1.83	12.17	1	1	TRUE
	img_one_115.txt	1	-10	20	1	12.19	1.81	0	1.51	12.49	1	1	TRUE		-20	36	1	12.14	1.86	0	1.6	12.4	1	1	TRUE		-34	62	1	12.12	1.88	0	1.62	12.38	1	1	TRUE		-52	114	1	11.82	2.18	0	1.84	12.16	1	1	TRUE
	img_one_116.txt	1	-12	18	1	12.27	1.73	0	1.55	12.45	1	1	TRUE		-20	32	1	12.14	1.86	0	1.65	12.35	1	1	TRUE		-38	58	1	12.17	1.83	0	1.64	12.36	1	1	TRUE		-78	112	1	12	2	0	1.85	12.15	1	1	TRUE
	img_one_117.txt	1	-10	12	1	12.19	1.81	0	1.73	12.27	1	1	TRUE		-16	28	1	12.05	1.95	0	1.71	12.29	1	1	TRUE		-38	54	1	12.17	1.83	0	1.68	12.32	1	1	TRUE		-82	100	1	12.02	1.98	0	1.89	12.11	1	1	TRUE
	img_one_118.txt	1	-8	18	1	12.1	1.9	0	1.55	12.45	1	1	TRUE		-8	16	1	11.74	2.26	0	1.95	12.05	1	1	TRUE		-24	32	1	11.97	2.03	0	1.9	12.1	1	1	TRUE		-46	64	1	11.77	2.23	0	2.09	11.91	1	1	TRUE
	img_one_119.txt	1	-10	20	1	12.19	1.81	0	1.51	12.49	1	1	TRUE		-16	32	1	12.05	1.95	0	1.65	12.35	1	1	TRUE		-32	64	1	12.1	1.9	0	1.6	12.4	1	1	TRUE		-64	106	1	11.91	2.09	0	1.87	12.13	1	1	TRUE
	img_one_12.txt	1	-10	12	1	12.19	1.81	0	1.73	12.27	1	1	TRUE		-16	28	1	12.05	1.95	0	1.71	12.29	1	1	TRUE		-24	40	1	11.97	2.03	0	1.81	12.19	1	1	TRUE		-68	90	1	11.94	2.06	0	1.94	12.06	1	1	TRUE
	img_one_120.txt	1	-10	16	1	12.19	1.81	0	1.6	12.4	1	1	TRUE		-20	36	1	12.14	1.86	0	1.6	12.4	1	1	TRUE		-30	62	1	12.07	1.93	0	1.62	12.38	1	1	TRUE		-56	98	1	11.85	2.15	0	1.9	12.1	1	1	TRUE
	img_one_121.txt	1	-16	18	1	12.4	1.6	0	1.55	12.45	1	1	TRUE		-20	32	1	12.14	1.86	0	1.65	12.35	1	1	TRUE		-34	62	1	12.12	1.88	0	1.62	12.38	1	1	TRUE		-80	110	1	12.01	1.99	0	1.85	12.15	1	1	TRUE
	img_one_122.txt	1	-12	14	1	12.27	1.73	0	1.66	12.34	1	1	TRUE		-22	18	1	12.18	1.82	0	1.9	12.1	1	1	TRUE		-36	40	1	12.15	1.85	0	1.81	12.19	1	1	TRUE		-86	88	1	12.04	1.96	0	1.95	12.05	1	1	TRUE
	img_one_123.txt	1	-12	14	1	12.27	1.73	0	1.66	12.34	1	1	TRUE		-16	24	1	12.05	1.95	0	1.78	12.22	1	1	TRUE		-36	56	1	12.15	1.85	0	1.66	12.34	1	1	TRUE		-80	94	1	12.01	1.99	0	1.92	12.08	1	1	TRUE
	img_one_124.txt	1	-12	18	1	12.27	1.73	0	1.55	12.45	1	1	TRUE		-24	36	1	12.22	1.78	0	1.6	12.4	1	1	TRUE		-40	60	1	12.19	1.81	0	1.63	12.37	1	1	TRUE		-76	118	1	11.99	2.01	0	1.82	12.18	1	1	TRUE
	img_one_125.txt	1	-10	16	1	12.19	1.81	0	1.6	12.4	1	1	TRUE		-20	36	1	12.14	1.86	0	1.6	12.4	1	1	TRUE		-36	56	1	12.15	1.85	0	1.66	12.34	1	1	TRUE		-68	86	1	11.94	2.06	0	1.96	12.04	1	1	TRUE
	img_one_126.txt	1	-8	10	1	12.1	1.9	0	1.81	12.19	1	1	TRUE		-12	20	1	11.92	2.08	0	1.86	12.14	1	1	TRUE		-26	46	1	12.01	1.99	0	1.75	12.25	1	1	TRUE		-52	74	1	11.82	2.18	0	2.03	11.97	1	1	TRUE
	img_one_127.txt	1	-12	14	1	12.27	1.73	0	1.66	12.34	1	1	TRUE		-14	30	1	11.99	2.01	0	1.68	12.32	1	1	TRUE		-34	54	1	12.12	1.88	0	1.68	12.32	1	1	TRUE		-68	78	1	11.94	2.06	0	2	12	1	1	TRUE
	img_one_128.txt	1	-10	12	1	12.19	1.81	0	1.73	12.27	1	1	TRUE		-16	28	1	12.05	1.95	0	1.71	12.29	1	1	TRUE		-36	60	1	12.15	1.85	0	1.63	12.37	1	1	TRUE		-76	98	1	11.99	2.01	0	1.9	12.1	1	1	TRUE
	img_one_129.txt	1	-10	12	1	12.19	1.81	0	1.73	12.27	1	1	TRUE		-18	30	1	12.1	1.9	0	1.68	12.32	1	1	TRUE		-26	54	1	12.01	1.99	0	1.68	12.32	1	1	TRUE		-74	96	1	11.97	2.03	0	1.91	12.09	1	1	TRUE
	img_one_13.txt	1	-10	12	1	12.19	1.81	0	1.73	12.27	1	1	TRUE		-14	26	1	11.99	2.01	0	1.74	12.26	1	1	TRUE		-26	42	1	12.01	1.99	0	1.78	12.22	1	1	TRUE		-76	66	1	11.99	2.01	0	2.07	11.93	1	1	TRUE
	img_one_130.txt	1	-8	14	1	12.1	1.9	0	1.66	12.34	1	1	TRUE		-18	34	1	12.1	1.9	0	1.63	12.37	1	1	TRUE		-28	52	1	12.04	1.96	0	1.69	12.31	1	1	TRUE		-56	82	1	11.85	2.15	0	1.98	12.02	1	1	TRUE
	img_one_131.txt	1	-10	16	1	12.19	1.81	0	1.6	12.4	1	1	TRUE		-18	26	1	12.1	1.9	0	1.74	12.26	1	1	TRUE		-24	48	1	11.97	2.03	0	1.73	12.27	1	1	TRUE		-62	84	1	11.9	2.1	0	1.97	12.03	1	1	TRUE
	img_one_132.txt	1	-16	18	1	12.4	1.6	0	1.55	12.45	1	1	TRUE		-22	34	1	12.18	1.82	0	1.63	12.37	1	1	TRUE		-36	60	1	12.15	1.85	0	1.63	12.37	1	1	TRUE		-78	120	1	12	2	0	1.82	12.18	1	1	TRUE
	img_one_133.txt	1	-16	18	1	12.4	1.6	0	1.55	12.45	1	1	TRUE		-24	36	1	12.22	1.78	0	1.6	12.4	1	1	TRUE		-34	70	1	12.12	1.88	0	1.56	12.44	1	1	TRUE		-66	124	1	11.93	2.07	0	1.8	12.2	1	1	TRUE
	img_one_134.txt	1	-14	16	1	12.34	1.66	0	1.6	12.4	1	1	TRUE		-18	30	1	12.1	1.9	0	1.68	12.32	1	1	TRUE		-34	62	1	12.12	1.88	0	1.62	12.38	1	1	TRUE		-78	108	1	12	2	0	1.86	12.14	1	1	TRUE
	img_one_135.txt	1	-10	20	1	12.19	1.81	0	1.51	12.49	1	1	TRUE		-20	32	1	12.14	1.86	0	1.65	12.35	1	1	TRUE		-36	60	1	12.15	1.85	0	1.63	12.37	1	1	TRUE		-56	90	1	11.85	2.15	0	1.94	12.06	1	1	TRUE
	img_one_136.txt	1	-16	18	1	12.4	1.6	0	1.55	12.45	1	1	TRUE		-18	30	1	12.1	1.9	0	1.68	12.32	1	1	TRUE		-34	62	1	12.12	1.88	0	1.62	12.38	1	1	TRUE		-72	114	1	11.96	2.04	0	1.84	12.16	1	1	TRUE
	img_one_137.txt	1	-14	16	1	12.34	1.66	0	1.6	12.4	1	1	TRUE		-20	32	1	12.14	1.86	0	1.65	12.35	1	1	TRUE		-30	54	1	12.07	1.93	0	1.68	12.32	1	1	TRUE		-72	94	1	11.96	2.04	0	1.92	12.08	1	1	TRUE
	img_one_138.txt	1	-10	20	1	12.19	1.81	0	1.51	12.49	1	1	TRUE		-22	34	1	12.18	1.82	0	1.63	12.37	1	1	TRUE		-34	58	1	12.12	1.88	0	1.64	12.36	1	1	TRUE		-66	120	1	11.93	2.07	0	1.82	12.18	1	1	TRUE
	img_one_139.txt	1	-12	18	1	12.27	1.73	0	1.55	12.45	1	1	TRUE		-16	28	1	12.05	1.95	0	1.71	12.29	1	1	TRUE		-36	60	1	12.15	1.85	0	1.63	12.37	1	1	TRUE		-78	108	1	12	2	0	1.86	12.14	1	1	TRUE
	img_one_14.txt	1	-10	12	1	12.19	1.81	0	1.73	12.27	1	1	TRUE		-10	26	1	11.84	2.16	0	1.74	12.26	1	1	TRUE		-22	42	1	11.93	2.07	0	1.78	12.22	1	1	TRUE		-54	68	1	11.84	2.16	0	2.06	11.94	1	1	TRUE
	img_one_140.txt	1	-12	18	1	12.27	1.73	0	1.55	12.45	1	1	TRUE		-20	32	1	12.14	1.86	0	1.65	12.35	1	1	TRUE		-36	60	1	12.15	1.85	0	1.63	12.37	1	1	TRUE		-68	106	1	11.94	2.06	0	1.87	12.13	1	1	TRUE
	img_one_141.txt	1	-6	8	1	11.97	2.03	0	1.9	12.1	1	1	TRUE		-16	20	1	12.05	1.95	0	1.86	12.14	1	1	TRUE		-22	34	1	11.93	2.07	0	1.88	12.12	1	1	TRUE		-76	66	1	11.99	2.01	0	2.07	11.93	1	1	TRUE
	img_one_142.txt	1	-8	14	1	12.1	1.9	0	1.66	12.34	1	1	TRUE		-20	28	1	12.14	1.86	0	1.71	12.29	1	1	TRUE		-26	46	1	12.01	1.99	0	1.75	12.25	1	1	TRUE		-66	96	1	11.93	2.07	0	1.91	12.09	1	1	TRUE
	img_one_143.txt	1	-12	18	1	12.27	1.73	0	1.55	12.45	1	1	TRUE		-24	36	1	12.22	1.78	0	1.6	12.4	1	1	TRUE		-44	68	1	12.24	1.76	0	1.58	12.42	1	1	TRUE		-70	120	1	11.95	2.05	0	1.82	12.18	1	1	TRUE
	img_one_144.txt	1	-14	16	1	12.34	1.66	0	1.6	12.4	1	1	TRUE		-18	26	1	12.1	1.9	0	1.74	12.26	1	1	TRUE		-26	42	1	12.01	1.99	0	1.78	12.22	1	1	TRUE		-68	94	1	11.94	2.06	0	1.92	12.08	1	1	TRUE
	img_one_145.txt	1	-10	16	1	12.19	1.81	0	1.6	12.4	1	1	TRUE		-18	30	1	12.1	1.9	0	1.68	12.32	1	1	TRUE		-34	62	1	12.12	1.88	0	1.62	12.38	1	1	TRUE		-70	100	1	11.95	2.05	0	1.89	12.11	1	1	TRUE
	img_one_146.txt	1	-8	10	1	12.1	1.9	0	1.81	12.19	1	1	TRUE		-14	26	1	11.99	2.01	0	1.74	12.26	1	1	TRUE		-36	56	1	12.15	1.85	0	1.66	12.34	1	1	TRUE		-88	94	1	12.05	1.95	0	1.92	12.08	1	1	TRUE
	img_one_147.txt	1	-10	16	1	12.19	1.81	0	1.6	12.4	1	1	TRUE		-18	30	1	12.1	1.9	0	1.68	12.32	1	1	TRUE		-34	58	1	12.12	1.88	0	1.64	12.36	1	1	TRUE		-70	108	1	11.95	2.05	0	1.86	12.14	1	1	TRUE
	img_one_148.txt	1	-12	18	1	12.27	1.73	0	1.55	12.45	1	1	TRUE		-22	34	1	12.18	1.82	0	1.63	12.37	1	1	TRUE		-40	60	1	12.19	1.81	0	1.63	12.37	1	1	TRUE		-78	116	1	12	2	0	1.83	12.17	1	1	TRUE
	img_one_149.txt	1	-12	14	1	12.27	1.73	0	1.66	12.34	1	1	TRUE		-22	26	1	12.18	1.82	0	1.74	12.26	1	1	TRUE		-40	52	1	12.19	1.81	0	1.69	12.31	1	1	TRUE		-94	104	1	12.08	1.92	0	1.88	12.12	1	1	TRUE
	img_one_15.txt	1	-4	10	1	11.8	2.2	0	1.81	12.19	1	1	TRUE		-12	28	1	11.92	2.08	0	1.71	12.29	1	1	TRUE		-20	48	1	11.89	2.11	0	1.73	12.27	1	1	TRUE		-48	58	1	11.79	2.21	0	2.13	11.87	1	1	TRUE
	img_one_150.txt	1	-10	12	1	12.19	1.81	0	1.73	12.27	1	1	TRUE		-10	22	1	11.84	2.16	0	1.82	12.18	1	1	TRUE		-22	42	1	11.93	2.07	0	1.78	12.22	1	1	TRUE		-54	76	1	11.84	2.16	0	2.01	11.99	1	1	TRUE
	img_one_151.txt	1	-12	18	1	12.27	1.73	0	1.55	12.45	1	1	TRUE		-14	26	1	11.99	2.01	0	1.74	12.26	1	1	TRUE		-32	48	1	12.1	1.9	0	1.73	12.27	1	1	TRUE		-74	108	1	11.97	2.03	0	1.86	12.14	1	1	TRUE
	img_one_152.txt	1	-12	14	1	12.27	1.73	0	1.66	12.34	1	1	TRUE		-16	24	1	12.05	1.95	0	1.78	12.22	1	1	TRUE		-16	36	1	11.8	2.2	0	1.85	12.15	1	1	TRUE		-54	84	1	11.84	2.16	0	1.97	12.03	1	1	TRUE
	img_one_153.txt	1	-12	18	1	12.27	1.73	0	1.55	12.45	1	1	TRUE		-14	26	1	11.99	2.01	0	1.74	12.26	1	1	TRUE		-30	50	1	12.07	1.93	0	1.71	12.29	1	1	TRUE		-68	106	1	11.94	2.06	0	1.87	12.13	1	1	TRUE
	img_one_154.txt	1	-14	20	1	12.34	1.66	0	1.51	12.49	1	1	TRUE		-18	30	1	12.1	1.9	0	1.68	12.32	1	1	TRUE		-42	58	1	12.22	1.78	0	1.64	12.36	1	1	TRUE		-88	114	1	12.05	1.95	0	1.84	12.16	1	1	TRUE
	img_one_155.txt	1	-10	12	1	12.19	1.81	0	1.73	12.27	1	1	TRUE		-18	22	1	12.1	1.9	0	1.82	12.18	1	1	TRUE		-20	32	1	11.89	2.11	0	1.9	12.1	1	1	TRUE		-62	76	1	11.9	2.1	0	2.01	11.99	1	1	TRUE
	img_one_156.txt	1	-12	18	1	12.27	1.73	0	1.55	12.45	1	1	TRUE		-18	30	1	12.1	1.9	0	1.68	12.32	1	1	TRUE		-30	58	1	12.07	1.93	0	1.64	12.36	1	1	TRUE		-74	112	1	11.97	2.03	0	1.85	12.15	1	1	TRUE
	img_one_157.txt	1	-10	16	1	12.19	1.81	0	1.6	12.4	1	1	TRUE		-18	34	1	12.1	1.9	0	1.63	12.37	1	1	TRUE		-26	58	1	12.01	1.99	0	1.64	12.36	1	1	TRUE		-46	92	1	11.77	2.23	0	1.93	12.07	1	1	TRUE
	img_one_158.txt	1	-14	20	1	12.34	1.66	0	1.51	12.49	1	1	TRUE		-18	34	1	12.1	1.9	0	1.63	12.37	1	1	TRUE		-34	66	1	12.12	1.88	0	1.59	12.41	1	1	TRUE		-72	110	1	11.96	2.04	0	1.85	12.15	1	1	TRUE
	img_one_159.txt	1	-12	18	1	12.27	1.73	0	1.55	12.45	1	1	TRUE		-22	34	1	12.18	1.82	0	1.63	12.37	1	1	TRUE		-30	62	1	12.07	1.93	0	1.62	12.38	1	1	TRUE		-68	114	1	11.94	2.06	0	1.84	12.16	1	1	TRUE
	img_one_16.txt	1	-12	14	1	12.27	1.73	0	1.66	12.34	1	1	TRUE		-14	26	1	11.99	2.01	0	1.74	12.26	1	1	TRUE		-32	56	1	12.1	1.9	0	1.66	12.34	1	1	TRUE		-80	94	1	12.01	1.99	0	1.92	12.08	1	1	TRUE
	img_one_160.txt	1	-10	16	1	12.19	1.81	0	1.6	12.4	1	1	TRUE		-14	30	1	11.99	2.01	0	1.68	12.32	1	1	TRUE		-40	52	1	12.19	1.81	0	1.69	12.31	1	1	TRUE		-78	100	1	12	2	0	1.89	12.11	1	1	TRUE
	img_one_161.txt	1	-4	10	1	11.8	2.2	0	1.81	12.19	1	1	TRUE		-14	30	1	11.99	2.01	0	1.68	12.32	1	1	TRUE		-22	46	1	11.93	2.07	0	1.75	12.25	1	1	TRUE		-66	64	1	11.93	2.07	0	2.09	11.91	1	1	TRUE
	img_one_162.txt	1	-12	18	1	12.27	1.73	0	1.55	12.45	1	1	TRUE		-22	34	1	12.18	1.82	0	1.63	12.37	1	1	TRUE		-34	62	1	12.12	1.88	0	1.62	12.38	1	1	TRUE		-76	114	1	11.99	2.01	0	1.84	12.16	1	1	TRUE
	img_one_163.txt	1	-8	10	1	12.1	1.9	0	1.81	12.19	1	1	TRUE		-12	24	1	11.92	2.08	0	1.78	12.22	1	1	TRUE		-24	44	1	11.97	2.03	0	1.76	12.24	1	1	TRUE		-58	84	1	11.87	2.13	0	1.97	12.03	1	1	TRUE
	img_one_164.txt	1	-12	14	1	12.27	1.73	0	1.66	12.34	1	1	TRUE		-18	30	1	12.1	1.9	0	1.68	12.32	1	1	TRUE		-30	58	1	12.07	1.93	0	1.64	12.36	1	1	TRUE		-68	102	1	11.94	2.06	0	1.89	12.11	1	1	TRUE
	img_one_165.txt	1	-12	18	1	12.27	1.73	0	1.55	12.45	1	1	TRUE		-20	32	1	12.14	1.86	0	1.65	12.35	1	1	TRUE		-36	56	1	12.15	1.85	0	1.66	12.34	1	1	TRUE		-88	110	1	12.05	1.95	0	1.85	12.15	1	1	TRUE
	img_one_166.txt	1	-12	18	1	12.27	1.73	0	1.55	12.45	1	1	TRUE		-18	30	1	12.1	1.9	0	1.68	12.32	1	1	TRUE		-34	54	1	12.12	1.88	0	1.68	12.32	1	1	TRUE		-82	108	1	12.02	1.98	0	1.86	12.14	1	1	TRUE
	img_one_167.txt	1	-10	12	1	12.19	1.81	0	1.73	12.27	1	1	TRUE		-12	20	1	11.92	2.08	0	1.86	12.14	1	1	TRUE		-18	38	1	11.85	2.15	0	1.83	12.17	1	1	TRUE		-60	70	1	11.88	2.12	0	2.05	11.95	1	1	TRUE
	img_one_168.txt	1	-14	16	1	12.34	1.66	0	1.6	12.4	1	1	TRUE		-20	32	1	12.14	1.86	0	1.65	12.35	1	1	TRUE		-42	66	1	12.22	1.78	0	1.59	12.41	1	1	TRUE		-78	108	1	12	2	0	1.86	12.14	1	1	TRUE
	img_one_169.txt	1	-14	20	1	12.34	1.66	0	1.51	12.49	1	1	TRUE		-18	30	1	12.1	1.9	0	1.68	12.32	1	1	TRUE		-32	60	1	12.1	1.9	0	1.63	12.37	1	1	TRUE		-68	102	1	11.94	2.06	0	1.89	12.11	1	1	TRUE
	img_one_17.txt	1	-4	6	1	11.8	2.2	0	2.03	11.97	1	1	TRUE		-22	26	1	12.18	1.82	0	1.74	12.26	1	1	TRUE		-26	38	1	12.01	1.99	0	1.83	12.17	1	1	TRUE		-56	62	1	11.85	2.15	0	2.1	11.9	1	1	TRUE
	img_one_170.txt	1	-6	16	1	11.97	2.03	0	1.6	12.4	1	1	TRUE		-18	30	1	12.1	1.9	0	1.68	12.32	1	1	TRUE		-34	58	1	12.12	1.88	0	1.64	12.36	1	1	TRUE		-66	100	1	11.93	2.07	0	1.89	12.11	1	1	TRUE
	img_one_171.txt	1	-12	18	1	12.27	1.73	0	1.55	12.45	1	1	TRUE		-20	36	1	12.14	1.86	0	1.6	12.4	1	1	TRUE		-36	68	1	12.15	1.85	0	1.58	12.42	1	1	TRUE		-66	112	1	11.93	2.07	0	1.85	12.15	1	1	TRUE
	img_one_172.txt	1	-10	12	1	12.19	1.81	0	1.73	12.27	1	1	TRUE		-16	32	1	12.05	1.95	0	1.65	12.35	1	1	TRUE		-36	52	1	12.15	1.85	0	1.69	12.31	1	1	TRUE		-90	96	1	12.06	1.94	0	1.91	12.09	1	1	TRUE
	img_one_173.txt	1	-6	12	1	11.97	2.03	0	1.73	12.27	1	1	TRUE		-14	26	1	11.99	2.01	0	1.74	12.26	1	1	TRUE		-14	34	1	11.74	2.26	0	1.88	12.12	1	1	TRUE		-50	44	1	11.8	2.2	0	2.25	11.75	1	1	TRUE
	img_one_174.txt	1	-10	12	1	12.19	1.81	0	1.73	12.27	1	1	TRUE		-14	26	1	11.99	2.01	0	1.74	12.26	1	1	TRUE		-28	52	1	12.04	1.96	0	1.69	12.31	1	1	TRUE		-76	82	1	11.99	2.01	0	1.98	12.02	1	1	TRUE
	img_one_175.txt	1	-8	14	1	12.1	1.9	0	1.66	12.34	1	1	TRUE		-18	30	1	12.1	1.9	0	1.68	12.32	1	1	TRUE		-34	58	1	12.12	1.88	0	1.64	12.36	1	1	TRUE		-72	90	1	11.96	2.04	0	1.94	12.06	1	1	TRUE
	img_one_176.txt	1	-14	16	1	12.34	1.66	0	1.6	12.4	1	1	TRUE		-16	32	1	12.05	1.95	0	1.65	12.35	1	1	TRUE		-38	62	1	12.17	1.83	0	1.62	12.38	1	1	TRUE		-84	98	1	12.03	1.97	0	1.9	12.1	1	1	TRUE
	img_one_177.txt	1	-14	16	1	12.34	1.66	0	1.6	12.4	1	1	TRUE		-20	28	1	12.14	1.86	0	1.71	12.29	1	1	TRUE		-30	58	1	12.07	1.93	0	1.64	12.36	1	1	TRUE		-68	114	1	11.94	2.06	0	1.84	12.16	1	1	TRUE
	img_one_178.txt	1	-10	16	1	12.19	1.81	0	1.6	12.4	1	1	TRUE		-20	32	1	12.14	1.86	0	1.65	12.35	1	1	TRUE		-32	56	1	12.1	1.9	0	1.66	12.34	1	1	TRUE		-62	80	1	11.9	2.1	0	1.99	12.01	1	1	TRUE
	img_one_179.txt	1	-10	20	1	12.19	1.81	0	1.51	12.49	1	1	TRUE		-22	34	1	12.18	1.82	0	1.63	12.37	1	1	TRUE		-36	64	1	12.15	1.85	0	1.6	12.4	1	1	TRUE		-70	112	1	11.95	2.05	0	1.85	12.15	1	1	TRUE
	img_one_18.txt	1	-14	20	1	12.34	1.66	0	1.51	12.49	1	1	TRUE		-24	36	1	12.22	1.78	0	1.6	12.4	1	1	TRUE		-36	64	1	12.15	1.85	0	1.6	12.4	1	1	TRUE		-66	120	1	11.93	2.07	0	1.82	12.18	1	1	TRUE
	img_one_180.txt	1	-12	14	1	12.27	1.73	0	1.66	12.34	1	1	TRUE		-16	24	1	12.05	1.95	0	1.78	12.22	1	1	TRUE		-22	34	1	11.93	2.07	0	1.88	12.12	1	1	TRUE		-72	78	1	11.96	2.04	0	2	12	1	1	TRUE
	img_one_181.txt	1	-6	16	1	11.97	2.03	0	1.6	12.4	1	1	TRUE		-4	12	1	11.44	2.56	0	2.08	11.92	1	1	TRUE		-12	16	1	11.67	2.33	0	2.2	11.8	1	1	TRUE		-26	40	1	11.52	2.48	0	2.29	11.71	1	1	TRUE
	img_one_182.txt	1	-10	12	1	12.19	1.81	0	1.73	12.27	1	1	TRUE		-18	30	1	12.1	1.9	0	1.68	12.32	1	1	TRUE		-34	62	1	12.12	1.88	0	1.62	12.38	1	1	TRUE		-72	94	1	11.96	2.04	0	1.92	12.08	1	1	TRUE
	img_one_183.txt	1	-8	14	1	12.1	1.9	0	1.66	12.34	1	1	TRUE		-18	30	1	12.1	1.9	0	1.68	12.32	1	1	TRUE		-32	56	1	12.1	1.9	0	1.66	12.34	1	1	TRUE		-58	92	1	11.87	2.13	0	1.93	12.07	1	1	TRUE
	img_one_184.txt	1	-14	20	1	12.34	1.66	0	1.51	12.49	1	1	TRUE		-16	32	1	12.05	1.95	0	1.65	12.35	1	1	TRUE		-30	62	1	12.07	1.93	0	1.62	12.38	1	1	TRUE		-56	102	1	11.85	2.15	0	1.89	12.11	1	1	TRUE
	img_one_185.txt	1	-10	16	1	12.19	1.81	0	1.6	12.4	1	1	TRUE		-16	28	1	12.05	1.95	0	1.71	12.29	1	1	TRUE		-26	50	1	12.01	1.99	0	1.71	12.29	1	1	TRUE		-70	92	1	11.95	2.05	0	1.93	12.07	1	1	TRUE
	img_one_186.txt	1	-12	14	1	12.27	1.73	0	1.66	12.34	1	1	TRUE		-14	26	1	11.99	2.01	0	1.74	12.26	1	1	TRUE		-34	50	1	12.12	1.88	0	1.71	12.29	1	1	TRUE		-70	80	1	11.95	2.05	0	1.99	12.01	1	1	TRUE
	img_one_187.txt	1	-14	20	1	12.34	1.66	0	1.51	12.49	1	1	TRUE		-22	34	1	12.18	1.82	0	1.63	12.37	1	1	TRUE		-28	60	1	12.04	1.96	0	1.63	12.37	1	1	TRUE		-70	108	1	11.95	2.05	0	1.86	12.14	1	1	TRUE
	img_one_188.txt	1	-14	20	1	12.34	1.66	0	1.51	12.49	1	1	TRUE		-14	26	1	11.99	2.01	0	1.74	12.26	1	1	TRUE		-30	54	1	12.07	1.93	0	1.68	12.32	1	1	TRUE		-70	100	1	11.95	2.05	0	1.89	12.11	1	1	TRUE
	img_one_189.txt	1	-14	16	1	12.34	1.66	0	1.6	12.4	1	1	TRUE		-14	26	1	11.99	2.01	0	1.74	12.26	1	1	TRUE		-28	48	1	12.04	1.96	0	1.73	12.27	1	1	TRUE		-82	100	1	12.02	1.98	0	1.89	12.11	1	1	TRUE
	img_one_19.txt	1	-10	16	1	12.19	1.81	0	1.6	12.4	1	1	TRUE		-16	32	1	12.05	1.95	0	1.65	12.35	1	1	TRUE		-32	60	1	12.1	1.9	0	1.63	12.37	1	1	TRUE		-72	86	1	11.96	2.04	0	1.96	12.04	1	1	TRUE
	img_one_190.txt	1	-6	12	1	11.97	2.03	0	1.73	12.27	1	1	TRUE		-18	30	1	12.1	1.9	0	1.68	12.32	1	1	TRUE		-20	44	1	11.89	2.11	0	1.76	12.24	1	1	TRUE		-50	64	1	11.8	2.2	0	2.09	11.91	1	1	TRUE
	img_one_191.txt	1	-8	14	1	12.1	1.9	0	1.66	12.34	1	1	TRUE		-20	32	1	12.14	1.86	0	1.65	12.35	1	1	TRUE		-36	60	1	12.15	1.85	0	1.63	12.37	1	1	TRUE		-62	104	1	11.9	2.1	0	1.88	12.12	1	1	TRUE
	img_one_192.txt	1	-14	20	1	12.34	1.66	0	1.51	12.49	1	1	TRUE		-20	32	1	12.14	1.86	0	1.65	12.35	1	1	TRUE		-36	60	1	12.15	1.85	0	1.63	12.37	1	1	TRUE		-68	114	1	11.94	2.06	0	1.84	12.16	1	1	TRUE
	img_one_193.txt	1	-10	12	1	12.19	1.81	0	1.73	12.27	1	1	TRUE		-14	26	1	11.99	2.01	0	1.74	12.26	1	1	TRUE		-34	50	1	12.12	1.88	0	1.71	12.29	1	1	TRUE		-80	86	1	12.01	1.99	0	1.96	12.04	1	1	TRUE
	img_one_194.txt	1	-10	20	1	12.19	1.81	0	1.51	12.49	1	1	TRUE		-20	32	1	12.14	1.86	0	1.65	12.35	1	1	TRUE		-40	60	1	12.19	1.81	0	1.63	12.37	1	1	TRUE		-86	116	1	12.04	1.96	0	1.83	12.17	1	1	TRUE
	img_one_195.txt	1	-6	12	1	11.97	2.03	0	1.73	12.27	1	1	TRUE		-18	30	1	12.1	1.9	0	1.68	12.32	1	1	TRUE		-34	58	1	12.12	1.88	0	1.64	12.36	1	1	TRUE		-68	94	1	11.94	2.06	0	1.92	12.08	1	1	TRUE
	img_one_196.txt	1	-10	8	1	12.19	1.81	0	1.9	12.1	1	1	TRUE		-12	20	1	11.92	2.08	0	1.86	12.14	1	1	TRUE		-32	48	1	12.1	1.9	0	1.73	12.27	1	1	TRUE		-62	72	1	11.9	2.1	0	2.04	11.96	1	1	TRUE
	img_one_197.txt	1	-10	20	1	12.19	1.81	0	1.51	12.49	1	1	TRUE		-20	36	1	12.14	1.86	0	1.6	12.4	1	1	TRUE		-34	62	1	12.12	1.88	0	1.62	12.38	1	1	TRUE		-58	104	1	11.87	2.13	0	1.88	12.12	1	1	TRUE
	img_one_198.txt	1	-6	12	1	11.97	2.03	0	1.73	12.27	1	1	TRUE		-16	24	1	12.05	1.95	0	1.78	12.22	1	1	TRUE		-40	52	1	12.19	1.81	0	1.69	12.31	1	1	TRUE		-72	78	1	11.96	2.04	0	2	12	1	1	TRUE
	img_one_199.txt	1	-8	14	1	12.1	1.9	0	1.66	12.34	1	1	TRUE		-18	30	1	12.1	1.9	0	1.68	12.32	1	1	TRUE		-34	62	1	12.12	1.88	0	1.62	12.38	1	1	TRUE		-68	106	1	11.94	2.06	0	1.87	12.13	1	1	TRUE
	img_one_2.txt	1	-10	16	1	12.19	1.81	0	1.6	12.4	1	1	TRUE		-14	26	1	11.99	2.01	0	1.74	12.26	1	1	TRUE		-20	52	1	11.89	2.11	0	1.69	12.31	1	1	TRUE		-54	100	1	11.84	2.16	0	1.89	12.11	1	1	TRUE
	img_one_20.txt	1	-12	18	1	12.27	1.73	0	1.55	12.45	1	1	TRUE		-18	30	1	12.1	1.9	0	1.68	12.32	1	1	TRUE		-36	56	1	12.15	1.85	0	1.66	12.34	1	1	TRUE		-74	108	1	11.97	2.03	0	1.86	12.14	1	1	TRUE
	img_one_200.txt	1	-12	18	1	12.27	1.73	0	1.55	12.45	1	1	TRUE		-18	30	1	12.1	1.9	0	1.68	12.32	1	1	TRUE		-38	58	1	12.17	1.83	0	1.64	12.36	1	1	TRUE		-76	110	1	11.99	2.01	0	1.85	12.15	1	1	TRUE
	img_one_201.txt	1	-6	12	1	11.97	2.03	0	1.73	12.27	1	1	TRUE		-14	22	1	11.99	2.01	0	1.82	12.18	1	1	TRUE		-24	40	1	11.97	2.03	0	1.81	12.19	1	1	TRUE		-66	76	1	11.93	2.07	0	2.01	11.99	1	1	TRUE
	img_one_202.txt	1	-12	18	1	12.27	1.73	0	1.55	12.45	1	1	TRUE		-24	36	1	12.22	1.78	0	1.6	12.4	1	1	TRUE		-40	60	1	12.19	1.81	0	1.63	12.37	1	1	TRUE		-80	118	1	12.01	1.99	0	1.82	12.18	1	1	TRUE
	img_one_203.txt	1	-12	18	1	12.27	1.73	0	1.55	12.45	1	1	TRUE		-20	32	1	12.14	1.86	0	1.65	12.35	1	1	TRUE		-34	58	1	12.12	1.88	0	1.64	12.36	1	1	TRUE		-74	112	1	11.97	2.03	0	1.85	12.15	1	1	TRUE
	img_one_204.txt	1	-12	14	1	12.27	1.73	0	1.66	12.34	1	1	TRUE		-18	30	1	12.1	1.9	0	1.68	12.32	1	1	TRUE		-30	50	1	12.07	1.93	0	1.71	12.29	1	1	TRUE		-88	90	1	12.05	1.95	0	1.94	12.06	1	1	TRUE
	img_one_205.txt	1	-10	12	1	12.19	1.81	0	1.73	12.27	1	1	TRUE		-18	30	1	12.1	1.9	0	1.68	12.32	1	1	TRUE		-24	52	1	11.97	2.03	0	1.69	12.31	1	1	TRUE		-68	82	1	11.94	2.06	0	1.98	12.02	1	1	TRUE
	img_one_206.txt	1	-4	10	1	11.8	2.2	0	1.81	12.19	1	1	TRUE		-14	26	1	11.99	2.01	0	1.74	12.26	1	1	TRUE		-24	48	1	11.97	2.03	0	1.73	12.27	1	1	TRUE		-52	62	1	11.82	2.18	0	2.1	11.9	1	1	TRUE
	img_one_207.txt	1	-12	18	1	12.27	1.73	0	1.55	12.45	1	1	TRUE		-24	36	1	12.22	1.78	0	1.6	12.4	1	1	TRUE		-36	60	1	12.15	1.85	0	1.63	12.37	1	1	TRUE		-60	102	1	11.88	2.12	0	1.89	12.11	1	1	TRUE
	img_one_208.txt	1	-6	8	1	11.97	2.03	0	1.9	12.1	1	1	TRUE		-18	18	1	12.1	1.9	0	1.9	12.1	1	1	TRUE		-36	44	1	12.15	1.85	0	1.76	12.24	1	1	TRUE		-70	76	1	11.95	2.05	0	2.01	11.99	1	1	TRUE
	img_one_209.txt	1	-14	20	1	12.34	1.66	0	1.51	12.49	1	1	TRUE		-18	30	1	12.1	1.9	0	1.68	12.32	1	1	TRUE		-30	58	1	12.07	1.93	0	1.64	12.36	1	1	TRUE		-76	110	1	11.99	2.01	0	1.85	12.15	1	1	TRUE
	img_one_21.txt	1	-10	12	1	12.19	1.81	0	1.73	12.27	1	1	TRUE		-14	26	1	11.99	2.01	0	1.74	12.26	1	1	TRUE		-30	54	1	12.07	1.93	0	1.68	12.32	1	1	TRUE		-72	90	1	11.96	2.04	0	1.94	12.06	1	1	TRUE
	img_one_210.txt	1	-8	14	1	12.1	1.9	0	1.66	12.34	1	1	TRUE		-18	30	1	12.1	1.9	0	1.68	12.32	1	1	TRUE		-20	44	1	11.89	2.11	0	1.76	12.24	1	1	TRUE		-56	90	1	11.85	2.15	0	1.94	12.06	1	1	TRUE
	img_one_211.txt	1	-10	16	1	12.19	1.81	0	1.6	12.4	1	1	TRUE		-14	30	1	11.99	2.01	0	1.68	12.32	1	1	TRUE		-28	52	1	12.04	1.96	0	1.69	12.31	1	1	TRUE		-64	106	1	11.91	2.09	0	1.87	12.13	1	1	TRUE
	img_one_212.txt	1	-14	20	1	12.34	1.66	0	1.51	12.49	1	1	TRUE		-22	34	1	12.18	1.82	0	1.63	12.37	1	1	TRUE		-42	70	1	12.22	1.78	0	1.56	12.44	1	1	TRUE		-78	116	1	12	2	0	1.83	12.17	1	1	TRUE
	img_one_213.txt	1	-14	16	1	12.34	1.66	0	1.6	12.4	1	1	TRUE		-16	28	1	12.05	1.95	0	1.71	12.29	1	1	TRUE		-34	50	1	12.12	1.88	0	1.71	12.29	1	1	TRUE		-78	108	1	12	2	0	1.86	12.14	1	1	TRUE
	img_one_214.txt	1	-12	18	1	12.27	1.73	0	1.55	12.45	1	1	TRUE		-18	30	1	12.1	1.9	0	1.68	12.32	1	1	TRUE		-34	62	1	12.12	1.88	0	1.62	12.38	1	1	TRUE		-60	90	1	11.88	2.12	0	1.94	12.06	1	1	TRUE
	img_one_215.txt	1	-12	22	1	12.27	1.73	0	1.46	12.54	1	1	TRUE		-20	28	1	12.14	1.86	0	1.71	12.29	1	1	TRUE		-34	54	1	12.12	1.88	0	1.68	12.32	1	1	TRUE		-72	110	1	11.96	2.04	0	1.85	12.15	1	1	TRUE
	img_one_216.txt	1	-8	14	1	12.1	1.9	0	1.66	12.34	1	1	TRUE		-16	20	1	12.05	1.95	0	1.86	12.14	1	1	TRUE		-28	48	1	12.04	1.96	0	1.73	12.27	1	1	TRUE		-80	94	1	12.01	1.99	0	1.92	12.08	1	1	TRUE
	img_one_217.txt	1	-14	20	1	12.34	1.66	0	1.51	12.49	1	1	TRUE		-18	26	1	12.1	1.9	0	1.74	12.26	1	1	TRUE		-34	50	1	12.12	1.88	0	1.71	12.29	1	1	TRUE		-68	98	1	11.94	2.06	0	1.9	12.1	1	1	TRUE
	img_one_218.txt	1	-10	12	1	12.19	1.81	0	1.73	12.27	1	1	TRUE		-14	26	1	11.99	2.01	0	1.74	12.26	1	1	TRUE		-32	48	1	12.1	1.9	0	1.73	12.27	1	1	TRUE		-64	86	1	11.91	2.09	0	1.96	12.04	1	1	TRUE
	img_one_219.txt	1	-12	18	1	12.27	1.73	0	1.55	12.45	1	1	TRUE		-18	30	1	12.1	1.9	0	1.68	12.32	1	1	TRUE		-36	56	1	12.15	1.85	0	1.66	12.34	1	1	TRUE		-78	108	1	12	2	0	1.86	12.14	1	1	TRUE
	img_one_22.txt	1	-12	22	1	12.27	1.73	0	1.46	12.54	1	1	TRUE		-18	30	1	12.1	1.9	0	1.68	12.32	1	1	TRUE		-38	66	1	12.17	1.83	0	1.59	12.41	1	1	TRUE		-74	112	1	11.97	2.03	0	1.85	12.15	1	1	TRUE
	img_one_220.txt	1	-6	8	1	11.97	2.03	0	1.9	12.1	1	1	TRUE		-14	22	1	11.99	2.01	0	1.82	12.18	1	1	TRUE		-16	28	1	11.8	2.2	0	1.96	12.04	1	1	TRUE		-50	64	1	11.8	2.2	0	2.09	11.91	1	1	TRUE
	img_one_221.txt	1	-14	16	1	12.34	1.66	0	1.6	12.4	1	1	TRUE		-20	32	1	12.14	1.86	0	1.65	12.35	1	1	TRUE		-38	58	1	12.17	1.83	0	1.64	12.36	1	1	TRUE		-72	106	1	11.96	2.04	0	1.87	12.13	1	1	TRUE
	img_one_222.txt	1	-12	14	1	12.27	1.73	0	1.66	12.34	1	1	TRUE		-18	26	1	12.1	1.9	0	1.74	12.26	1	1	TRUE		-30	42	1	12.07	1.93	0	1.78	12.22	1	1	TRUE		-76	98	1	11.99	2.01	0	1.9	12.1	1	1	TRUE
	img_one_223.txt	1	-6	12	1	11.97	2.03	0	1.73	12.27	1	1	TRUE		-16	28	1	12.05	1.95	0	1.71	12.29	1	1	TRUE		-16	40	1	11.8	2.2	0	1.81	12.19	1	1	TRUE		-52	54	1	11.82	2.18	0	2.16	11.84	1	1	TRUE
	img_one_224.txt	1	-12	22	1	12.27	1.73	0	1.46	12.54	1	1	TRUE		-24	36	1	12.22	1.78	0	1.6	12.4	1	1	TRUE		-38	70	1	12.17	1.83	0	1.56	12.44	1	1	TRUE		-76	114	1	11.99	2.01	0	1.84	12.16	1	1	TRUE
	img_one_225.txt	1	-2	4	1	11.49	2.51	0	2.2	11.8	1	1	TRUE		6	2	0	2.38	11.62	1	2.86	11.14	1	Ambigous	FALSE		4	4	0	2.81	11.19	1	2.81	11.19	1	Ambigous	FALSE		-6	20	1	10.88	3.12	0	2.59	11.41	1	1	TRUE
	img_one_226.txt	1	-8	10	1	12.1	1.9	0	1.81	12.19	1	1	TRUE		-12	16	1	11.92	2.08	0	1.95	12.05	1	1	TRUE		-22	30	1	11.93	2.07	0	1.93	12.07	1	1	TRUE		-70	76	1	11.95	2.05	0	2.01	11.99	1	1	TRUE
	img_one_227.txt	1	-12	18	1	12.27	1.73	0	1.55	12.45	1	1	TRUE		-20	32	1	12.14	1.86	0	1.65	12.35	1	1	TRUE		-28	56	1	12.04	1.96	0	1.66	12.34	1	1	TRUE		-66	108	1	11.93	2.07	0	1.86	12.14	1	1	TRUE
	img_one_228.txt	1	-10	16	1	12.19	1.81	0	1.6	12.4	1	1	TRUE		-18	30	1	12.1	1.9	0	1.68	12.32	1	1	TRUE		-32	56	1	12.1	1.9	0	1.66	12.34	1	1	TRUE		-66	96	1	11.93	2.07	0	1.91	12.09	1	1	TRUE
	img_one_229.txt	1	-10	12	1	12.19	1.81	0	1.73	12.27	1	1	TRUE		-16	32	1	12.05	1.95	0	1.65	12.35	1	1	TRUE		-38	58	1	12.17	1.83	0	1.64	12.36	1	1	TRUE		-70	84	1	11.95	2.05	0	1.97	12.03	1	1	TRUE
	img_one_23.txt	1	-14	16	1	12.34	1.66	0	1.6	12.4	1	1	TRUE		-18	30	1	12.1	1.9	0	1.68	12.32	1	1	TRUE		-36	64	1	12.15	1.85	0	1.6	12.4	1	1	TRUE		-76	110	1	11.99	2.01	0	1.85	12.15	1	1	TRUE
	img_one_230.txt	1	-10	12	1	12.19	1.81	0	1.73	12.27	1	1	TRUE		-16	20	1	12.05	1.95	0	1.86	12.14	1	1	TRUE		-20	36	1	11.89	2.11	0	1.85	12.15	1	1	TRUE		-58	76	1	11.87	2.13	0	2.01	11.99	1	1	TRUE
	img_one_231.txt	1	-12	18	1	12.27	1.73	0	1.55	12.45	1	1	TRUE		-18	34	1	12.1	1.9	0	1.63	12.37	1	1	TRUE		-46	58	1	12.25	1.75	0	1.64	12.36	1	1	TRUE		-86	112	1	12.04	1.96	0	1.85	12.15	1	1	TRUE
	img_one_232.txt	1	-12	14	1	12.27	1.73	0	1.66	12.34	1	1	TRUE		-16	32	1	12.05	1.95	0	1.65	12.35	1	1	TRUE		-30	50	1	12.07	1.93	0	1.71	12.29	1	1	TRUE		-90	104	1	12.06	1.94	0	1.88	12.12	1	1	TRUE
	img_one_233.txt	1	-8	14	1	12.1	1.9	0	1.66	12.34	1	1	TRUE		-16	24	1	12.05	1.95	0	1.78	12.22	1	1	TRUE		-12	36	1	11.67	2.33	0	1.85	12.15	1	1	TRUE		-34	52	1	11.64	2.36	0	2.18	11.82	1	1	TRUE
	img_one_234.txt	1	-14	16	1	12.34	1.66	0	1.6	12.4	1	1	TRUE		-18	30	1	12.1	1.9	0	1.68	12.32	1	1	TRUE		-30	54	1	12.07	1.93	0	1.68	12.32	1	1	TRUE		-82	108	1	12.02	1.98	0	1.86	12.14	1	1	TRUE
	img_one_235.txt	1	-8	10	1	12.1	1.9	0	1.81	12.19	1	1	TRUE		-18	34	1	12.1	1.9	0	1.63	12.37	1	1	TRUE		-32	56	1	12.1	1.9	0	1.66	12.34	1	1	TRUE		-68	74	1	11.94	2.06	0	2.03	11.97	1	1	TRUE
	img_one_236.txt	1	-10	16	1	12.19	1.81	0	1.6	12.4	1	1	TRUE		-16	28	1	12.05	1.95	0	1.71	12.29	1	1	TRUE		-34	58	1	12.12	1.88	0	1.64	12.36	1	1	TRUE		-64	86	1	11.91	2.09	0	1.96	12.04	1	1	TRUE
	img_one_237.txt	1	-12	14	1	12.27	1.73	0	1.66	12.34	1	1	TRUE		-18	30	1	12.1	1.9	0	1.68	12.32	1	1	TRUE		-30	50	1	12.07	1.93	0	1.71	12.29	1	1	TRUE		-82	96	1	12.02	1.98	0	1.91	12.09	1	1	TRUE
	img_one_238.txt	1	-12	18	1	12.27	1.73	0	1.55	12.45	1	1	TRUE		-22	26	1	12.18	1.82	0	1.74	12.26	1	1	TRUE		-36	48	1	12.15	1.85	0	1.73	12.27	1	1	TRUE		-78	104	1	12	2	0	1.88	12.12	1	1	TRUE
	img_one_239.txt	1	-6	8	1	11.97	2.03	0	1.9	12.1	1	1	TRUE		-22	22	1	12.18	1.82	0	1.82	12.18	1	1	TRUE		-28	44	1	12.04	1.96	0	1.76	12.24	1	1	TRUE		-64	82	1	11.91	2.09	0	1.98	12.02	1	1	TRUE
	img_one_24.txt	1	-12	18	1	12.27	1.73	0	1.55	12.45	1	1	TRUE		-20	32	1	12.14	1.86	0	1.65	12.35	1	1	TRUE		-32	60	1	12.1	1.9	0	1.63	12.37	1	1	TRUE		-72	118	1	11.96	2.04	0	1.82	12.18	1	1	TRUE
	img_one_240.txt	1	-8	10	1	12.1	1.9	0	1.81	12.19	1	1	TRUE		-16	28	1	12.05	1.95	0	1.71	12.29	1	1	TRUE		-38	54	1	12.17	1.83	0	1.68	12.32	1	1	TRUE		-66	72	1	11.93	2.07	0	2.04	11.96	1	1	TRUE
	img_one_241.txt	1	-12	18	1	12.27	1.73	0	1.55	12.45	1	1	TRUE		-18	30	1	12.1	1.9	0	1.68	12.32	1	1	TRUE		-32	60	1	12.1	1.9	0	1.63	12.37	1	1	TRUE		-70	104	1	11.95	2.05	0	1.88	12.12	1	1	TRUE
	img_one_242.txt	1	-12	18	1	12.27	1.73	0	1.55	12.45	1	1	TRUE		-20	32	1	12.14	1.86	0	1.65	12.35	1	1	TRUE		-34	62	1	12.12	1.88	0	1.62	12.38	1	1	TRUE		-74	112	1	11.97	2.03	0	1.85	12.15	1	1	TRUE
	img_one_243.txt	1	-14	20	1	12.34	1.66	0	1.51	12.49	1	1	TRUE		-18	30	1	12.1	1.9	0	1.68	12.32	1	1	TRUE		-32	56	1	12.1	1.9	0	1.66	12.34	1	1	TRUE		-66	100	1	11.93	2.07	0	1.89	12.11	1	1	TRUE
	img_one_244.txt	1	-10	16	1	12.19	1.81	0	1.6	12.4	1	1	TRUE		-16	28	1	12.05	1.95	0	1.71	12.29	1	1	TRUE		-40	52	1	12.19	1.81	0	1.69	12.31	1	1	TRUE		-82	100	1	12.02	1.98	0	1.89	12.11	1	1	TRUE
	img_one_245.txt	1	-4	10	1	11.8	2.2	0	1.81	12.19	1	1	TRUE		-14	22	1	11.99	2.01	0	1.82	12.18	1	1	TRUE		-30	46	1	12.07	1.93	0	1.75	12.25	1	1	TRUE		-60	86	1	11.88	2.12	0	1.96	12.04	1	1	TRUE
	img_one_246.txt	1	-14	20	1	12.34	1.66	0	1.51	12.49	1	1	TRUE		-20	32	1	12.14	1.86	0	1.65	12.35	1	1	TRUE		-28	60	1	12.04	1.96	0	1.63	12.37	1	1	TRUE		-66	104	1	11.93	2.07	0	1.88	12.12	1	1	TRUE
	img_one_247.txt	1	-10	16	1	12.19	1.81	0	1.6	12.4	1	1	TRUE		-22	30	1	12.18	1.82	0	1.68	12.32	1	1	TRUE		-32	52	1	12.1	1.9	0	1.69	12.31	1	1	TRUE		-68	106	1	11.94	2.06	0	1.87	12.13	1	1	TRUE
	img_one_248.txt	1	-12	18	1	12.27	1.73	0	1.55	12.45	1	1	TRUE		-26	38	1	12.26	1.74	0	1.58	12.42	1	1	TRUE		-38	66	1	12.17	1.83	0	1.59	12.41	1	1	TRUE		-70	112	1	11.95	2.05	0	1.85	12.15	1	1	TRUE
	img_one_249.txt	1	-4	10	1	11.8	2.2	0	1.81	12.19	1	1	TRUE		-12	20	1	11.92	2.08	0	1.86	12.14	1	1	TRUE		-28	48	1	12.04	1.96	0	1.73	12.27	1	1	TRUE		-62	72	1	11.9	2.1	0	2.04	11.96	1	1	TRUE
	img_one_25.txt	1	-8	14	1	12.1	1.9	0	1.66	12.34	1	1	TRUE		-10	26	1	11.84	2.16	0	1.74	12.26	1	1	TRUE		-32	52	1	12.1	1.9	0	1.69	12.31	1	1	TRUE		-60	74	1	11.88	2.12	0	2.03	11.97	1	1	TRUE
	img_one_250.txt	1	-10	16	1	12.19	1.81	0	1.6	12.4	1	1	TRUE		-16	28	1	12.05	1.95	0	1.71	12.29	1	1	TRUE		-28	56	1	12.04	1.96	0	1.66	12.34	1	1	TRUE		-64	86	1	11.91	2.09	0	1.96	12.04	1	1	TRUE
	img_one_251.txt	1	-10	20	1	12.19	1.81	0	1.51	12.49	1	1	TRUE		-24	36	1	12.22	1.78	0	1.6	12.4	1	1	TRUE		-32	64	1	12.1	1.9	0	1.6	12.4	1	1	TRUE		-72	102	1	11.96	2.04	0	1.89	12.11	1	1	TRUE
	img_one_252.txt	0	2	0	0	2.51	11.49	1	7	7	0	0	TRUE		-4	-4	0	11.44	2.56	0	11.44	2.56	0	0	TRUE		0	12	1	7	7	0	2.33	11.67	1	1	TRUE		-34	44	1	11.64	2.36	0	2.25	11.75	1	1	TRUE
	img_one_253.txt	1	-6	12	1	11.97	2.03	0	1.73	12.27	1	1	TRUE		-6	26	1	11.62	2.38	0	1.74	12.26	1	1	TRUE		-10	42	1	11.59	2.41	0	1.78	12.22	1	1	TRUE		-44	62	1	11.75	2.25	0	2.1	11.9	1	1	TRUE
	img_one_254.txt	1	-10	16	1	12.19	1.81	0	1.6	12.4	1	1	TRUE		-20	32	1	12.14	1.86	0	1.65	12.35	1	1	TRUE		-32	60	1	12.1	1.9	0	1.63	12.37	1	1	TRUE		-64	90	1	11.91	2.09	0	1.94	12.06	1	1	TRUE
	img_one_255.txt	1	-8	14	1	12.1	1.9	0	1.66	12.34	1	1	TRUE		-12	24	1	11.92	2.08	0	1.78	12.22	1	1	TRUE		-20	48	1	11.89	2.11	0	1.73	12.27	1	1	TRUE		-52	86	1	11.82	2.18	0	1.96	12.04	1	1	TRUE
	img_one_256.txt	1	-12	18	1	12.27	1.73	0	1.55	12.45	1	1	TRUE		-18	30	1	12.1	1.9	0	1.68	12.32	1	1	TRUE		-36	64	1	12.15	1.85	0	1.6	12.4	1	1	TRUE		-78	104	1	12	2	0	1.88	12.12	1	1	TRUE
	img_one_257.txt	1	-10	20	1	12.19	1.81	0	1.51	12.49	1	1	TRUE		-24	36	1	12.22	1.78	0	1.6	12.4	1	1	TRUE		-44	72	1	12.24	1.76	0	1.55	12.45	1	1	TRUE		-62	108	1	11.9	2.1	0	1.86	12.14	1	1	TRUE
	img_one_258.txt	1	-2	8	1	11.49	2.51	0	1.9	12.1	1	1	TRUE		-18	18	1	12.1	1.9	0	1.9	12.1	1	1	TRUE		-26	38	1	12.01	1.99	0	1.83	12.17	1	1	TRUE		-60	82	1	11.88	2.12	0	1.98	12.02	1	1	TRUE
	img_one_259.txt	1	-6	8	1	11.97	2.03	0	1.9	12.1	1	1	TRUE		-14	26	1	11.99	2.01	0	1.74	12.26	1	1	TRUE		-22	38	1	11.93	2.07	0	1.83	12.17	1	1	TRUE		-58	76	1	11.87	2.13	0	2.01	11.99	1	1	TRUE
	img_one_26.txt	1	-8	10	1	12.1	1.9	0	1.81	12.19	1	1	TRUE		-12	16	1	11.92	2.08	0	1.95	12.05	1	1	TRUE		-20	28	1	11.89	2.11	0	1.96	12.04	1	1	TRUE		-66	68	1	11.93	2.07	0	2.06	11.94	1	1	TRUE
	img_one_260.txt	1	0	10	1	7	7	0	1.81	12.19	1	1	TRUE		0	0	0	7	7	0	7	7	0	0	TRUE		-10	6	1	11.59	2.41	0	2.63	11.37	1	1	TRUE		-12	14	1	11.18	2.82	0	2.75	11.25	1	1	TRUE
	img_one_261.txt	1	-10	16	1	12.19	1.81	0	1.6	12.4	1	1	TRUE		-22	38	1	12.18	1.82	0	1.58	12.42	1	1	TRUE		-26	58	1	12.01	1.99	0	1.64	12.36	1	1	TRUE		-50	92	1	11.8	2.2	0	1.93	12.07	1	1	TRUE
	img_one_262.txt	1	-8	14	1	12.1	1.9	0	1.66	12.34	1	1	TRUE		-16	28	1	12.05	1.95	0	1.71	12.29	1	1	TRUE		-30	50	1	12.07	1.93	0	1.71	12.29	1	1	TRUE		-70	72	1	11.95	2.05	0	2.04	11.96	1	1	TRUE
	img_one_263.txt	1	-10	16	1	12.19	1.81	0	1.6	12.4	1	1	TRUE		-14	38	1	11.99	2.01	0	1.58	12.42	1	1	TRUE		-32	68	1	12.1	1.9	0	1.58	12.42	1	1	TRUE		-56	102	1	11.85	2.15	0	1.89	12.11	1	1	TRUE
	img_one_264.txt	1	-12	22	1	12.27	1.73	0	1.46	12.54	1	1	TRUE		-24	36	1	12.22	1.78	0	1.6	12.4	1	1	TRUE		-42	70	1	12.22	1.78	0	1.56	12.44	1	1	TRUE		-76	118	1	11.99	2.01	0	1.82	12.18	1	1	TRUE
	img_one_265.txt	1	-8	14	1	12.1	1.9	0	1.66	12.34	1	1	TRUE		-14	26	1	11.99	2.01	0	1.74	12.26	1	1	TRUE		-38	62	1	12.17	1.83	0	1.62	12.38	1	1	TRUE		-76	110	1	11.99	2.01	0	1.85	12.15	1	1	TRUE
	img_one_266.txt	1	-8	18	1	12.1	1.9	0	1.55	12.45	1	1	TRUE		-22	30	1	12.18	1.82	0	1.68	12.32	1	1	TRUE		-32	56	1	12.1	1.9	0	1.66	12.34	1	1	TRUE		-60	114	1	11.88	2.12	0	1.84	12.16	1	1	TRUE
	img_one_267.txt	1	-12	18	1	12.27	1.73	0	1.55	12.45	1	1	TRUE		-22	38	1	12.18	1.82	0	1.58	12.42	1	1	TRUE		-40	72	1	12.19	1.81	0	1.55	12.45	1	1	TRUE		-74	120	1	11.97	2.03	0	1.82	12.18	1	1	TRUE
	img_one_268.txt	1	-10	16	1	12.19	1.81	0	1.6	12.4	1	1	TRUE		-18	30	1	12.1	1.9	0	1.68	12.32	1	1	TRUE		-32	56	1	12.1	1.9	0	1.66	12.34	1	1	TRUE		-78	108	1	12	2	0	1.86	12.14	1	1	TRUE
	img_one_269.txt	1	-10	12	1	12.19	1.81	0	1.73	12.27	1	1	TRUE		-18	30	1	12.1	1.9	0	1.68	12.32	1	1	TRUE		-34	54	1	12.12	1.88	0	1.68	12.32	1	1	TRUE		-82	100	1	12.02	1.98	0	1.89	12.11	1	1	TRUE
	img_one_27.txt	1	-10	12	1	12.19	1.81	0	1.73	12.27	1	1	TRUE		-10	22	1	11.84	2.16	0	1.82	12.18	1	1	TRUE		-26	50	1	12.01	1.99	0	1.71	12.29	1	1	TRUE		-60	70	1	11.88	2.12	0	2.05	11.95	1	1	TRUE
	img_one_270.txt	1	-10	12	1	12.19	1.81	0	1.73	12.27	1	1	TRUE		-18	30	1	12.1	1.9	0	1.68	12.32	1	1	TRUE		-30	54	1	12.07	1.93	0	1.68	12.32	1	1	TRUE		-86	96	1	12.04	1.96	0	1.91	12.09	1	1	TRUE
	img_one_271.txt	1	-12	14	1	12.27	1.73	0	1.66	12.34	1	1	TRUE		-10	30	1	11.84	2.16	0	1.68	12.32	1	1	TRUE		-18	46	1	11.85	2.15	0	1.75	12.25	1	1	TRUE		-60	106	1	11.88	2.12	0	1.87	12.13	1	1	TRUE
	img_one_272.txt	1	-8	10	1	12.1	1.9	0	1.81	12.19	1	1	TRUE		-16	24	1	12.05	1.95	0	1.78	12.22	1	1	TRUE		-24	40	1	11.97	2.03	0	1.81	12.19	1	1	TRUE		-78	80	1	12	2	0	1.99	12.01	1	1	TRUE
	img_one_273.txt	1	-10	16	1	12.19	1.81	0	1.6	12.4	1	1	TRUE		-14	26	1	11.99	2.01	0	1.74	12.26	1	1	TRUE		-36	52	1	12.15	1.85	0	1.69	12.31	1	1	TRUE		-74	80	1	11.97	2.03	0	1.99	12.01	1	1	TRUE
	img_one_274.txt	1	-14	20	1	12.34	1.66	0	1.51	12.49	1	1	TRUE		-24	36	1	12.22	1.78	0	1.6	12.4	1	1	TRUE		-32	64	1	12.1	1.9	0	1.6	12.4	1	1	TRUE		-62	116	1	11.9	2.1	0	1.83	12.17	1	1	TRUE
	img_one_275.txt	1	0	2	1	7	7	0	2.51	11.49	1	1	TRUE		-6	6	1	11.62	2.38	0	2.38	11.62	1	1	TRUE		-18	26	1	11.85	2.15	0	1.99	12.01	1	1	TRUE		-56	46	1	11.85	2.15	0	2.23	11.77	1	1	TRUE
	img_one_276.txt	1	-14	20	1	12.34	1.66	0	1.51	12.49	1	1	TRUE		-18	30	1	12.1	1.9	0	1.68	12.32	1	1	TRUE		-28	60	1	12.04	1.96	0	1.63	12.37	1	1	TRUE		-82	112	1	12.02	1.98	0	1.85	12.15	1	1	TRUE
	img_one_277.txt	1	-14	20	1	12.34	1.66	0	1.51	12.49	1	1	TRUE		-26	30	1	12.26	1.74	0	1.68	12.32	1	1	TRUE		-34	54	1	12.12	1.88	0	1.68	12.32	1	1	TRUE		-68	110	1	11.94	2.06	0	1.85	12.15	1	1	TRUE
	img_one_278.txt	1	-14	16	1	12.34	1.66	0	1.6	12.4	1	1	TRUE		-18	26	1	12.1	1.9	0	1.74	12.26	1	1	TRUE		-38	54	1	12.17	1.83	0	1.68	12.32	1	1	TRUE		-80	102	1	12.01	1.99	0	1.89	12.11	1	1	TRUE
	img_one_279.txt	1	-8	10	1	12.1	1.9	0	1.81	12.19	1	1	TRUE		-12	28	1	11.92	2.08	0	1.71	12.29	1	1	TRUE		-24	36	1	11.97	2.03	0	1.85	12.15	1	1	TRUE		-70	68	1	11.95	2.05	0	2.06	11.94	1	1	TRUE
	img_one_28.txt	1	-8	10	1	12.1	1.9	0	1.81	12.19	1	1	TRUE		-18	30	1	12.1	1.9	0	1.68	12.32	1	1	TRUE		-26	54	1	12.01	1.99	0	1.68	12.32	1	1	TRUE		-74	92	1	11.97	2.03	0	1.93	12.07	1	1	TRUE
	img_one_280.txt	1	-12	18	1	12.27	1.73	0	1.55	12.45	1	1	TRUE		-26	34	1	12.26	1.74	0	1.63	12.37	1	1	TRUE		-28	56	1	12.04	1.96	0	1.66	12.34	1	1	TRUE		-64	106	1	11.91	2.09	0	1.87	12.13	1	1	TRUE
	img_one_281.txt	1	-14	20	1	12.34	1.66	0	1.51	12.49	1	1	TRUE		-18	30	1	12.1	1.9	0	1.68	12.32	1	1	TRUE		-34	62	1	12.12	1.88	0	1.62	12.38	1	1	TRUE		-76	114	1	11.99	2.01	0	1.84	12.16	1	1	TRUE
	img_one_282.txt	1	-14	16	1	12.34	1.66	0	1.6	12.4	1	1	TRUE		-18	30	1	12.1	1.9	0	1.68	12.32	1	1	TRUE		-32	60	1	12.1	1.9	0	1.63	12.37	1	1	TRUE		-82	96	1	12.02	1.98	0	1.91	12.09	1	1	TRUE
	img_one_283.txt	1	-12	18	1	12.27	1.73	0	1.55	12.45	1	1	TRUE		-14	34	1	11.99	2.01	0	1.63	12.37	1	1	TRUE		-26	62	1	12.01	1.99	0	1.62	12.38	1	1	TRUE		-64	98	1	11.91	2.09	0	1.9	12.1	1	1	TRUE
	img_one_284.txt	1	-10	16	1	12.19	1.81	0	1.6	12.4	1	1	TRUE		-18	30	1	12.1	1.9	0	1.68	12.32	1	1	TRUE		-32	48	1	12.1	1.9	0	1.73	12.27	1	1	TRUE		-74	96	1	11.97	2.03	0	1.91	12.09	1	1	TRUE
	img_one_285.txt	1	-6	12	1	11.97	2.03	0	1.73	12.27	1	1	TRUE		-12	28	1	11.92	2.08	0	1.71	12.29	1	1	TRUE		-22	42	1	11.93	2.07	0	1.78	12.22	1	1	TRUE		-52	94	1	11.82	2.18	0	1.92	12.08	1	1	TRUE
	img_one_286.txt	1	-12	18	1	12.27	1.73	0	1.55	12.45	1	1	TRUE		-18	30	1	12.1	1.9	0	1.68	12.32	1	1	TRUE		-32	60	1	12.1	1.9	0	1.63	12.37	1	1	TRUE		-68	110	1	11.94	2.06	0	1.85	12.15	1	1	TRUE
	img_one_287.txt	1	-8	10	1	12.1	1.9	0	1.81	12.19	1	1	TRUE		-18	30	1	12.1	1.9	0	1.68	12.32	1	1	TRUE		-20	36	1	11.89	2.11	0	1.85	12.15	1	1	TRUE		-68	74	1	11.94	2.06	0	2.03	11.97	1	1	TRUE
	img_one_288.txt	1	-12	18	1	12.27	1.73	0	1.55	12.45	1	1	TRUE		-10	26	1	11.84	2.16	0	1.74	12.26	1	1	TRUE		-34	50	1	12.12	1.88	0	1.71	12.29	1	1	TRUE		-74	92	1	11.97	2.03	0	1.93	12.07	1	1	TRUE
	img_one_289.txt	1	-12	18	1	12.27	1.73	0	1.55	12.45	1	1	TRUE		-20	36	1	12.14	1.86	0	1.6	12.4	1	1	TRUE		-28	60	1	12.04	1.96	0	1.63	12.37	1	1	TRUE		-52	90	1	11.82	2.18	0	1.94	12.06	1	1	TRUE
	img_one_29.txt	1	-8	14	1	12.1	1.9	0	1.66	12.34	1	1	TRUE		-18	34	1	12.1	1.9	0	1.63	12.37	1	1	TRUE		-24	56	1	11.97	2.03	0	1.66	12.34	1	1	TRUE		-66	84	1	11.93	2.07	0	1.97	12.03	1	1	TRUE
	img_one_290.txt	1	-12	18	1	12.27	1.73	0	1.55	12.45	1	1	TRUE		-20	32	1	12.14	1.86	0	1.65	12.35	1	1	TRUE		-34	62	1	12.12	1.88	0	1.62	12.38	1	1	TRUE		-62	108	1	11.9	2.1	0	1.86	12.14	1	1	TRUE
	img_one_291.txt	1	-12	18	1	12.27	1.73	0	1.55	12.45	1	1	TRUE		-22	30	1	12.18	1.82	0	1.68	12.32	1	1	TRUE		-28	56	1	12.04	1.96	0	1.66	12.34	1	1	TRUE		-58	96	1	11.87	2.13	0	1.91	12.09	1	1	TRUE
	img_one_292.txt	1	-12	14	1	12.27	1.73	0	1.66	12.34	1	1	TRUE		-14	22	1	11.99	2.01	0	1.82	12.18	1	1	TRUE		-24	44	1	11.97	2.03	0	1.76	12.24	1	1	TRUE		-66	96	1	11.93	2.07	0	1.91	12.09	1	1	TRUE
	img_one_293.txt	1	-12	18	1	12.27	1.73	0	1.55	12.45	1	1	TRUE		-18	30	1	12.1	1.9	0	1.68	12.32	1	1	TRUE		-32	56	1	12.1	1.9	0	1.66	12.34	1	1	TRUE		-80	106	1	12.01	1.99	0	1.87	12.13	1	1	TRUE
	img_one_294.txt	1	-12	18	1	12.27	1.73	0	1.55	12.45	1	1	TRUE		-18	30	1	12.1	1.9	0	1.68	12.32	1	1	TRUE		-32	60	1	12.1	1.9	0	1.63	12.37	1	1	TRUE		-70	104	1	11.95	2.05	0	1.88	12.12	1	1	TRUE
	img_one_295.txt	1	-12	18	1	12.27	1.73	0	1.55	12.45	1	1	TRUE		-22	38	1	12.18	1.82	0	1.58	12.42	1	1	TRUE		-36	68	1	12.15	1.85	0	1.58	12.42	1	1	TRUE		-72	118	1	11.96	2.04	0	1.82	12.18	1	1	TRUE
	img_one_296.txt	1	-14	16	1	12.34	1.66	0	1.6	12.4	1	1	TRUE		-18	22	1	12.1	1.9	0	1.82	12.18	1	1	TRUE		-24	32	1	11.97	2.03	0	1.9	12.1	1	1	TRUE		-76	90	1	11.99	2.01	0	1.94	12.06	1	1	TRUE
	img_one_297.txt	1	-8	10	1	12.1	1.9	0	1.81	12.19	1	1	TRUE		-18	30	1	12.1	1.9	0	1.68	12.32	1	1	TRUE		-28	56	1	12.04	1.96	0	1.66	12.34	1	1	TRUE		-78	92	1	12	2	0	1.93	12.07	1	1	TRUE
	img_one_298.txt	1	-12	14	1	12.27	1.73	0	1.66	12.34	1	1	TRUE		-16	28	1	12.05	1.95	0	1.71	12.29	1	1	TRUE		-42	54	1	12.22	1.78	0	1.68	12.32	1	1	TRUE		-88	94	1	12.05	1.95	0	1.92	12.08	1	1	TRUE
	img_one_299.txt	1	-10	12	1	12.19	1.81	0	1.73	12.27	1	1	TRUE		-14	26	1	11.99	2.01	0	1.74	12.26	1	1	TRUE		-30	58	1	12.07	1.93	0	1.64	12.36	1	1	TRUE		-78	84	1	12	2	0	1.97	12.03	1	1	TRUE
	img_one_3.txt	1	-10	16	1	12.19	1.81	0	1.6	12.4	1	1	TRUE		-18	30	1	12.1	1.9	0	1.68	12.32	1	1	TRUE		-26	58	1	12.01	1.99	0	1.64	12.36	1	1	TRUE		-68	102	1	11.94	2.06	0	1.89	12.11	1	1	TRUE
	img_one_30.txt	1	-12	18	1	12.27	1.73	0	1.55	12.45	1	1	TRUE		-20	32	1	12.14	1.86	0	1.65	12.35	1	1	TRUE		-36	60	1	12.15	1.85	0	1.63	12.37	1	1	TRUE		-70	112	1	11.95	2.05	0	1.85	12.15	1	1	TRUE
	img_one_300.txt	1	-12	18	1	12.27	1.73	0	1.55	12.45	1	1	TRUE		-18	34	1	12.1	1.9	0	1.63	12.37	1	1	TRUE		-26	58	1	12.01	1.99	0	1.64	12.36	1	1	TRUE		-62	88	1	11.9	2.1	0	1.95	12.05	1	1	TRUE
	img_one_301.txt	1	-10	16	1	12.19	1.81	0	1.6	12.4	1	1	TRUE		-20	32	1	12.14	1.86	0	1.65	12.35	1	1	TRUE		-32	60	1	12.1	1.9	0	1.63	12.37	1	1	TRUE		-78	100	1	12	2	0	1.89	12.11	1	1	TRUE
	img_one_302.txt	1	-12	18	1	12.27	1.73	0	1.55	12.45	1	1	TRUE		-18	30	1	12.1	1.9	0	1.68	12.32	1	1	TRUE		-24	52	1	11.97	2.03	0	1.69	12.31	1	1	TRUE		-62	92	1	11.9	2.1	0	1.93	12.07	1	1	TRUE
	img_one_303.txt	1	-14	20	1	12.34	1.66	0	1.51	12.49	1	1	TRUE		-24	32	1	12.22	1.78	0	1.65	12.35	1	1	TRUE		-34	62	1	12.12	1.88	0	1.62	12.38	1	1	TRUE		-62	108	1	11.9	2.1	0	1.86	12.14	1	1	TRUE
	img_one_304.txt	1	-8	14	1	12.1	1.9	0	1.66	12.34	1	1	TRUE		-18	30	1	12.1	1.9	0	1.68	12.32	1	1	TRUE		-32	56	1	12.1	1.9	0	1.66	12.34	1	1	TRUE		-64	102	1	11.91	2.09	0	1.89	12.11	1	1	TRUE
	img_one_305.txt	1	-8	10	1	12.1	1.9	0	1.81	12.19	1	1	TRUE		-14	22	1	11.99	2.01	0	1.82	12.18	1	1	TRUE		-26	42	1	12.01	1.99	0	1.78	12.22	1	1	TRUE		-70	84	1	11.95	2.05	0	1.97	12.03	1	1	TRUE
	img_one_306.txt	1	-10	16	1	12.19	1.81	0	1.6	12.4	1	1	TRUE		-18	30	1	12.1	1.9	0	1.68	12.32	1	1	TRUE		-34	58	1	12.12	1.88	0	1.64	12.36	1	1	TRUE		-66	100	1	11.93	2.07	0	1.89	12.11	1	1	TRUE
	img_one_307.txt	1	-4	6	1	11.8	2.2	0	2.03	11.97	1	1	TRUE		-10	14	1	11.84	2.16	0	2.01	11.99	1	1	TRUE		-18	22	1	11.85	2.15	0	2.07	11.93	1	1	TRUE		-50	40	1	11.8	2.2	0	2.29	11.71	1	1	TRUE
	img_one_308.txt	1	-16	18	1	12.4	1.6	0	1.55	12.45	1	1	TRUE		-18	30	1	12.1	1.9	0	1.68	12.32	1	1	TRUE		-32	60	1	12.1	1.9	0	1.63	12.37	1	1	TRUE		-76	110	1	11.99	2.01	0	1.85	12.15	1	1	TRUE
	img_one_309.txt	1	-6	12	1	11.97	2.03	0	1.73	12.27	1	1	TRUE		-12	28	1	11.92	2.08	0	1.71	12.29	1	1	TRUE		-18	42	1	11.85	2.15	0	1.78	12.22	1	1	TRUE		-50	60	1	11.8	2.2	0	2.12	11.88	1	1	TRUE
	img_one_31.txt	1	-12	18	1	12.27	1.73	0	1.55	12.45	1	1	TRUE		-20	32	1	12.14	1.86	0	1.65	12.35	1	1	TRUE		-32	64	1	12.1	1.9	0	1.6	12.4	1	1	TRUE		-64	106	1	11.91	2.09	0	1.87	12.13	1	1	TRUE
	img_one_310.txt	1	-8	14	1	12.1	1.9	0	1.66	12.34	1	1	TRUE		-14	26	1	11.99	2.01	0	1.74	12.26	1	1	TRUE		-30	54	1	12.07	1.93	0	1.68	12.32	1	1	TRUE		-56	66	1	11.85	2.15	0	2.07	11.93	1	1	TRUE
	img_one_311.txt	1	-10	16	1	12.19	1.81	0	1.6	12.4	1	1	TRUE		-24	28	1	12.22	1.78	0	1.71	12.29	1	1	TRUE		-30	50	1	12.07	1.93	0	1.71	12.29	1	1	TRUE		-68	98	1	11.94	2.06	0	1.9	12.1	1	1	TRUE
	img_one_312.txt	1	-8	14	1	12.1	1.9	0	1.66	12.34	1	1	TRUE		-14	26	1	11.99	2.01	0	1.74	12.26	1	1	TRUE		-24	40	1	11.97	2.03	0	1.81	12.19	1	1	TRUE		-54	72	1	11.84	2.16	0	2.04	11.96	1	1	TRUE
	img_one_313.txt	1	-10	16	1	12.19	1.81	0	1.6	12.4	1	1	TRUE		-16	32	1	12.05	1.95	0	1.65	12.35	1	1	TRUE		-26	58	1	12.01	1.99	0	1.64	12.36	1	1	TRUE		-62	92	1	11.9	2.1	0	1.93	12.07	1	1	TRUE
	img_one_314.txt	1	-10	16	1	12.19	1.81	0	1.6	12.4	1	1	TRUE		-12	24	1	11.92	2.08	0	1.78	12.22	1	1	TRUE		-14	42	1	11.74	2.26	0	1.78	12.22	1	1	TRUE		-40	62	1	11.71	2.29	0	2.1	11.9	1	1	TRUE
	img_one_315.txt	1	-10	12	1	12.19	1.81	0	1.73	12.27	1	1	TRUE		-18	30	1	12.1	1.9	0	1.68	12.32	1	1	TRUE		-32	60	1	12.1	1.9	0	1.63	12.37	1	1	TRUE		-72	90	1	11.96	2.04	0	1.94	12.06	1	1	TRUE
	img_one_316.txt	1	-12	22	1	12.27	1.73	0	1.46	12.54	1	1	TRUE		-18	30	1	12.1	1.9	0	1.68	12.32	1	1	TRUE		-34	62	1	12.12	1.88	0	1.62	12.38	1	1	TRUE		-74	112	1	11.97	2.03	0	1.85	12.15	1	1	TRUE
	img_one_317.txt	1	-10	16	1	12.19	1.81	0	1.6	12.4	1	1	TRUE		-22	34	1	12.18	1.82	0	1.63	12.37	1	1	TRUE		-36	64	1	12.15	1.85	0	1.6	12.4	1	1	TRUE		-66	104	1	11.93	2.07	0	1.88	12.12	1	1	TRUE
	img_one_318.txt	1	-6	12	1	11.97	2.03	0	1.73	12.27	1	1	TRUE		-10	26	1	11.84	2.16	0	1.74	12.26	1	1	TRUE		-14	46	1	11.74	2.26	0	1.75	12.25	1	1	TRUE		-62	64	1	11.9	2.1	0	2.09	11.91	1	1	TRUE
	img_one_319.txt	1	-6	8	1	11.97	2.03	0	1.9	12.1	1	1	TRUE		-14	26	1	11.99	2.01	0	1.74	12.26	1	1	TRUE		-24	44	1	11.97	2.03	0	1.76	12.24	1	1	TRUE		-58	68	1	11.87	2.13	0	2.06	11.94	1	1	TRUE
	img_one_32.txt	1	-12	18	1	12.27	1.73	0	1.55	12.45	1	1	TRUE		-20	36	1	12.14	1.86	0	1.6	12.4	1	1	TRUE		-22	58	1	11.93	2.07	0	1.64	12.36	1	1	TRUE		-48	98	1	11.79	2.21	0	1.9	12.1	1	1	TRUE
	img_one_320.txt	1	-8	10	1	12.1	1.9	0	1.81	12.19	1	1	TRUE		-12	24	1	11.92	2.08	0	1.78	12.22	1	1	TRUE		-30	46	1	12.07	1.93	0	1.75	12.25	1	1	TRUE		-64	86	1	11.91	2.09	0	1.96	12.04	1	1	TRUE
	img_one_321.txt	1	-10	16	1	12.19	1.81	0	1.6	12.4	1	1	TRUE		-18	34	1	12.1	1.9	0	1.63	12.37	1	1	TRUE		-28	52	1	12.04	1.96	0	1.69	12.31	1	1	TRUE		-56	78	1	11.85	2.15	0	2	12	1	1	TRUE
	img_one_322.txt	1	-8	10	1	12.1	1.9	0	1.81	12.19	1	1	TRUE		-16	28	1	12.05	1.95	0	1.71	12.29	1	1	TRUE		-32	48	1	12.1	1.9	0	1.73	12.27	1	1	TRUE		-82	88	1	12.02	1.98	0	1.95	12.05	1	1	TRUE
	img_one_323.txt	1	-4	6	1	11.8	2.2	0	2.03	11.97	1	1	TRUE		-14	26	1	11.99	2.01	0	1.74	12.26	1	1	TRUE		-22	42	1	11.93	2.07	0	1.78	12.22	1	1	TRUE		-42	60	1	11.73	2.27	0	2.12	11.88	1	1	TRUE
	img_one_324.txt	1	-12	18	1	12.27	1.73	0	1.55	12.45	1	1	TRUE		-18	34	1	12.1	1.9	0	1.63	12.37	1	1	TRUE		-36	64	1	12.15	1.85	0	1.6	12.4	1	1	TRUE		-62	116	1	11.9	2.1	0	1.83	12.17	1	1	TRUE
	img_one_325.txt	1	-10	16	1	12.19	1.81	0	1.6	12.4	1	1	TRUE		-22	38	1	12.18	1.82	0	1.58	12.42	1	1	TRUE		-36	68	1	12.15	1.85	0	1.58	12.42	1	1	TRUE		-54	112	1	11.84	2.16	0	1.85	12.15	1	1	TRUE
	img_one_326.txt	1	-14	16	1	12.34	1.66	0	1.6	12.4	1	1	TRUE		-18	30	1	12.1	1.9	0	1.68	12.32	1	1	TRUE		-32	56	1	12.1	1.9	0	1.66	12.34	1	1	TRUE		-82	100	1	12.02	1.98	0	1.89	12.11	1	1	TRUE
	img_one_327.txt	1	-8	10	1	12.1	1.9	0	1.81	12.19	1	1	TRUE		-18	30	1	12.1	1.9	0	1.68	12.32	1	1	TRUE		-24	40	1	11.97	2.03	0	1.81	12.19	1	1	TRUE		-72	78	1	11.96	2.04	0	2	12	1	1	TRUE
	img_one_328.txt	1	-14	16	1	12.34	1.66	0	1.6	12.4	1	1	TRUE		-20	28	1	12.14	1.86	0	1.71	12.29	1	1	TRUE		-24	48	1	11.97	2.03	0	1.73	12.27	1	1	TRUE		-62	100	1	11.9	2.1	0	1.89	12.11	1	1	TRUE
	img_one_329.txt	1	-10	16	1	12.19	1.81	0	1.6	12.4	1	1	TRUE		-20	40	1	12.14	1.86	0	1.56	12.44	1	1	TRUE		-38	70	1	12.17	1.83	0	1.56	12.44	1	1	TRUE		-64	114	1	11.91	2.09	0	1.84	12.16	1	1	TRUE
	img_one_33.txt	1	-10	16	1	12.19	1.81	0	1.6	12.4	1	1	TRUE		-20	32	1	12.14	1.86	0	1.65	12.35	1	1	TRUE		-30	58	1	12.07	1.93	0	1.64	12.36	1	1	TRUE		-64	90	1	11.91	2.09	0	1.94	12.06	1	1	TRUE
	img_one_330.txt	1	-6	8	1	11.97	2.03	0	1.9	12.1	1	1	TRUE		-16	24	1	12.05	1.95	0	1.78	12.22	1	1	TRUE		-30	42	1	12.07	1.93	0	1.78	12.22	1	1	TRUE		-58	76	1	11.87	2.13	0	2.01	11.99	1	1	TRUE
	img_one_331.txt	1	-14	20	1	12.34	1.66	0	1.51	12.49	1	1	TRUE		-22	38	1	12.18	1.82	0	1.58	12.42	1	1	TRUE		-40	68	1	12.19	1.81	0	1.58	12.42	1	1	TRUE		-72	118	1	11.96	2.04	0	1.82	12.18	1	1	TRUE
	img_one_332.txt	1	-10	16	1	12.19	1.81	0	1.6	12.4	1	1	TRUE		-16	28	1	12.05	1.95	0	1.71	12.29	1	1	TRUE		-30	50	1	12.07	1.93	0	1.71	12.29	1	1	TRUE		-68	94	1	11.94	2.06	0	1.92	12.08	1	1	TRUE
	img_one_333.txt	1	-14	16	1	12.34	1.66	0	1.6	12.4	1	1	TRUE		-16	28	1	12.05	1.95	0	1.71	12.29	1	1	TRUE		-38	58	1	12.17	1.83	0	1.64	12.36	1	1	TRUE		-84	98	1	12.03	1.97	0	1.9	12.1	1	1	TRUE
	img_one_334.txt	1	-2	8	1	11.49	2.51	0	1.9	12.1	1	1	TRUE		-4	24	1	11.44	2.56	0	1.78	12.22	1	1	TRUE		-12	32	1	11.67	2.33	0	1.9	12.1	1	1	TRUE		-42	32	1	11.73	2.27	0	2.39	11.61	1	1	TRUE
	img_one_335.txt	1	-12	14	1	12.27	1.73	0	1.66	12.34	1	1	TRUE		-20	32	1	12.14	1.86	0	1.65	12.35	1	1	TRUE		-38	66	1	12.17	1.83	0	1.59	12.41	1	1	TRUE		-88	102	1	12.05	1.95	0	1.89	12.11	1	1	TRUE
	img_one_336.txt	1	-12	18	1	12.27	1.73	0	1.55	12.45	1	1	TRUE		-20	32	1	12.14	1.86	0	1.65	12.35	1	1	TRUE		-34	62	1	12.12	1.88	0	1.62	12.38	1	1	TRUE		-64	110	1	11.91	2.09	0	1.85	12.15	1	1	TRUE
	img_one_337.txt	1	-12	18	1	12.27	1.73	0	1.55	12.45	1	1	TRUE		-18	30	1	12.1	1.9	0	1.68	12.32	1	1	TRUE		-30	54	1	12.07	1.93	0	1.68	12.32	1	1	TRUE		-72	102	1	11.96	2.04	0	1.89	12.11	1	1	TRUE
	img_one_338.txt	1	-16	18	1	12.4	1.6	0	1.55	12.45	1	1	TRUE		-18	30	1	12.1	1.9	0	1.68	12.32	1	1	TRUE		-34	62	1	12.12	1.88	0	1.62	12.38	1	1	TRUE		-86	108	1	12.04	1.96	0	1.86	12.14	1	1	TRUE
	img_one_339.txt	1	-10	16	1	12.19	1.81	0	1.6	12.4	1	1	TRUE		-16	32	1	12.05	1.95	0	1.65	12.35	1	1	TRUE		-32	56	1	12.1	1.9	0	1.66	12.34	1	1	TRUE		-62	100	1	11.9	2.1	0	1.89	12.11	1	1	TRUE
	img_one_34.txt	1	-12	18	1	12.27	1.73	0	1.55	12.45	1	1	TRUE		-18	30	1	12.1	1.9	0	1.68	12.32	1	1	TRUE		-34	62	1	12.12	1.88	0	1.62	12.38	1	1	TRUE		-78	108	1	12	2	0	1.86	12.14	1	1	TRUE
	img_one_340.txt	1	-12	18	1	12.27	1.73	0	1.55	12.45	1	1	TRUE		-20	32	1	12.14	1.86	0	1.65	12.35	1	1	TRUE		-34	62	1	12.12	1.88	0	1.62	12.38	1	1	TRUE		-80	114	1	12.01	1.99	0	1.84	12.16	1	1	TRUE
	img_one_341.txt	1	-6	12	1	11.97	2.03	0	1.73	12.27	1	1	TRUE		-18	30	1	12.1	1.9	0	1.68	12.32	1	1	TRUE		-30	50	1	12.07	1.93	0	1.71	12.29	1	1	TRUE		-78	92	1	12	2	0	1.93	12.07	1	1	TRUE
	img_one_342.txt	1	-12	18	1	12.27	1.73	0	1.55	12.45	1	1	TRUE		-18	30	1	12.1	1.9	0	1.68	12.32	1	1	TRUE		-40	64	1	12.19	1.81	0	1.6	12.4	1	1	TRUE		-72	106	1	11.96	2.04	0	1.87	12.13	1	1	TRUE
	img_one_343.txt	1	-12	18	1	12.27	1.73	0	1.55	12.45	1	1	TRUE		-20	32	1	12.14	1.86	0	1.65	12.35	1	1	TRUE		-28	60	1	12.04	1.96	0	1.63	12.37	1	1	TRUE		-54	108	1	11.84	2.16	0	1.86	12.14	1	1	TRUE
	img_one_344.txt	1	-8	14	1	12.1	1.9	0	1.66	12.34	1	1	TRUE		-20	36	1	12.14	1.86	0	1.6	12.4	1	1	TRUE		-26	58	1	12.01	1.99	0	1.64	12.36	1	1	TRUE		-74	100	1	11.97	2.03	0	1.89	12.11	1	1	TRUE
	img_one_345.txt	1	-14	20	1	12.34	1.66	0	1.51	12.49	1	1	TRUE		-24	36	1	12.22	1.78	0	1.6	12.4	1	1	TRUE		-36	68	1	12.15	1.85	0	1.58	12.42	1	1	TRUE		-68	110	1	11.94	2.06	0	1.85	12.15	1	1	TRUE
	img_one_346.txt	1	-14	20	1	12.34	1.66	0	1.51	12.49	1	1	TRUE		-16	28	1	12.05	1.95	0	1.71	12.29	1	1	TRUE		-30	54	1	12.07	1.93	0	1.68	12.32	1	1	TRUE		-72	102	1	11.96	2.04	0	1.89	12.11	1	1	TRUE
	img_one_347.txt	1	-12	14	1	12.27	1.73	0	1.66	12.34	1	1	TRUE		-18	30	1	12.1	1.9	0	1.68	12.32	1	1	TRUE		-34	54	1	12.12	1.88	0	1.68	12.32	1	1	TRUE		-86	100	1	12.04	1.96	0	1.89	12.11	1	1	TRUE
	img_one_348.txt	1	-12	18	1	12.27	1.73	0	1.55	12.45	1	1	TRUE		-18	30	1	12.1	1.9	0	1.68	12.32	1	1	TRUE		-30	50	1	12.07	1.93	0	1.71	12.29	1	1	TRUE		-84	106	1	12.03	1.97	0	1.87	12.13	1	1	TRUE
	img_one_349.txt	0	2	0	0	2.51	11.49	1	7	7	0	0	TRUE		14	2	0	2.01	11.99	1	2.86	11.14	1	Ambigous	FALSE		18	-2	0	2.15	11.85	1	10.89	3.11	0	0	TRUE		-10	44	1	11.11	2.89	0	2.25	11.75	1	1	TRUE
	img_one_35.txt	1	-6	8	1	11.97	2.03	0	1.9	12.1	1	1	TRUE		-20	36	1	12.14	1.86	0	1.6	12.4	1	1	TRUE		-40	60	1	12.19	1.81	0	1.63	12.37	1	1	TRUE		-72	86	1	11.96	2.04	0	1.96	12.04	1	1	TRUE
	img_one_350.txt	1	-8	10	1	12.1	1.9	0	1.81	12.19	1	1	TRUE		-16	32	1	12.05	1.95	0	1.65	12.35	1	1	TRUE		-24	48	1	11.97	2.03	0	1.73	12.27	1	1	TRUE		-58	88	1	11.87	2.13	0	1.95	12.05	1	1	TRUE
	img_one_351.txt	1	-8	14	1	12.1	1.9	0	1.66	12.34	1	1	TRUE		-14	30	1	11.99	2.01	0	1.68	12.32	1	1	TRUE		-28	56	1	12.04	1.96	0	1.66	12.34	1	1	TRUE		-58	96	1	11.87	2.13	0	1.91	12.09	1	1	TRUE
	img_one_352.txt	1	-10	16	1	12.19	1.81	0	1.6	12.4	1	1	TRUE		-12	32	1	11.92	2.08	0	1.65	12.35	1	1	TRUE		-20	52	1	11.89	2.11	0	1.69	12.31	1	1	TRUE		-68	82	1	11.94	2.06	0	1.98	12.02	1	1	TRUE
	img_one_353.txt	1	-6	12	1	11.97	2.03	0	1.73	12.27	1	1	TRUE		-12	20	1	11.92	2.08	0	1.86	12.14	1	1	TRUE		-28	48	1	12.04	1.96	0	1.73	12.27	1	1	TRUE		-62	72	1	11.9	2.1	0	2.04	11.96	1	1	TRUE
	img_one_354.txt	1	-16	18	1	12.4	1.6	0	1.55	12.45	1	1	TRUE		-18	30	1	12.1	1.9	0	1.68	12.32	1	1	TRUE		-32	52	1	12.1	1.9	0	1.69	12.31	1	1	TRUE		-82	108	1	12.02	1.98	0	1.86	12.14	1	1	TRUE
	img_one_355.txt	1	0	2	1	7	7	0	2.51	11.49	1	1	TRUE		4	8	1	2.56	11.44	1	2.26	11.74	1	Ambigous	FALSE		-6	18	1	11.37	2.63	0	2.15	11.85	1	1	TRUE		-40	50	1	11.71	2.29	0	2.2	11.8	1	1	TRUE
	img_one_356.txt	1	-10	16	1	12.19	1.81	0	1.6	12.4	1	1	TRUE		-14	26	1	11.99	2.01	0	1.74	12.26	1	1	TRUE		-40	60	1	12.19	1.81	0	1.63	12.37	1	1	TRUE		-84	110	1	12.03	1.97	0	1.85	12.15	1	1	TRUE
	img_one_357.txt	1	-12	22	1	12.27	1.73	0	1.46	12.54	1	1	TRUE		-20	32	1	12.14	1.86	0	1.65	12.35	1	1	TRUE		-34	62	1	12.12	1.88	0	1.62	12.38	1	1	TRUE		-68	106	1	11.94	2.06	0	1.87	12.13	1	1	TRUE
	img_one_358.txt	1	-12	18	1	12.27	1.73	0	1.55	12.45	1	1	TRUE		-20	32	1	12.14	1.86	0	1.65	12.35	1	1	TRUE		-34	58	1	12.12	1.88	0	1.64	12.36	1	1	TRUE		-84	106	1	12.03	1.97	0	1.87	12.13	1	1	TRUE
	img_one_359.txt	1	-8	14	1	12.1	1.9	0	1.66	12.34	1	1	TRUE		-16	24	1	12.05	1.95	0	1.78	12.22	1	1	TRUE		-40	52	1	12.19	1.81	0	1.69	12.31	1	1	TRUE		-80	98	1	12.01	1.99	0	1.9	12.1	1	1	TRUE
	img_one_36.txt	1	-10	12	1	12.19	1.81	0	1.73	12.27	1	1	TRUE		-14	26	1	11.99	2.01	0	1.74	12.26	1	1	TRUE		-34	50	1	12.12	1.88	0	1.71	12.29	1	1	TRUE		-90	96	1	12.06	1.94	0	1.91	12.09	1	1	TRUE
	img_one_360.txt	1	-8	18	1	12.1	1.9	0	1.55	12.45	1	1	TRUE		-16	32	1	12.05	1.95	0	1.65	12.35	1	1	TRUE		-26	54	1	12.01	1.99	0	1.68	12.32	1	1	TRUE		-44	90	1	11.75	2.25	0	1.94	12.06	1	1	TRUE
	img_one_361.txt	1	-12	22	1	12.27	1.73	0	1.46	12.54	1	1	TRUE		-24	40	1	12.22	1.78	0	1.56	12.44	1	1	TRUE		-36	68	1	12.15	1.85	0	1.58	12.42	1	1	TRUE		-68	114	1	11.94	2.06	0	1.84	12.16	1	1	TRUE
	img_one_362.txt	1	-10	16	1	12.19	1.81	0	1.6	12.4	1	1	TRUE		-20	32	1	12.14	1.86	0	1.65	12.35	1	1	TRUE		-24	52	1	11.97	2.03	0	1.69	12.31	1	1	TRUE		-60	86	1	11.88	2.12	0	1.96	12.04	1	1	TRUE
	img_one_363.txt	1	-8	14	1	12.1	1.9	0	1.66	12.34	1	1	TRUE		-14	26	1	11.99	2.01	0	1.74	12.26	1	1	TRUE		-12	44	1	11.67	2.33	0	1.76	12.24	1	1	TRUE		-52	74	1	11.82	2.18	0	2.03	11.97	1	1	TRUE
	img_one_364.txt	1	-10	16	1	12.19	1.81	0	1.6	12.4	1	1	TRUE		-18	30	1	12.1	1.9	0	1.68	12.32	1	1	TRUE		-38	62	1	12.17	1.83	0	1.62	12.38	1	1	TRUE		-68	98	1	11.94	2.06	0	1.9	12.1	1	1	TRUE
	img_one_365.txt	1	-10	12	1	12.19	1.81	0	1.73	12.27	1	1	TRUE		-14	26	1	11.99	2.01	0	1.74	12.26	1	1	TRUE		-34	54	1	12.12	1.88	0	1.68	12.32	1	1	TRUE		-84	98	1	12.03	1.97	0	1.9	12.1	1	1	TRUE
	img_one_366.txt	1	-12	14	1	12.27	1.73	0	1.66	12.34	1	1	TRUE		-14	26	1	11.99	2.01	0	1.74	12.26	1	1	TRUE		-36	52	1	12.15	1.85	0	1.69	12.31	1	1	TRUE		-86	88	1	12.04	1.96	0	1.95	12.05	1	1	TRUE
	img_one_367.txt	1	-14	20	1	12.34	1.66	0	1.51	12.49	1	1	TRUE		-20	32	1	12.14	1.86	0	1.65	12.35	1	1	TRUE		-36	56	1	12.15	1.85	0	1.66	12.34	1	1	TRUE		-80	106	1	12.01	1.99	0	1.87	12.13	1	1	TRUE
	img_one_368.txt	1	-12	18	1	12.27	1.73	0	1.55	12.45	1	1	TRUE		-18	30	1	12.1	1.9	0	1.68	12.32	1	1	TRUE		-28	48	1	12.04	1.96	0	1.73	12.27	1	1	TRUE		-58	84	1	11.87	2.13	0	1.97	12.03	1	1	TRUE
	img_one_369.txt	1	-10	16	1	12.19	1.81	0	1.6	12.4	1	1	TRUE		-20	32	1	12.14	1.86	0	1.65	12.35	1	1	TRUE		-32	56	1	12.1	1.9	0	1.66	12.34	1	1	TRUE		-74	108	1	11.97	2.03	0	1.86	12.14	1	1	TRUE
	img_one_37.txt	1	-14	16	1	12.34	1.66	0	1.6	12.4	1	1	TRUE		-18	22	1	12.1	1.9	0	1.82	12.18	1	1	TRUE		-34	42	1	12.12	1.88	0	1.78	12.22	1	1	TRUE		-92	90	1	12.07	1.93	0	1.94	12.06	1	1	TRUE
	img_one_370.txt	1	-14	16	1	12.34	1.66	0	1.6	12.4	1	1	TRUE		-24	28	1	12.22	1.78	0	1.71	12.29	1	1	TRUE		-38	62	1	12.17	1.83	0	1.62	12.38	1	1	TRUE		-72	114	1	11.96	2.04	0	1.84	12.16	1	1	TRUE
	img_one_371.txt	1	-10	12	1	12.19	1.81	0	1.73	12.27	1	1	TRUE		-18	30	1	12.1	1.9	0	1.68	12.32	1	1	TRUE		-28	52	1	12.04	1.96	0	1.69	12.31	1	1	TRUE		-64	78	1	11.91	2.09	0	2	12	1	1	TRUE
	img_one_372.txt	1	-10	12	1	12.19	1.81	0	1.73	12.27	1	1	TRUE		-18	22	1	12.1	1.9	0	1.82	12.18	1	1	TRUE		-28	36	1	12.04	1.96	0	1.85	12.15	1	1	TRUE		-74	84	1	11.97	2.03	0	1.97	12.03	1	1	TRUE
	img_one_373.txt	1	-10	16	1	12.19	1.81	0	1.6	12.4	1	1	TRUE		-18	30	1	12.1	1.9	0	1.68	12.32	1	1	TRUE		-34	62	1	12.12	1.88	0	1.62	12.38	1	1	TRUE		-62	76	1	11.9	2.1	0	2.01	11.99	1	1	TRUE
	img_one_374.txt	1	-8	14	1	12.1	1.9	0	1.66	12.34	1	1	TRUE		-14	30	1	11.99	2.01	0	1.68	12.32	1	1	TRUE		-22	50	1	11.93	2.07	0	1.71	12.29	1	1	TRUE		-66	84	1	11.93	2.07	0	1.97	12.03	1	1	TRUE
	img_one_375.txt	1	-12	22	1	12.27	1.73	0	1.46	12.54	1	1	TRUE		-22	34	1	12.18	1.82	0	1.63	12.37	1	1	TRUE		-34	62	1	12.12	1.88	0	1.62	12.38	1	1	TRUE		-64	118	1	11.91	2.09	0	1.82	12.18	1	1	TRUE
	img_one_376.txt	1	-14	20	1	12.34	1.66	0	1.51	12.49	1	1	TRUE		-22	34	1	12.18	1.82	0	1.63	12.37	1	1	TRUE		-42	62	1	12.22	1.78	0	1.62	12.38	1	1	TRUE		-82	120	1	12.02	1.98	0	1.82	12.18	1	1	TRUE
	img_one_377.txt	1	-12	14	1	12.27	1.73	0	1.66	12.34	1	1	TRUE		-22	30	1	12.18	1.82	0	1.68	12.32	1	1	TRUE		-34	58	1	12.12	1.88	0	1.64	12.36	1	1	TRUE		-58	104	1	11.87	2.13	0	1.88	12.12	1	1	TRUE
	img_one_378.txt	1	-12	18	1	12.27	1.73	0	1.55	12.45	1	1	TRUE		-22	30	1	12.18	1.82	0	1.68	12.32	1	1	TRUE		-30	62	1	12.07	1.93	0	1.62	12.38	1	1	TRUE		-58	104	1	11.87	2.13	0	1.88	12.12	1	1	TRUE
	img_one_379.txt	1	-8	14	1	12.1	1.9	0	1.66	12.34	1	1	TRUE		-16	28	1	12.05	1.95	0	1.71	12.29	1	1	TRUE		-20	56	1	11.89	2.11	0	1.66	12.34	1	1	TRUE		-60	86	1	11.88	2.12	0	1.96	12.04	1	1	TRUE
	img_one_38.txt	1	-12	18	1	12.27	1.73	0	1.55	12.45	1	1	TRUE		-20	32	1	12.14	1.86	0	1.65	12.35	1	1	TRUE		-32	56	1	12.1	1.9	0	1.66	12.34	1	1	TRUE		-72	102	1	11.96	2.04	0	1.89	12.11	1	1	TRUE
	img_one_380.txt	1	-10	12	1	12.19	1.81	0	1.73	12.27	1	1	TRUE		-16	32	1	12.05	1.95	0	1.65	12.35	1	1	TRUE		-36	44	1	12.15	1.85	0	1.76	12.24	1	1	TRUE		-68	90	1	11.94	2.06	0	1.94	12.06	1	1	TRUE
	img_one_381.txt	1	-14	16	1	12.34	1.66	0	1.6	12.4	1	1	TRUE		-18	26	1	12.1	1.9	0	1.74	12.26	1	1	TRUE		-28	48	1	12.04	1.96	0	1.73	12.27	1	1	TRUE		-84	110	1	12.03	1.97	0	1.85	12.15	1	1	TRUE
	img_one_382.txt	1	-10	16	1	12.19	1.81	0	1.6	12.4	1	1	TRUE		-18	30	1	12.1	1.9	0	1.68	12.32	1	1	TRUE		-42	54	1	12.22	1.78	0	1.68	12.32	1	1	TRUE		-78	116	1	12	2	0	1.83	12.17	1	1	TRUE
	img_one_383.txt	1	-14	20	1	12.34	1.66	0	1.51	12.49	1	1	TRUE		-14	26	1	11.99	2.01	0	1.74	12.26	1	1	TRUE		-28	56	1	12.04	1.96	0	1.66	12.34	1	1	TRUE		-74	108	1	11.97	2.03	0	1.86	12.14	1	1	TRUE
	img_one_384.txt	1	-12	18	1	12.27	1.73	0	1.55	12.45	1	1	TRUE		-22	34	1	12.18	1.82	0	1.63	12.37	1	1	TRUE		-34	62	1	12.12	1.88	0	1.62	12.38	1	1	TRUE		-64	102	1	11.91	2.09	0	1.89	12.11	1	1	TRUE
	img_one_385.txt	1	-12	14	1	12.27	1.73	0	1.66	12.34	1	1	TRUE		-18	30	1	12.1	1.9	0	1.68	12.32	1	1	TRUE		-36	64	1	12.15	1.85	0	1.6	12.4	1	1	TRUE		-82	104	1	12.02	1.98	0	1.88	12.12	1	1	TRUE
	img_one_386.txt	1	-10	16	1	12.19	1.81	0	1.6	12.4	1	1	TRUE		-20	32	1	12.14	1.86	0	1.65	12.35	1	1	TRUE		-32	60	1	12.1	1.9	0	1.63	12.37	1	1	TRUE		-56	110	1	11.85	2.15	0	1.85	12.15	1	1	TRUE
	img_one_387.txt	1	-10	20	1	12.19	1.81	0	1.51	12.49	1	1	TRUE		-20	32	1	12.14	1.86	0	1.65	12.35	1	1	TRUE		-28	60	1	12.04	1.96	0	1.63	12.37	1	1	TRUE		-64	114	1	11.91	2.09	0	1.84	12.16	1	1	TRUE
	img_one_388.txt	1	-12	18	1	12.27	1.73	0	1.55	12.45	1	1	TRUE		-14	30	1	11.99	2.01	0	1.68	12.32	1	1	TRUE		-34	50	1	12.12	1.88	0	1.71	12.29	1	1	TRUE		-70	108	1	11.95	2.05	0	1.86	12.14	1	1	TRUE
	img_one_389.txt	1	-10	16	1	12.19	1.81	0	1.6	12.4	1	1	TRUE		-18	30	1	12.1	1.9	0	1.68	12.32	1	1	TRUE		-24	52	1	11.97	2.03	0	1.69	12.31	1	1	TRUE		-68	94	1	11.94	2.06	0	1.92	12.08	1	1	TRUE
	img_one_39.txt	1	-14	20	1	12.34	1.66	0	1.51	12.49	1	1	TRUE		-18	30	1	12.1	1.9	0	1.68	12.32	1	1	TRUE		-28	56	1	12.04	1.96	0	1.66	12.34	1	1	TRUE		-82	108	1	12.02	1.98	0	1.86	12.14	1	1	TRUE
	img_one_390.txt	1	-12	18	1	12.27	1.73	0	1.55	12.45	1	1	TRUE		-16	28	1	12.05	1.95	0	1.71	12.29	1	1	TRUE		-28	52	1	12.04	1.96	0	1.69	12.31	1	1	TRUE		-68	94	1	11.94	2.06	0	1.92	12.08	1	1	TRUE
	img_one_391.txt	1	-14	20	1	12.34	1.66	0	1.51	12.49	1	1	TRUE		-26	38	1	12.26	1.74	0	1.58	12.42	1	1	TRUE		-36	68	1	12.15	1.85	0	1.58	12.42	1	1	TRUE		-68	118	1	11.94	2.06	0	1.82	12.18	1	1	TRUE
	img_one_392.txt	1	-10	16	1	12.19	1.81	0	1.6	12.4	1	1	TRUE		-16	28	1	12.05	1.95	0	1.71	12.29	1	1	TRUE		-30	50	1	12.07	1.93	0	1.71	12.29	1	1	TRUE		-70	92	1	11.95	2.05	0	1.93	12.07	1	1	TRUE
	img_one_393.txt	1	-12	18	1	12.27	1.73	0	1.55	12.45	1	1	TRUE		-18	30	1	12.1	1.9	0	1.68	12.32	1	1	TRUE		-32	56	1	12.1	1.9	0	1.66	12.34	1	1	TRUE		-74	108	1	11.97	2.03	0	1.86	12.14	1	1	TRUE
	img_one_394.txt	1	-8	14	1	12.1	1.9	0	1.66	12.34	1	1	TRUE		-16	28	1	12.05	1.95	0	1.71	12.29	1	1	TRUE		-36	56	1	12.15	1.85	0	1.66	12.34	1	1	TRUE		-78	104	1	12	2	0	1.88	12.12	1	1	TRUE
	img_one_395.txt	1	-10	12	1	12.19	1.81	0	1.73	12.27	1	1	TRUE		-8	16	1	11.74	2.26	0	1.95	12.05	1	1	TRUE		-6	22	1	11.37	2.63	0	2.07	11.93	1	1	TRUE		-56	62	1	11.85	2.15	0	2.1	11.9	1	1	TRUE
	img_one_396.txt	1	-8	10	1	12.1	1.9	0	1.81	12.19	1	1	TRUE		-18	26	1	12.1	1.9	0	1.74	12.26	1	1	TRUE		-34	46	1	12.12	1.88	0	1.75	12.25	1	1	TRUE		-76	74	1	11.99	2.01	0	2.03	11.97	1	1	TRUE
	img_one_397.txt	1	-8	14	1	12.1	1.9	0	1.66	12.34	1	1	TRUE		-12	20	1	11.92	2.08	0	1.86	12.14	1	1	TRUE		-22	38	1	11.93	2.07	0	1.83	12.17	1	1	TRUE		-56	82	1	11.85	2.15	0	1.98	12.02	1	1	TRUE
	img_one_398.txt	1	-14	16	1	12.34	1.66	0	1.6	12.4	1	1	TRUE		-24	28	1	12.22	1.78	0	1.71	12.29	1	1	TRUE		-34	50	1	12.12	1.88	0	1.71	12.29	1	1	TRUE		-68	94	1	11.94	2.06	0	1.92	12.08	1	1	TRUE
	img_one_399.txt	1	-8	10	1	12.1	1.9	0	1.81	12.19	1	1	TRUE		-18	30	1	12.1	1.9	0	1.68	12.32	1	1	TRUE		-34	62	1	12.12	1.88	0	1.62	12.38	1	1	TRUE		-66	108	1	11.93	2.07	0	1.86	12.14	1	1	TRUE
	img_one_4.txt	1	-8	14	1	12.1	1.9	0	1.66	12.34	1	1	TRUE		-16	32	1	12.05	1.95	0	1.65	12.35	1	1	TRUE		-30	58	1	12.07	1.93	0	1.64	12.36	1	1	TRUE		-62	76	1	11.9	2.1	0	2.01	11.99	1	1	TRUE
	img_one_40.txt	1	-12	18	1	12.27	1.73	0	1.55	12.45	1	1	TRUE		-20	36	1	12.14	1.86	0	1.6	12.4	1	1	TRUE		-36	68	1	12.15	1.85	0	1.58	12.42	1	1	TRUE		-66	116	1	11.93	2.07	0	1.83	12.17	1	1	TRUE
	img_one_400.txt	1	-12	14	1	12.27	1.73	0	1.66	12.34	1	1	TRUE		-18	30	1	12.1	1.9	0	1.68	12.32	1	1	TRUE		-34	62	1	12.12	1.88	0	1.62	12.38	1	1	TRUE		-76	102	1	11.99	2.01	0	1.89	12.11	1	1	TRUE
	img_one_401.txt	1	-12	18	1	12.27	1.73	0	1.55	12.45	1	1	TRUE		-16	28	1	12.05	1.95	0	1.71	12.29	1	1	TRUE		-22	50	1	11.93	2.07	0	1.71	12.29	1	1	TRUE		-62	96	1	11.9	2.1	0	1.91	12.09	1	1	TRUE
	img_one_402.txt	1	-10	12	1	12.19	1.81	0	1.73	12.27	1	1	TRUE		-20	36	1	12.14	1.86	0	1.6	12.4	1	1	TRUE		-26	54	1	12.01	1.99	0	1.68	12.32	1	1	TRUE		-66	72	1	11.93	2.07	0	2.04	11.96	1	1	TRUE
	img_one_403.txt	1	-6	8	1	11.97	2.03	0	1.9	12.1	1	1	TRUE		-12	24	1	11.92	2.08	0	1.78	12.22	1	1	TRUE		-36	52	1	12.15	1.85	0	1.69	12.31	1	1	TRUE		-74	92	1	11.97	2.03	0	1.93	12.07	1	1	TRUE
	img_one_404.txt	1	-6	12	1	11.97	2.03	0	1.73	12.27	1	1	TRUE		-16	32	1	12.05	1.95	0	1.65	12.35	1	1	TRUE		-18	46	1	11.85	2.15	0	1.75	12.25	1	1	TRUE		-64	70	1	11.91	2.09	0	2.05	11.95	1	1	TRUE
	img_one_405.txt	1	-8	6	1	12.1	1.9	0	2.03	11.97	1	1	TRUE		-14	26	1	11.99	2.01	0	1.74	12.26	1	1	TRUE		-24	44	1	11.97	2.03	0	1.76	12.24	1	1	TRUE		-42	68	1	11.73	2.27	0	2.06	11.94	1	1	TRUE
	img_one_406.txt	1	-12	14	1	12.27	1.73	0	1.66	12.34	1	1	TRUE		-16	28	1	12.05	1.95	0	1.71	12.29	1	1	TRUE		-26	34	1	12.01	1.99	0	1.88	12.12	1	1	TRUE		-52	54	1	11.82	2.18	0	2.16	11.84	1	1	TRUE
	img_one_407.txt	1	-8	14	1	12.1	1.9	0	1.66	12.34	1	1	TRUE		-12	20	1	11.92	2.08	0	1.86	12.14	1	1	TRUE		-14	34	1	11.74	2.26	0	1.88	12.12	1	1	TRUE		-52	66	1	11.82	2.18	0	2.07	11.93	1	1	TRUE
	img_one_408.txt	1	-10	16	1	12.19	1.81	0	1.6	12.4	1	1	TRUE		-18	38	1	12.1	1.9	0	1.58	12.42	1	1	TRUE		-32	60	1	12.1	1.9	0	1.63	12.37	1	1	TRUE		-60	106	1	11.88	2.12	0	1.87	12.13	1	1	TRUE
	img_one_409.txt	1	-8	14	1	12.1	1.9	0	1.66	12.34	1	1	TRUE		-16	28	1	12.05	1.95	0	1.71	12.29	1	1	TRUE		-32	56	1	12.1	1.9	0	1.66	12.34	1	1	TRUE		-64	94	1	11.91	2.09	0	1.92	12.08	1	1	TRUE
	img_one_41.txt	1	-10	16	1	12.19	1.81	0	1.6	12.4	1	1	TRUE		-16	28	1	12.05	1.95	0	1.71	12.29	1	1	TRUE		-28	56	1	12.04	1.96	0	1.66	12.34	1	1	TRUE		-66	100	1	11.93	2.07	0	1.89	12.11	1	1	TRUE
	img_one_410.txt	1	-8	14	1	12.1	1.9	0	1.66	12.34	1	1	TRUE		-16	28	1	12.05	1.95	0	1.71	12.29	1	1	TRUE		-30	50	1	12.07	1.93	0	1.71	12.29	1	1	TRUE		-68	94	1	11.94	2.06	0	1.92	12.08	1	1	TRUE
	img_one_411.txt	1	-12	18	1	12.27	1.73	0	1.55	12.45	1	1	TRUE		-18	30	1	12.1	1.9	0	1.68	12.32	1	1	TRUE		-32	52	1	12.1	1.9	0	1.69	12.31	1	1	TRUE		-78	112	1	12	2	0	1.85	12.15	1	1	TRUE
	img_one_412.txt	1	-10	16	1	12.19	1.81	0	1.6	12.4	1	1	TRUE		-18	30	1	12.1	1.9	0	1.68	12.32	1	1	TRUE		-40	60	1	12.19	1.81	0	1.63	12.37	1	1	TRUE		-86	116	1	12.04	1.96	0	1.83	12.17	1	1	TRUE
	img_one_413.txt	1	-16	18	1	12.4	1.6	0	1.55	12.45	1	1	TRUE		-22	34	1	12.18	1.82	0	1.63	12.37	1	1	TRUE		-42	66	1	12.22	1.78	0	1.59	12.41	1	1	TRUE		-88	126	1	12.05	1.95	0	1.79	12.21	1	1	TRUE
	img_one_414.txt	1	-14	16	1	12.34	1.66	0	1.6	12.4	1	1	TRUE		-16	28	1	12.05	1.95	0	1.71	12.29	1	1	TRUE		-38	54	1	12.17	1.83	0	1.68	12.32	1	1	TRUE		-74	104	1	11.97	2.03	0	1.88	12.12	1	1	TRUE
	img_one_415.txt	1	-6	12	1	11.97	2.03	0	1.73	12.27	1	1	TRUE		-16	28	1	12.05	1.95	0	1.71	12.29	1	1	TRUE		-42	58	1	12.22	1.78	0	1.64	12.36	1	1	TRUE		-80	102	1	12.01	1.99	0	1.89	12.11	1	1	TRUE
	img_one_416.txt	1	-14	20	1	12.34	1.66	0	1.51	12.49	1	1	TRUE		-22	34	1	12.18	1.82	0	1.63	12.37	1	1	TRUE		-36	64	1	12.15	1.85	0	1.6	12.4	1	1	TRUE		-74	104	1	11.97	2.03	0	1.88	12.12	1	1	TRUE
	img_one_417.txt	1	-12	14	1	12.27	1.73	0	1.66	12.34	1	1	TRUE		-18	30	1	12.1	1.9	0	1.68	12.32	1	1	TRUE		-34	58	1	12.12	1.88	0	1.64	12.36	1	1	TRUE		-76	94	1	11.99	2.01	0	1.92	12.08	1	1	TRUE
	img_one_418.txt	1	-12	18	1	12.27	1.73	0	1.55	12.45	1	1	TRUE		-18	30	1	12.1	1.9	0	1.68	12.32	1	1	TRUE		-34	58	1	12.12	1.88	0	1.64	12.36	1	1	TRUE		-80	110	1	12.01	1.99	0	1.85	12.15	1	1	TRUE
	img_one_419.txt	1	-12	18	1	12.27	1.73	0	1.55	12.45	1	1	TRUE		-22	30	1	12.18	1.82	0	1.68	12.32	1	1	TRUE		-28	52	1	12.04	1.96	0	1.69	12.31	1	1	TRUE		-54	104	1	11.84	2.16	0	1.88	12.12	1	1	TRUE
	img_one_42.txt	1	-14	16	1	12.34	1.66	0	1.6	12.4	1	1	TRUE		-20	32	1	12.14	1.86	0	1.65	12.35	1	1	TRUE		-36	60	1	12.15	1.85	0	1.63	12.37	1	1	TRUE		-82	104	1	12.02	1.98	0	1.88	12.12	1	1	TRUE
	img_one_420.txt	1	-14	20	1	12.34	1.66	0	1.51	12.49	1	1	TRUE		-20	32	1	12.14	1.86	0	1.65	12.35	1	1	TRUE		-34	62	1	12.12	1.88	0	1.62	12.38	1	1	TRUE		-76	118	1	11.99	2.01	0	1.82	12.18	1	1	TRUE
	img_one_421.txt	1	-12	18	1	12.27	1.73	0	1.55	12.45	1	1	TRUE		-20	32	1	12.14	1.86	0	1.65	12.35	1	1	TRUE		-36	56	1	12.15	1.85	0	1.66	12.34	1	1	TRUE		-88	110	1	12.05	1.95	0	1.85	12.15	1	1	TRUE
	img_one_422.txt	1	-10	16	1	12.19	1.81	0	1.6	12.4	1	1	TRUE		-18	34	1	12.1	1.9	0	1.63	12.37	1	1	TRUE		-26	50	1	12.01	1.99	0	1.71	12.29	1	1	TRUE		-54	92	1	11.84	2.16	0	1.93	12.07	1	1	TRUE
	img_one_423.txt	1	-10	16	1	12.19	1.81	0	1.6	12.4	1	1	TRUE		-18	30	1	12.1	1.9	0	1.68	12.32	1	1	TRUE		-40	60	1	12.19	1.81	0	1.63	12.37	1	1	TRUE		-76	110	1	11.99	2.01	0	1.85	12.15	1	1	TRUE
	img_one_424.txt	1	-10	12	1	12.19	1.81	0	1.73	12.27	1	1	TRUE		-18	30	1	12.1	1.9	0	1.68	12.32	1	1	TRUE		-30	58	1	12.07	1.93	0	1.64	12.36	1	1	TRUE		-76	86	1	11.99	2.01	0	1.96	12.04	1	1	TRUE
	img_one_425.txt	1	-6	12	1	11.97	2.03	0	1.73	12.27	1	1	TRUE		-14	26	1	11.99	2.01	0	1.74	12.26	1	1	TRUE		-30	54	1	12.07	1.93	0	1.68	12.32	1	1	TRUE		-72	82	1	11.96	2.04	0	1.98	12.02	1	1	TRUE
	img_one_426.txt	1	-8	18	1	12.1	1.9	0	1.55	12.45	1	1	TRUE		-20	32	1	12.14	1.86	0	1.65	12.35	1	1	TRUE		-36	60	1	12.15	1.85	0	1.63	12.37	1	1	TRUE		-58	92	1	11.87	2.13	0	1.93	12.07	1	1	TRUE
	img_one_427.txt	1	-10	12	1	12.19	1.81	0	1.73	12.27	1	1	TRUE		-16	32	1	12.05	1.95	0	1.65	12.35	1	1	TRUE		-38	50	1	12.17	1.83	0	1.71	12.29	1	1	TRUE		-72	94	1	11.96	2.04	0	1.92	12.08	1	1	TRUE
	img_one_428.txt	1	-10	16	1	12.19	1.81	0	1.6	12.4	1	1	TRUE		-18	30	1	12.1	1.9	0	1.68	12.32	1	1	TRUE		-34	62	1	12.12	1.88	0	1.62	12.38	1	1	TRUE		-56	90	1	11.85	2.15	0	1.94	12.06	1	1	TRUE
	img_one_429.txt	1	-6	12	1	11.97	2.03	0	1.73	12.27	1	1	TRUE		-16	28	1	12.05	1.95	0	1.71	12.29	1	1	TRUE		-38	54	1	12.17	1.83	0	1.68	12.32	1	1	TRUE		-72	102	1	11.96	2.04	0	1.89	12.11	1	1	TRUE
	img_one_43.txt	1	-12	18	1	12.27	1.73	0	1.55	12.45	1	1	TRUE		-18	30	1	12.1	1.9	0	1.68	12.32	1	1	TRUE		-34	54	1	12.12	1.88	0	1.68	12.32	1	1	TRUE		-76	106	1	11.99	2.01	0	1.87	12.13	1	1	TRUE
	img_one_430.txt	1	-10	12	1	12.19	1.81	0	1.73	12.27	1	1	TRUE		-18	30	1	12.1	1.9	0	1.68	12.32	1	1	TRUE		-32	52	1	12.1	1.9	0	1.69	12.31	1	1	TRUE		-80	86	1	12.01	1.99	0	1.96	12.04	1	1	TRUE
	img_one_431.txt	1	-10	12	1	12.19	1.81	0	1.73	12.27	1	1	TRUE		-12	24	1	11.92	2.08	0	1.78	12.22	1	1	TRUE		-30	46	1	12.07	1.93	0	1.75	12.25	1	1	TRUE		-74	92	1	11.97	2.03	0	1.93	12.07	1	1	TRUE
	img_one_432.txt	1	-6	8	1	11.97	2.03	0	1.9	12.1	1	1	TRUE		-16	24	1	12.05	1.95	0	1.78	12.22	1	1	TRUE		-22	30	1	11.93	2.07	0	1.93	12.07	1	1	TRUE		-70	76	1	11.95	2.05	0	2.01	11.99	1	1	TRUE
	img_one_433.txt	1	-10	16	1	12.19	1.81	0	1.6	12.4	1	1	TRUE		-20	36	1	12.14	1.86	0	1.6	12.4	1	1	TRUE		-32	60	1	12.1	1.9	0	1.63	12.37	1	1	TRUE		-64	94	1	11.91	2.09	0	1.92	12.08	1	1	TRUE
	img_one_434.txt	1	-14	16	1	12.34	1.66	0	1.6	12.4	1	1	TRUE		-16	28	1	12.05	1.95	0	1.71	12.29	1	1	TRUE		-36	60	1	12.15	1.85	0	1.63	12.37	1	1	TRUE		-86	108	1	12.04	1.96	0	1.86	12.14	1	1	TRUE
	img_one_435.txt	1	-12	22	1	12.27	1.73	0	1.46	12.54	1	1	TRUE		-24	36	1	12.22	1.78	0	1.6	12.4	1	1	TRUE		-34	66	1	12.12	1.88	0	1.59	12.41	1	1	TRUE		-70	116	1	11.95	2.05	0	1.83	12.17	1	1	TRUE
	img_one_436.txt	1	-8	18	1	12.1	1.9	0	1.55	12.45	1	1	TRUE		-18	30	1	12.1	1.9	0	1.68	12.32	1	1	TRUE		-36	64	1	12.15	1.85	0	1.6	12.4	1	1	TRUE		-64	102	1	11.91	2.09	0	1.89	12.11	1	1	TRUE
	img_one_437.txt	1	-10	16	1	12.19	1.81	0	1.6	12.4	1	1	TRUE		-20	36	1	12.14	1.86	0	1.6	12.4	1	1	TRUE		-38	62	1	12.17	1.83	0	1.62	12.38	1	1	TRUE		-58	104	1	11.87	2.13	0	1.88	12.12	1	1	TRUE
	img_one_438.txt	1	-12	18	1	12.27	1.73	0	1.55	12.45	1	1	TRUE		-22	34	1	12.18	1.82	0	1.63	12.37	1	1	TRUE		-32	64	1	12.1	1.9	0	1.6	12.4	1	1	TRUE		-54	100	1	11.84	2.16	0	1.89	12.11	1	1	TRUE
	img_one_439.txt	1	-10	16	1	12.19	1.81	0	1.6	12.4	1	1	TRUE		-14	26	1	11.99	2.01	0	1.74	12.26	1	1	TRUE		-34	50	1	12.12	1.88	0	1.71	12.29	1	1	TRUE		-68	78	1	11.94	2.06	0	2	12	1	1	TRUE
	img_one_44.txt	1	-16	18	1	12.4	1.6	0	1.55	12.45	1	1	TRUE		-18	30	1	12.1	1.9	0	1.68	12.32	1	1	TRUE		-36	56	1	12.15	1.85	0	1.66	12.34	1	1	TRUE		-92	106	1	12.07	1.93	0	1.87	12.13	1	1	TRUE
	img_one_440.txt	1	-10	20	1	12.19	1.81	0	1.51	12.49	1	1	TRUE		-18	26	1	12.1	1.9	0	1.74	12.26	1	1	TRUE		-30	54	1	12.07	1.93	0	1.68	12.32	1	1	TRUE		-72	102	1	11.96	2.04	0	1.89	12.11	1	1	TRUE
	img_one_441.txt	1	-14	16	1	12.34	1.66	0	1.6	12.4	1	1	TRUE		-20	20	1	12.14	1.86	0	1.86	12.14	1	1	TRUE		-34	42	1	12.12	1.88	0	1.78	12.22	1	1	TRUE		-82	96	1	12.02	1.98	0	1.91	12.09	1	1	TRUE
	img_one_442.txt	0	2	0	0	2.51	11.49	1	7	7	0	0	TRUE		-8	12	1	11.74	2.26	0	2.08	11.92	1	1	TRUE		-8	28	1	11.49	2.51	0	1.96	12.04	1	1	TRUE		-30	80	1	11.58	2.42	0	1.99	12.01	1	1	TRUE
	img_one_443.txt	1	-16	18	1	12.4	1.6	0	1.55	12.45	1	1	TRUE		-18	30	1	12.1	1.9	0	1.68	12.32	1	1	TRUE		-34	54	1	12.12	1.88	0	1.68	12.32	1	1	TRUE		-82	112	1	12.02	1.98	0	1.85	12.15	1	1	TRUE
	img_one_444.txt	1	-12	14	1	12.27	1.73	0	1.66	12.34	1	1	TRUE		-12	28	1	11.92	2.08	0	1.71	12.29	1	1	TRUE		-24	52	1	11.97	2.03	0	1.69	12.31	1	1	TRUE		-76	94	1	11.99	2.01	0	1.92	12.08	1	1	TRUE
	img_one_445.txt	1	-6	12	1	11.97	2.03	0	1.73	12.27	1	1	TRUE		-14	26	1	11.99	2.01	0	1.74	12.26	1	1	TRUE		-22	42	1	11.93	2.07	0	1.78	12.22	1	1	TRUE		-54	56	1	11.84	2.16	0	2.15	11.85	1	1	TRUE
	img_one_446.txt	1	-12	18	1	12.27	1.73	0	1.55	12.45	1	1	TRUE		-20	32	1	12.14	1.86	0	1.65	12.35	1	1	TRUE		-36	56	1	12.15	1.85	0	1.66	12.34	1	1	TRUE		-78	120	1	12	2	0	1.82	12.18	1	1	TRUE
	img_one_447.txt	1	-6	12	1	11.97	2.03	0	1.73	12.27	1	1	TRUE		-18	30	1	12.1	1.9	0	1.68	12.32	1	1	TRUE		-32	56	1	12.1	1.9	0	1.66	12.34	1	1	TRUE		-58	72	1	11.87	2.13	0	2.04	11.96	1	1	TRUE
	img_one_448.txt	1	-12	22	1	12.27	1.73	0	1.46	12.54	1	1	TRUE		-18	30	1	12.1	1.9	0	1.68	12.32	1	1	TRUE		-34	66	1	12.12	1.88	0	1.59	12.41	1	1	TRUE		-66	112	1	11.93	2.07	0	1.85	12.15	1	1	TRUE
	img_one_449.txt	1	-10	16	1	12.19	1.81	0	1.6	12.4	1	1	TRUE		-20	32	1	12.14	1.86	0	1.65	12.35	1	1	TRUE		-26	54	1	12.01	1.99	0	1.68	12.32	1	1	TRUE		-60	86	1	11.88	2.12	0	1.96	12.04	1	1	TRUE
	img_one_45.txt	1	-12	18	1	12.27	1.73	0	1.55	12.45	1	1	TRUE		-18	30	1	12.1	1.9	0	1.68	12.32	1	1	TRUE		-36	56	1	12.15	1.85	0	1.66	12.34	1	1	TRUE		-82	108	1	12.02	1.98	0	1.86	12.14	1	1	TRUE
	img_one_450.txt	1	-14	20	1	12.34	1.66	0	1.51	12.49	1	1	TRUE		-22	38	1	12.18	1.82	0	1.58	12.42	1	1	TRUE		-32	64	1	12.1	1.9	0	1.6	12.4	1	1	TRUE		-64	122	1	11.91	2.09	0	1.81	12.19	1	1	TRUE
	img_one_451.txt	1	-14	20	1	12.34	1.66	0	1.51	12.49	1	1	TRUE		-18	30	1	12.1	1.9	0	1.68	12.32	1	1	TRUE		-30	50	1	12.07	1.93	0	1.71	12.29	1	1	TRUE		-72	106	1	11.96	2.04	0	1.87	12.13	1	1	TRUE
	img_one_452.txt	1	-12	18	1	12.27	1.73	0	1.55	12.45	1	1	TRUE		-22	34	1	12.18	1.82	0	1.63	12.37	1	1	TRUE		-36	64	1	12.15	1.85	0	1.6	12.4	1	1	TRUE		-66	108	1	11.93	2.07	0	1.86	12.14	1	1	TRUE
	img_one_453.txt	1	-16	18	1	12.4	1.6	0	1.55	12.45	1	1	TRUE		-20	32	1	12.14	1.86	0	1.65	12.35	1	1	TRUE		-34	66	1	12.12	1.88	0	1.59	12.41	1	1	TRUE		-82	124	1	12.02	1.98	0	1.8	12.2	1	1	TRUE
	img_one_454.txt	1	0	6	1	7	7	0	2.03	11.97	1	1	TRUE		-10	22	1	11.84	2.16	0	1.82	12.18	1	1	TRUE		-22	38	1	11.93	2.07	0	1.83	12.17	1	1	TRUE		-60	70	1	11.88	2.12	0	2.05	11.95	1	1	TRUE
	img_one_455.txt	1	-12	18	1	12.27	1.73	0	1.55	12.45	1	1	TRUE		-20	32	1	12.14	1.86	0	1.65	12.35	1	1	TRUE		-32	60	1	12.1	1.9	0	1.63	12.37	1	1	TRUE		-74	112	1	11.97	2.03	0	1.85	12.15	1	1	TRUE
	img_one_456.txt	1	-12	18	1	12.27	1.73	0	1.55	12.45	1	1	TRUE		-20	32	1	12.14	1.86	0	1.65	12.35	1	1	TRUE		-36	60	1	12.15	1.85	0	1.63	12.37	1	1	TRUE		-72	118	1	11.96	2.04	0	1.82	12.18	1	1	TRUE
	img_one_457.txt	1	-12	14	1	12.27	1.73	0	1.66	12.34	1	1	TRUE		-14	26	1	11.99	2.01	0	1.74	12.26	1	1	TRUE		-40	52	1	12.19	1.81	0	1.69	12.31	1	1	TRUE		-88	94	1	12.05	1.95	0	1.92	12.08	1	1	TRUE
	img_one_458.txt	1	-10	16	1	12.19	1.81	0	1.6	12.4	1	1	TRUE		-14	26	1	11.99	2.01	0	1.74	12.26	1	1	TRUE		-20	40	1	11.89	2.11	0	1.81	12.19	1	1	TRUE		-60	82	1	11.88	2.12	0	1.98	12.02	1	1	TRUE
	img_one_459.txt	1	-12	18	1	12.27	1.73	0	1.55	12.45	1	1	TRUE		-18	26	1	12.1	1.9	0	1.74	12.26	1	1	TRUE		-28	48	1	12.04	1.96	0	1.73	12.27	1	1	TRUE		-72	98	1	11.96	2.04	0	1.9	12.1	1	1	TRUE
	img_one_46.txt	1	-14	20	1	12.34	1.66	0	1.51	12.49	1	1	TRUE		-20	32	1	12.14	1.86	0	1.65	12.35	1	1	TRUE		-44	64	1	12.24	1.76	0	1.6	12.4	1	1	TRUE		-80	114	1	12.01	1.99	0	1.84	12.16	1	1	TRUE
	img_one_460.txt	1	-16	18	1	12.4	1.6	0	1.55	12.45	1	1	TRUE		-10	22	1	11.84	2.16	0	1.82	12.18	1	1	TRUE		-34	46	1	12.12	1.88	0	1.75	12.25	1	1	TRUE		-96	98	1	12.09	1.91	0	1.9	12.1	1	1	TRUE
	img_one_461.txt	1	-12	18	1	12.27	1.73	0	1.55	12.45	1	1	TRUE		-20	32	1	12.14	1.86	0	1.65	12.35	1	1	TRUE		-28	56	1	12.04	1.96	0	1.66	12.34	1	1	TRUE		-54	112	1	11.84	2.16	0	1.85	12.15	1	1	TRUE
	img_one_462.txt	1	-12	18	1	12.27	1.73	0	1.55	12.45	1	1	TRUE		-24	36	1	12.22	1.78	0	1.6	12.4	1	1	TRUE		-34	62	1	12.12	1.88	0	1.62	12.38	1	1	TRUE		-56	114	1	11.85	2.15	0	1.84	12.16	1	1	TRUE
	img_one_463.txt	1	-12	18	1	12.27	1.73	0	1.55	12.45	1	1	TRUE		-18	30	1	12.1	1.9	0	1.68	12.32	1	1	TRUE		-38	62	1	12.17	1.83	0	1.62	12.38	1	1	TRUE		-82	112	1	12.02	1.98	0	1.85	12.15	1	1	TRUE
	img_one_464.txt	1	-12	18	1	12.27	1.73	0	1.55	12.45	1	1	TRUE		-18	30	1	12.1	1.9	0	1.68	12.32	1	1	TRUE		-34	54	1	12.12	1.88	0	1.68	12.32	1	1	TRUE		-82	108	1	12.02	1.98	0	1.86	12.14	1	1	TRUE
	img_one_465.txt	1	-6	12	1	11.97	2.03	0	1.73	12.27	1	1	TRUE		-18	30	1	12.1	1.9	0	1.68	12.32	1	1	TRUE		-34	58	1	12.12	1.88	0	1.64	12.36	1	1	TRUE		-64	98	1	11.91	2.09	0	1.9	12.1	1	1	TRUE
	img_one_466.txt	1	-10	16	1	12.19	1.81	0	1.6	12.4	1	1	TRUE		-14	26	1	11.99	2.01	0	1.74	12.26	1	1	TRUE		-34	50	1	12.12	1.88	0	1.71	12.29	1	1	TRUE		-70	88	1	11.95	2.05	0	1.95	12.05	1	1	TRUE
	img_one_467.txt	1	-12	18	1	12.27	1.73	0	1.55	12.45	1	1	TRUE		-18	30	1	12.1	1.9	0	1.68	12.32	1	1	TRUE		-38	62	1	12.17	1.83	0	1.62	12.38	1	1	TRUE		-82	112	1	12.02	1.98	0	1.85	12.15	1	1	TRUE
	img_one_468.txt	1	-14	16	1	12.34	1.66	0	1.6	12.4	1	1	TRUE		-20	20	1	12.14	1.86	0	1.86	12.14	1	1	TRUE		-28	32	1	12.04	1.96	0	1.9	12.1	1	1	TRUE		-68	90	1	11.94	2.06	0	1.94	12.06	1	1	TRUE
	img_one_469.txt	1	-16	18	1	12.4	1.6	0	1.55	12.45	1	1	TRUE		-22	30	1	12.18	1.82	0	1.68	12.32	1	1	TRUE		-28	56	1	12.04	1.96	0	1.66	12.34	1	1	TRUE		-56	110	1	11.85	2.15	0	1.85	12.15	1	1	TRUE
	img_one_47.txt	1	-12	14	1	12.27	1.73	0	1.66	12.34	1	1	TRUE		-18	30	1	12.1	1.9	0	1.68	12.32	1	1	TRUE		-30	58	1	12.07	1.93	0	1.64	12.36	1	1	TRUE		-78	96	1	12	2	0	1.91	12.09	1	1	TRUE
	img_one_470.txt	1	-10	20	1	12.19	1.81	0	1.51	12.49	1	1	TRUE		-18	30	1	12.1	1.9	0	1.68	12.32	1	1	TRUE		-34	66	1	12.12	1.88	0	1.59	12.41	1	1	TRUE		-58	108	1	11.87	2.13	0	1.86	12.14	1	1	TRUE
	img_one_471.txt	1	-12	14	1	12.27	1.73	0	1.66	12.34	1	1	TRUE		-24	28	1	12.22	1.78	0	1.71	12.29	1	1	TRUE		-34	46	1	12.12	1.88	0	1.75	12.25	1	1	TRUE		-60	102	1	11.88	2.12	0	1.89	12.11	1	1	TRUE
	img_one_472.txt	1	-10	12	1	12.19	1.81	0	1.73	12.27	1	1	TRUE		-16	28	1	12.05	1.95	0	1.71	12.29	1	1	TRUE		-36	56	1	12.15	1.85	0	1.66	12.34	1	1	TRUE		-88	98	1	12.05	1.95	0	1.9	12.1	1	1	TRUE
	img_one_473.txt	1	-14	20	1	12.34	1.66	0	1.51	12.49	1	1	TRUE		-16	32	1	12.05	1.95	0	1.65	12.35	1	1	TRUE		-30	62	1	12.07	1.93	0	1.62	12.38	1	1	TRUE		-66	108	1	11.93	2.07	0	1.86	12.14	1	1	TRUE
	img_one_474.txt	1	-16	18	1	12.4	1.6	0	1.55	12.45	1	1	TRUE		-18	30	1	12.1	1.9	0	1.68	12.32	1	1	TRUE		-36	56	1	12.15	1.85	0	1.66	12.34	1	1	TRUE		-90	108	1	12.06	1.94	0	1.86	12.14	1	1	TRUE
	img_one_475.txt	1	-12	14	1	12.27	1.73	0	1.66	12.34	1	1	TRUE		-14	26	1	11.99	2.01	0	1.74	12.26	1	1	TRUE		-28	44	1	12.04	1.96	0	1.76	12.24	1	1	TRUE		-80	82	1	12.01	1.99	0	1.98	12.02	1	1	TRUE
	img_one_476.txt	1	-14	16	1	12.34	1.66	0	1.6	12.4	1	1	TRUE		-16	28	1	12.05	1.95	0	1.71	12.29	1	1	TRUE		-36	52	1	12.15	1.85	0	1.69	12.31	1	1	TRUE		-90	108	1	12.06	1.94	0	1.86	12.14	1	1	TRUE
	img_one_477.txt	1	-8	14	1	12.1	1.9	0	1.66	12.34	1	1	TRUE		-14	30	1	11.99	2.01	0	1.68	12.32	1	1	TRUE		-36	56	1	12.15	1.85	0	1.66	12.34	1	1	TRUE		-68	78	1	11.94	2.06	0	2	12	1	1	TRUE
	img_one_478.txt	1	-12	14	1	12.27	1.73	0	1.66	12.34	1	1	TRUE		-14	22	1	11.99	2.01	0	1.82	12.18	1	1	TRUE		-22	38	1	11.93	2.07	0	1.83	12.17	1	1	TRUE		-66	72	1	11.93	2.07	0	2.04	11.96	1	1	TRUE
	img_one_479.txt	1	-8	14	1	12.1	1.9	0	1.66	12.34	1	1	TRUE		-14	34	1	11.99	2.01	0	1.63	12.37	1	1	TRUE		-18	46	1	11.85	2.15	0	1.75	12.25	1	1	TRUE		-46	72	1	11.77	2.23	0	2.04	11.96	1	1	TRUE
	img_one_48.txt	1	-14	16	1	12.34	1.66	0	1.6	12.4	1	1	TRUE		-18	30	1	12.1	1.9	0	1.68	12.32	1	1	TRUE		-32	52	1	12.1	1.9	0	1.69	12.31	1	1	TRUE		-84	102	1	12.03	1.97	0	1.89	12.11	1	1	TRUE
	img_one_480.txt	1	-12	18	1	12.27	1.73	0	1.55	12.45	1	1	TRUE		-18	30	1	12.1	1.9	0	1.68	12.32	1	1	TRUE		-34	54	1	12.12	1.88	0	1.68	12.32	1	1	TRUE		-82	108	1	12.02	1.98	0	1.86	12.14	1	1	TRUE
	img_one_481.txt	1	-8	14	1	12.1	1.9	0	1.66	12.34	1	1	TRUE		-16	28	1	12.05	1.95	0	1.71	12.29	1	1	TRUE		-40	56	1	12.19	1.81	0	1.66	12.34	1	1	TRUE		-74	100	1	11.97	2.03	0	1.89	12.11	1	1	TRUE
	img_one_482.txt	1	-10	12	1	12.19	1.81	0	1.73	12.27	1	1	TRUE		-16	32	1	12.05	1.95	0	1.65	12.35	1	1	TRUE		-20	44	1	11.89	2.11	0	1.76	12.24	1	1	TRUE		-56	66	1	11.85	2.15	0	2.07	11.93	1	1	TRUE
	img_one_483.txt	1	-12	18	1	12.27	1.73	0	1.55	12.45	1	1	TRUE		-18	30	1	12.1	1.9	0	1.68	12.32	1	1	TRUE		-36	56	1	12.15	1.85	0	1.66	12.34	1	1	TRUE		-70	104	1	11.95	2.05	0	1.88	12.12	1	1	TRUE
	img_one_484.txt	1	-12	18	1	12.27	1.73	0	1.55	12.45	1	1	TRUE		-24	36	1	12.22	1.78	0	1.6	12.4	1	1	TRUE		-42	70	1	12.22	1.78	0	1.56	12.44	1	1	TRUE		-72	126	1	11.96	2.04	0	1.79	12.21	1	1	TRUE
	img_one_485.txt	1	-10	16	1	12.19	1.81	0	1.6	12.4	1	1	TRUE		-20	32	1	12.14	1.86	0	1.65	12.35	1	1	TRUE		-40	60	1	12.19	1.81	0	1.63	12.37	1	1	TRUE		-86	120	1	12.04	1.96	0	1.82	12.18	1	1	TRUE
	img_one_486.txt	1	-6	12	1	11.97	2.03	0	1.73	12.27	1	1	TRUE		-2	18	1	11.14	2.86	0	1.9	12.1	1	1	TRUE		-16	36	1	11.8	2.2	0	1.85	12.15	1	1	TRUE		-52	58	1	11.82	2.18	0	2.13	11.87	1	1	TRUE
	img_one_487.txt	0	6	0	0	2.03	11.97	1	7	7	0	0	TRUE		0	-4	0	7	7	0	11.44	2.56	0	0	TRUE		2	6	1	3.11	10.89	1	2.63	11.37	1	Ambigous	FALSE		-24	22	1	11.49	2.51	0	2.55	11.45	1	1	TRUE
	img_one_488.txt	1	-18	20	1	12.45	1.55	0	1.51	12.49	1	1	TRUE		-16	32	1	12.05	1.95	0	1.65	12.35	1	1	TRUE		-32	60	1	12.1	1.9	0	1.63	12.37	1	1	TRUE		-68	98	1	11.94	2.06	0	1.9	12.1	1	1	TRUE
	img_one_489.txt	1	-12	18	1	12.27	1.73	0	1.55	12.45	1	1	TRUE		-18	30	1	12.1	1.9	0	1.68	12.32	1	1	TRUE		-36	64	1	12.15	1.85	0	1.6	12.4	1	1	TRUE		-68	106	1	11.94	2.06	0	1.87	12.13	1	1	TRUE
	img_one_49.txt	1	-14	16	1	12.34	1.66	0	1.6	12.4	1	1	TRUE		-16	28	1	12.05	1.95	0	1.71	12.29	1	1	TRUE		-32	56	1	12.1	1.9	0	1.66	12.34	1	1	TRUE		-82	108	1	12.02	1.98	0	1.86	12.14	1	1	TRUE
	img_one_490.txt	1	-10	12	1	12.19	1.81	0	1.73	12.27	1	1	TRUE		-16	28	1	12.05	1.95	0	1.71	12.29	1	1	TRUE		-38	62	1	12.17	1.83	0	1.62	12.38	1	1	TRUE		-84	98	1	12.03	1.97	0	1.9	12.1	1	1	TRUE
	img_one_491.txt	1	-6	12	1	11.97	2.03	0	1.73	12.27	1	1	TRUE		-12	20	1	11.92	2.08	0	1.86	12.14	1	1	TRUE		-16	40	1	11.8	2.2	0	1.81	12.19	1	1	TRUE		-60	82	1	11.88	2.12	0	1.98	12.02	1	1	TRUE
	img_one_492.txt	1	-12	18	1	12.27	1.73	0	1.55	12.45	1	1	TRUE		-18	30	1	12.1	1.9	0	1.68	12.32	1	1	TRUE		-30	58	1	12.07	1.93	0	1.64	12.36	1	1	TRUE		-72	106	1	11.96	2.04	0	1.87	12.13	1	1	TRUE
	img_one_493.txt	1	-12	14	1	12.27	1.73	0	1.66	12.34	1	1	TRUE		-20	28	1	12.14	1.86	0	1.71	12.29	1	1	TRUE		-26	50	1	12.01	1.99	0	1.71	12.29	1	1	TRUE		-58	100	1	11.87	2.13	0	1.89	12.11	1	1	TRUE
	img_one_494.txt	1	-12	18	1	12.27	1.73	0	1.55	12.45	1	1	TRUE		-22	38	1	12.18	1.82	0	1.58	12.42	1	1	TRUE		-38	62	1	12.17	1.83	0	1.62	12.38	1	1	TRUE		-68	114	1	11.94	2.06	0	1.84	12.16	1	1	TRUE
	img_one_495.txt	1	-12	18	1	12.27	1.73	0	1.55	12.45	1	1	TRUE		-18	30	1	12.1	1.9	0	1.68	12.32	1	1	TRUE		-24	56	1	11.97	2.03	0	1.66	12.34	1	1	TRUE		-78	112	1	12	2	0	1.85	12.15	1	1	TRUE
	img_one_496.txt	1	-10	16	1	12.19	1.81	0	1.6	12.4	1	1	TRUE		-14	34	1	11.99	2.01	0	1.63	12.37	1	1	TRUE		-24	60	1	11.97	2.03	0	1.63	12.37	1	1	TRUE		-64	90	1	11.91	2.09	0	1.94	12.06	1	1	TRUE
	img_one_497.txt	1	-12	18	1	12.27	1.73	0	1.55	12.45	1	1	TRUE		-24	36	1	12.22	1.78	0	1.6	12.4	1	1	TRUE		-42	70	1	12.22	1.78	0	1.56	12.44	1	1	TRUE		-76	122	1	11.99	2.01	0	1.81	12.19	1	1	TRUE
	img_one_498.txt	1	-10	16	1	12.19	1.81	0	1.6	12.4	1	1	TRUE		-18	34	1	12.1	1.9	0	1.63	12.37	1	1	TRUE		-20	48	1	11.89	2.11	0	1.73	12.27	1	1	TRUE		-52	78	1	11.82	2.18	0	2	12	1	1	TRUE
	img_one_499.txt	1	-10	16	1	12.19	1.81	0	1.6	12.4	1	1	TRUE		-20	32	1	12.14	1.86	0	1.65	12.35	1	1	TRUE		-26	58	1	12.01	1.99	0	1.64	12.36	1	1	TRUE		-52	86	1	11.82	2.18	0	1.96	12.04	1	1	TRUE
	img_one_5.txt	1	-12	18	1	12.27	1.73	0	1.55	12.45	1	1	TRUE		-16	32	1	12.05	1.95	0	1.65	12.35	1	1	TRUE		-38	54	1	12.17	1.83	0	1.68	12.32	1	1	TRUE		-76	94	1	11.99	2.01	0	1.92	12.08	1	1	TRUE
	img_one_50.txt	1	-4	10	1	11.8	2.2	0	1.81	12.19	1	1	TRUE		-16	24	1	12.05	1.95	0	1.78	12.22	1	1	TRUE		-32	44	1	12.1	1.9	0	1.76	12.24	1	1	TRUE		-66	92	1	11.93	2.07	0	1.93	12.07	1	1	TRUE
	img_one_500.txt	1	-8	10	1	12.1	1.9	0	1.81	12.19	1	1	TRUE		-18	30	1	12.1	1.9	0	1.68	12.32	1	1	TRUE		-28	52	1	12.04	1.96	0	1.69	12.31	1	1	TRUE		-76	94	1	11.99	2.01	0	1.92	12.08	1	1	TRUE
	img_one_501.txt	1	-12	18	1	12.27	1.73	0	1.55	12.45	1	1	TRUE		-20	32	1	12.14	1.86	0	1.65	12.35	1	1	TRUE		-34	58	1	12.12	1.88	0	1.64	12.36	1	1	TRUE		-80	110	1	12.01	1.99	0	1.85	12.15	1	1	TRUE
	img_one_502.txt	1	-12	14	1	12.27	1.73	0	1.66	12.34	1	1	TRUE		-18	30	1	12.1	1.9	0	1.68	12.32	1	1	TRUE		-30	58	1	12.07	1.93	0	1.64	12.36	1	1	TRUE		-70	88	1	11.95	2.05	0	1.95	12.05	1	1	TRUE
	img_one_503.txt	1	-10	12	1	12.19	1.81	0	1.73	12.27	1	1	TRUE		-14	14	1	11.99	2.01	0	2.01	11.99	1	1	TRUE		-28	28	1	12.04	1.96	0	1.96	12.04	1	1	TRUE		-72	62	1	11.96	2.04	0	2.1	11.9	1	1	TRUE
	img_one_504.txt	1	-10	12	1	12.19	1.81	0	1.73	12.27	1	1	TRUE		-14	26	1	11.99	2.01	0	1.74	12.26	1	1	TRUE		-26	46	1	12.01	1.99	0	1.75	12.25	1	1	TRUE		-72	74	1	11.96	2.04	0	2.03	11.97	1	1	TRUE
	img_one_505.txt	1	-14	20	1	12.34	1.66	0	1.51	12.49	1	1	TRUE		-20	32	1	12.14	1.86	0	1.65	12.35	1	1	TRUE		-28	60	1	12.04	1.96	0	1.63	12.37	1	1	TRUE		-58	100	1	11.87	2.13	0	1.89	12.11	1	1	TRUE
	img_one_506.txt	1	-12	18	1	12.27	1.73	0	1.55	12.45	1	1	TRUE		-20	32	1	12.14	1.86	0	1.65	12.35	1	1	TRUE		-38	66	1	12.17	1.83	0	1.59	12.41	1	1	TRUE		-74	104	1	11.97	2.03	0	1.88	12.12	1	1	TRUE
	img_one_507.txt	1	-10	16	1	12.19	1.81	0	1.6	12.4	1	1	TRUE		-18	30	1	12.1	1.9	0	1.68	12.32	1	1	TRUE		-34	58	1	12.12	1.88	0	1.64	12.36	1	1	TRUE		-66	112	1	11.93	2.07	0	1.85	12.15	1	1	TRUE
	img_one_508.txt	1	-6	12	1	11.97	2.03	0	1.73	12.27	1	1	TRUE		-14	30	1	11.99	2.01	0	1.68	12.32	1	1	TRUE		-38	58	1	12.17	1.83	0	1.64	12.36	1	1	TRUE		-62	76	1	11.9	2.1	0	2.01	11.99	1	1	TRUE
	img_one_509.txt	1	-6	12	1	11.97	2.03	0	1.73	12.27	1	1	TRUE		-10	26	1	11.84	2.16	0	1.74	12.26	1	1	TRUE		-24	40	1	11.97	2.03	0	1.81	12.19	1	1	TRUE		-48	54	1	11.79	2.21	0	2.16	11.84	1	1	TRUE
	img_one_51.txt	1	-10	16	1	12.19	1.81	0	1.6	12.4	1	1	TRUE		-14	26	1	11.99	2.01	0	1.74	12.26	1	1	TRUE		-24	44	1	11.97	2.03	0	1.76	12.24	1	1	TRUE		-46	72	1	11.77	2.23	0	2.04	11.96	1	1	TRUE
	img_one_510.txt	1	-12	14	1	12.27	1.73	0	1.66	12.34	1	1	TRUE		-14	26	1	11.99	2.01	0	1.74	12.26	1	1	TRUE		-28	56	1	12.04	1.96	0	1.66	12.34	1	1	TRUE		-80	90	1	12.01	1.99	0	1.94	12.06	1	1	TRUE
	img_one_511.txt	1	-14	16	1	12.34	1.66	0	1.6	12.4	1	1	TRUE		-18	26	1	12.1	1.9	0	1.74	12.26	1	1	TRUE		-26	38	1	12.01	1.99	0	1.83	12.17	1	1	TRUE		-66	100	1	11.93	2.07	0	1.89	12.11	1	1	TRUE
	img_one_512.txt	1	-12	18	1	12.27	1.73	0	1.55	12.45	1	1	TRUE		-20	32	1	12.14	1.86	0	1.65	12.35	1	1	TRUE		-34	54	1	12.12	1.88	0	1.68	12.32	1	1	TRUE		-84	106	1	12.03	1.97	0	1.87	12.13	1	1	TRUE
	img_one_513.txt	1	-12	18	1	12.27	1.73	0	1.55	12.45	1	1	TRUE		-24	36	1	12.22	1.78	0	1.6	12.4	1	1	TRUE		-40	64	1	12.19	1.81	0	1.6	12.4	1	1	TRUE		-66	120	1	11.93	2.07	0	1.82	12.18	1	1	TRUE
	img_one_514.txt	1	-4	10	1	11.8	2.2	0	1.81	12.19	1	1	TRUE		-16	24	1	12.05	1.95	0	1.78	12.22	1	1	TRUE		-32	48	1	12.1	1.9	0	1.73	12.27	1	1	TRUE		-66	100	1	11.93	2.07	0	1.89	12.11	1	1	TRUE
	img_one_515.txt	1	-10	20	1	12.19	1.81	0	1.51	12.49	1	1	TRUE		-24	32	1	12.22	1.78	0	1.65	12.35	1	1	TRUE		-32	52	1	12.1	1.9	0	1.69	12.31	1	1	TRUE		-62	88	1	11.9	2.1	0	1.95	12.05	1	1	TRUE
	img_one_516.txt	1	-8	14	1	12.1	1.9	0	1.66	12.34	1	1	TRUE		-16	24	1	12.05	1.95	0	1.78	12.22	1	1	TRUE		-24	44	1	11.97	2.03	0	1.76	12.24	1	1	TRUE		-62	80	1	11.9	2.1	0	1.99	12.01	1	1	TRUE
	img_one_517.txt	1	-10	12	1	12.19	1.81	0	1.73	12.27	1	1	TRUE		-18	30	1	12.1	1.9	0	1.68	12.32	1	1	TRUE		-26	42	1	12.01	1.99	0	1.78	12.22	1	1	TRUE		-78	84	1	12	2	0	1.97	12.03	1	1	TRUE
	img_one_518.txt	1	-12	14	1	12.27	1.73	0	1.66	12.34	1	1	TRUE		-12	24	1	11.92	2.08	0	1.78	12.22	1	1	TRUE		-24	44	1	11.97	2.03	0	1.76	12.24	1	1	TRUE		-60	94	1	11.88	2.12	0	1.92	12.08	1	1	TRUE
	img_one_519.txt	1	-6	12	1	11.97	2.03	0	1.73	12.27	1	1	TRUE		-14	26	1	11.99	2.01	0	1.74	12.26	1	1	TRUE		-34	54	1	12.12	1.88	0	1.68	12.32	1	1	TRUE		-64	94	1	11.91	2.09	0	1.92	12.08	1	1	TRUE
	img_one_52.txt	1	-12	18	1	12.27	1.73	0	1.55	12.45	1	1	TRUE		-18	34	1	12.1	1.9	0	1.63	12.37	1	1	TRUE		-26	58	1	12.01	1.99	0	1.64	12.36	1	1	TRUE		-54	108	1	11.84	2.16	0	1.86	12.14	1	1	TRUE
	img_one_520.txt	1	-6	12	1	11.97	2.03	0	1.73	12.27	1	1	TRUE		-16	36	1	12.05	1.95	0	1.6	12.4	1	1	TRUE		-26	54	1	12.01	1.99	0	1.68	12.32	1	1	TRUE		-66	84	1	11.93	2.07	0	1.97	12.03	1	1	TRUE
	img_one_521.txt	1	-16	18	1	12.4	1.6	0	1.55	12.45	1	1	TRUE		-16	24	1	12.05	1.95	0	1.78	12.22	1	1	TRUE		-28	48	1	12.04	1.96	0	1.73	12.27	1	1	TRUE		-82	104	1	12.02	1.98	0	1.88	12.12	1	1	TRUE
	img_one_522.txt	1	-14	20	1	12.34	1.66	0	1.51	12.49	1	1	TRUE		-20	36	1	12.14	1.86	0	1.6	12.4	1	1	TRUE		-36	64	1	12.15	1.85	0	1.6	12.4	1	1	TRUE		-62	112	1	11.9	2.1	0	1.85	12.15	1	1	TRUE
	img_one_523.txt	1	-10	16	1	12.19	1.81	0	1.6	12.4	1	1	TRUE		-20	28	1	12.14	1.86	0	1.71	12.29	1	1	TRUE		-30	54	1	12.07	1.93	0	1.68	12.32	1	1	TRUE		-70	96	1	11.95	2.05	0	1.91	12.09	1	1	TRUE
	img_one_524.txt	1	-8	10	1	12.1	1.9	0	1.81	12.19	1	1	TRUE		-18	30	1	12.1	1.9	0	1.68	12.32	1	1	TRUE		-30	54	1	12.07	1.93	0	1.68	12.32	1	1	TRUE		-80	94	1	12.01	1.99	0	1.92	12.08	1	1	TRUE
	img_one_525.txt	1	-12	18	1	12.27	1.73	0	1.55	12.45	1	1	TRUE		-20	36	1	12.14	1.86	0	1.6	12.4	1	1	TRUE		-24	60	1	11.97	2.03	0	1.63	12.37	1	1	TRUE		-58	92	1	11.87	2.13	0	1.93	12.07	1	1	TRUE
	img_one_526.txt	1	-2	4	1	11.49	2.51	0	2.2	11.8	1	1	TRUE		-16	16	1	12.05	1.95	0	1.95	12.05	1	1	TRUE		-16	28	1	11.8	2.2	0	1.96	12.04	1	1	TRUE		-48	58	1	11.79	2.21	0	2.13	11.87	1	1	TRUE
	img_one_527.txt	1	-10	20	1	12.19	1.81	0	1.51	12.49	1	1	TRUE		-16	28	1	12.05	1.95	0	1.71	12.29	1	1	TRUE		-34	62	1	12.12	1.88	0	1.62	12.38	1	1	TRUE		-66	116	1	11.93	2.07	0	1.83	12.17	1	1	TRUE
	img_one_528.txt	1	-12	18	1	12.27	1.73	0	1.55	12.45	1	1	TRUE		-18	30	1	12.1	1.9	0	1.68	12.32	1	1	TRUE		-36	56	1	12.15	1.85	0	1.66	12.34	1	1	TRUE		-82	108	1	12.02	1.98	0	1.86	12.14	1	1	TRUE
	img_one_529.txt	1	-14	20	1	12.34	1.66	0	1.51	12.49	1	1	TRUE		-20	32	1	12.14	1.86	0	1.65	12.35	1	1	TRUE		-40	60	1	12.19	1.81	0	1.63	12.37	1	1	TRUE		-70	116	1	11.95	2.05	0	1.83	12.17	1	1	TRUE
	img_one_53.txt	1	-14	20	1	12.34	1.66	0	1.51	12.49	1	1	TRUE		-22	34	1	12.18	1.82	0	1.63	12.37	1	1	TRUE		-36	68	1	12.15	1.85	0	1.58	12.42	1	1	TRUE		-70	120	1	11.95	2.05	0	1.82	12.18	1	1	TRUE
	img_one_530.txt	1	-8	10	1	12.1	1.9	0	1.81	12.19	1	1	TRUE		-20	32	1	12.14	1.86	0	1.65	12.35	1	1	TRUE		-38	62	1	12.17	1.83	0	1.62	12.38	1	1	TRUE		-66	84	1	11.93	2.07	0	1.97	12.03	1	1	TRUE
	img_one_531.txt	1	-14	20	1	12.34	1.66	0	1.51	12.49	1	1	TRUE		-14	30	1	11.99	2.01	0	1.68	12.32	1	1	TRUE		-28	56	1	12.04	1.96	0	1.66	12.34	1	1	TRUE		-68	102	1	11.94	2.06	0	1.89	12.11	1	1	TRUE
	img_one_532.txt	1	-12	14	1	12.27	1.73	0	1.66	12.34	1	1	TRUE		-16	28	1	12.05	1.95	0	1.71	12.29	1	1	TRUE		-32	52	1	12.1	1.9	0	1.69	12.31	1	1	TRUE		-66	100	1	11.93	2.07	0	1.89	12.11	1	1	TRUE
	img_one_533.txt	1	-12	18	1	12.27	1.73	0	1.55	12.45	1	1	TRUE		-24	36	1	12.22	1.78	0	1.6	12.4	1	1	TRUE		-38	66	1	12.17	1.83	0	1.59	12.41	1	1	TRUE		-64	118	1	11.91	2.09	0	1.82	12.18	1	1	TRUE
	img_one_534.txt	1	-10	16	1	12.19	1.81	0	1.6	12.4	1	1	TRUE		-16	28	1	12.05	1.95	0	1.71	12.29	1	1	TRUE		-42	54	1	12.22	1.78	0	1.68	12.32	1	1	TRUE		-76	94	1	11.99	2.01	0	1.92	12.08	1	1	TRUE
	img_one_535.txt	1	-14	20	1	12.34	1.66	0	1.51	12.49	1	1	TRUE		-22	34	1	12.18	1.82	0	1.63	12.37	1	1	TRUE		-34	70	1	12.12	1.88	0	1.56	12.44	1	1	TRUE		-72	126	1	11.96	2.04	0	1.79	12.21	1	1	TRUE
	img_one_536.txt	1	-12	18	1	12.27	1.73	0	1.55	12.45	1	1	TRUE		-16	28	1	12.05	1.95	0	1.71	12.29	1	1	TRUE		-26	46	1	12.01	1.99	0	1.75	12.25	1	1	TRUE		-62	84	1	11.9	2.1	0	1.97	12.03	1	1	TRUE
	img_one_537.txt	1	-14	16	1	12.34	1.66	0	1.6	12.4	1	1	TRUE		-16	28	1	12.05	1.95	0	1.71	12.29	1	1	TRUE		-38	62	1	12.17	1.83	0	1.62	12.38	1	1	TRUE		-88	106	1	12.05	1.95	0	1.87	12.13	1	1	TRUE
	img_one_538.txt	1	-8	14	1	12.1	1.9	0	1.66	12.34	1	1	TRUE		-12	32	1	11.92	2.08	0	1.65	12.35	1	1	TRUE		-28	56	1	12.04	1.96	0	1.66	12.34	1	1	TRUE		-58	84	1	11.87	2.13	0	1.97	12.03	1	1	TRUE
	img_one_539.txt	1	-10	20	1	12.19	1.81	0	1.51	12.49	1	1	TRUE		-26	38	1	12.26	1.74	0	1.58	12.42	1	1	TRUE		-34	70	1	12.12	1.88	0	1.56	12.44	1	1	TRUE		-64	106	1	11.91	2.09	0	1.87	12.13	1	1	TRUE
	img_one_54.txt	1	-14	16	1	12.34	1.66	0	1.6	12.4	1	1	TRUE		-18	30	1	12.1	1.9	0	1.68	12.32	1	1	TRUE		-32	64	1	12.1	1.9	0	1.6	12.4	1	1	TRUE		-92	106	1	12.07	1.93	0	1.87	12.13	1	1	TRUE
	img_one_540.txt	1	-10	12	1	12.19	1.81	0	1.73	12.27	1	1	TRUE		-18	34	1	12.1	1.9	0	1.63	12.37	1	1	TRUE		-36	52	1	12.15	1.85	0	1.69	12.31	1	1	TRUE		-84	90	1	12.03	1.97	0	1.94	12.06	1	1	TRUE
	img_one_541.txt	1	-10	16	1	12.19	1.81	0	1.6	12.4	1	1	TRUE		-14	26	1	11.99	2.01	0	1.74	12.26	1	1	TRUE		-24	44	1	11.97	2.03	0	1.76	12.24	1	1	TRUE		-62	92	1	11.9	2.1	0	1.93	12.07	1	1	TRUE
	img_one_542.txt	1	-6	12	1	11.97	2.03	0	1.73	12.27	1	1	TRUE		-10	30	1	11.84	2.16	0	1.68	12.32	1	1	TRUE		-20	48	1	11.89	2.11	0	1.73	12.27	1	1	TRUE		-62	72	1	11.9	2.1	0	2.04	11.96	1	1	TRUE
	img_one_543.txt	1	-14	16	1	12.34	1.66	0	1.6	12.4	1	1	TRUE		-22	26	1	12.18	1.82	0	1.74	12.26	1	1	TRUE		-30	38	1	12.07	1.93	0	1.83	12.17	1	1	TRUE		-68	102	1	11.94	2.06	0	1.89	12.11	1	1	TRUE
	img_one_544.txt	1	-14	20	1	12.34	1.66	0	1.51	12.49	1	1	TRUE		-16	32	1	12.05	1.95	0	1.65	12.35	1	1	TRUE		-32	60	1	12.1	1.9	0	1.63	12.37	1	1	TRUE		-60	94	1	11.88	2.12	0	1.92	12.08	1	1	TRUE
	img_one_545.txt	1	-14	20	1	12.34	1.66	0	1.51	12.49	1	1	TRUE		-20	32	1	12.14	1.86	0	1.65	12.35	1	1	TRUE		-30	58	1	12.07	1.93	0	1.64	12.36	1	1	TRUE		-70	96	1	11.95	2.05	0	1.91	12.09	1	1	TRUE
	img_one_546.txt	1	-12	18	1	12.27	1.73	0	1.55	12.45	1	1	TRUE		-14	26	1	11.99	2.01	0	1.74	12.26	1	1	TRUE		-26	46	1	12.01	1.99	0	1.75	12.25	1	1	TRUE		-68	90	1	11.94	2.06	0	1.94	12.06	1	1	TRUE
	img_one_547.txt	1	-8	14	1	12.1	1.9	0	1.66	12.34	1	1	TRUE		-16	28	1	12.05	1.95	0	1.71	12.29	1	1	TRUE		-38	58	1	12.17	1.83	0	1.64	12.36	1	1	TRUE		-70	100	1	11.95	2.05	0	1.89	12.11	1	1	TRUE
	img_one_548.txt	1	-10	16	1	12.19	1.81	0	1.6	12.4	1	1	TRUE		-18	30	1	12.1	1.9	0	1.68	12.32	1	1	TRUE		-36	56	1	12.15	1.85	0	1.66	12.34	1	1	TRUE		-72	98	1	11.96	2.04	0	1.9	12.1	1	1	TRUE
	img_one_549.txt	1	-8	14	1	12.1	1.9	0	1.66	12.34	1	1	TRUE		-16	32	1	12.05	1.95	0	1.65	12.35	1	1	TRUE		-34	62	1	12.12	1.88	0	1.62	12.38	1	1	TRUE		-68	82	1	11.94	2.06	0	1.98	12.02	1	1	TRUE
	img_one_55.txt	1	-12	18	1	12.27	1.73	0	1.55	12.45	1	1	TRUE		-24	36	1	12.22	1.78	0	1.6	12.4	1	1	TRUE		-40	68	1	12.19	1.81	0	1.58	12.42	1	1	TRUE		-80	126	1	12.01	1.99	0	1.79	12.21	1	1	TRUE
	img_one_550.txt	1	-12	14	1	12.27	1.73	0	1.66	12.34	1	1	TRUE		-16	28	1	12.05	1.95	0	1.71	12.29	1	1	TRUE		-28	44	1	12.04	1.96	0	1.76	12.24	1	1	TRUE		-76	98	1	11.99	2.01	0	1.9	12.1	1	1	TRUE
	img_one_551.txt	1	-14	20	1	12.34	1.66	0	1.51	12.49	1	1	TRUE		-22	30	1	12.18	1.82	0	1.68	12.32	1	1	TRUE		-34	58	1	12.12	1.88	0	1.64	12.36	1	1	TRUE		-66	104	1	11.93	2.07	0	1.88	12.12	1	1	TRUE
	img_one_552.txt	1	-14	20	1	12.34	1.66	0	1.51	12.49	1	1	TRUE		-22	34	1	12.18	1.82	0	1.63	12.37	1	1	TRUE		-36	60	1	12.15	1.85	0	1.63	12.37	1	1	TRUE		-74	120	1	11.97	2.03	0	1.82	12.18	1	1	TRUE
	img_one_553.txt	1	-12	22	1	12.27	1.73	0	1.46	12.54	1	1	TRUE		-18	30	1	12.1	1.9	0	1.68	12.32	1	1	TRUE		-34	66	1	12.12	1.88	0	1.59	12.41	1	1	TRUE		-62	108	1	11.9	2.1	0	1.86	12.14	1	1	TRUE
	img_one_554.txt	1	-10	12	1	12.19	1.81	0	1.73	12.27	1	1	TRUE		-18	30	1	12.1	1.9	0	1.68	12.32	1	1	TRUE		-34	58	1	12.12	1.88	0	1.64	12.36	1	1	TRUE		-84	90	1	12.03	1.97	0	1.94	12.06	1	1	TRUE
	img_one_555.txt	1	-12	18	1	12.27	1.73	0	1.55	12.45	1	1	TRUE		-18	34	1	12.1	1.9	0	1.63	12.37	1	1	TRUE		-34	66	1	12.12	1.88	0	1.59	12.41	1	1	TRUE		-54	112	1	11.84	2.16	0	1.85	12.15	1	1	TRUE
	img_one_556.txt	1	-10	16	1	12.19	1.81	0	1.6	12.4	1	1	TRUE		-18	38	1	12.1	1.9	0	1.58	12.42	1	1	TRUE		-34	62	1	12.12	1.88	0	1.62	12.38	1	1	TRUE		-68	90	1	11.94	2.06	0	1.94	12.06	1	1	TRUE
	img_one_557.txt	1	-12	14	1	12.27	1.73	0	1.66	12.34	1	1	TRUE		-20	32	1	12.14	1.86	0	1.65	12.35	1	1	TRUE		-28	48	1	12.04	1.96	0	1.73	12.27	1	1	TRUE		-68	86	1	11.94	2.06	0	1.96	12.04	1	1	TRUE
	img_one_558.txt	1	-12	14	1	12.27	1.73	0	1.66	12.34	1	1	TRUE		-14	22	1	11.99	2.01	0	1.82	12.18	1	1	TRUE		-32	52	1	12.1	1.9	0	1.69	12.31	1	1	TRUE		-68	82	1	11.94	2.06	0	1.98	12.02	1	1	TRUE
	img_one_559.txt	1	-8	14	1	12.1	1.9	0	1.66	12.34	1	1	TRUE		-12	24	1	11.92	2.08	0	1.78	12.22	1	1	TRUE		-36	52	1	12.15	1.85	0	1.69	12.31	1	1	TRUE		-60	74	1	11.88	2.12	0	2.03	11.97	1	1	TRUE
	img_one_56.txt	1	-10	16	1	12.19	1.81	0	1.6	12.4	1	1	TRUE		-16	28	1	12.05	1.95	0	1.71	12.29	1	1	TRUE		-18	50	1	11.85	2.15	0	1.71	12.29	1	1	TRUE		-54	80	1	11.84	2.16	0	1.99	12.01	1	1	TRUE
	img_one_560.txt	1	-12	18	1	12.27	1.73	0	1.55	12.45	1	1	TRUE		-22	34	1	12.18	1.82	0	1.63	12.37	1	1	TRUE		-34	62	1	12.12	1.88	0	1.62	12.38	1	1	TRUE		-64	106	1	11.91	2.09	0	1.87	12.13	1	1	TRUE
	img_one_561.txt	1	-12	14	1	12.27	1.73	0	1.66	12.34	1	1	TRUE		-14	26	1	11.99	2.01	0	1.74	12.26	1	1	TRUE		-34	54	1	12.12	1.88	0	1.68	12.32	1	1	TRUE		-86	112	1	12.04	1.96	0	1.85	12.15	1	1	TRUE
	img_one_562.txt	1	-12	18	1	12.27	1.73	0	1.55	12.45	1	1	TRUE		-18	30	1	12.1	1.9	0	1.68	12.32	1	1	TRUE		-34	58	1	12.12	1.88	0	1.64	12.36	1	1	TRUE		-82	116	1	12.02	1.98	0	1.83	12.17	1	1	TRUE
	img_one_563.txt	1	-6	12	1	11.97	2.03	0	1.73	12.27	1	1	TRUE		-18	30	1	12.1	1.9	0	1.68	12.32	1	1	TRUE		-44	64	1	12.24	1.76	0	1.6	12.4	1	1	TRUE		-70	80	1	11.95	2.05	0	1.99	12.01	1	1	TRUE
	img_one_564.txt	1	-14	16	1	12.34	1.66	0	1.6	12.4	1	1	TRUE		-20	32	1	12.14	1.86	0	1.65	12.35	1	1	TRUE		-36	60	1	12.15	1.85	0	1.63	12.37	1	1	TRUE		-92	106	1	12.07	1.93	0	1.87	12.13	1	1	TRUE
	img_one_565.txt	1	-12	18	1	12.27	1.73	0	1.55	12.45	1	1	TRUE		-14	30	1	11.99	2.01	0	1.68	12.32	1	1	TRUE		-22	54	1	11.93	2.07	0	1.68	12.32	1	1	TRUE		-50	92	1	11.8	2.2	0	1.93	12.07	1	1	TRUE
	img_one_566.txt	1	-12	14	1	12.27	1.73	0	1.66	12.34	1	1	TRUE		-16	28	1	12.05	1.95	0	1.71	12.29	1	1	TRUE		-40	64	1	12.19	1.81	0	1.6	12.4	1	1	TRUE		-78	104	1	12	2	0	1.88	12.12	1	1	TRUE
	img_one_567.txt	1	-12	18	1	12.27	1.73	0	1.55	12.45	1	1	TRUE		-22	38	1	12.18	1.82	0	1.58	12.42	1	1	TRUE		-26	58	1	12.01	1.99	0	1.64	12.36	1	1	TRUE		-50	84	1	11.8	2.2	0	1.97	12.03	1	1	TRUE
	img_one_568.txt	1	-12	18	1	12.27	1.73	0	1.55	12.45	1	1	TRUE		-18	30	1	12.1	1.9	0	1.68	12.32	1	1	TRUE		-34	54	1	12.12	1.88	0	1.68	12.32	1	1	TRUE		-82	108	1	12.02	1.98	0	1.86	12.14	1	1	TRUE
	img_one_569.txt	1	-10	20	1	12.19	1.81	0	1.51	12.49	1	1	TRUE		-16	32	1	12.05	1.95	0	1.65	12.35	1	1	TRUE		-36	64	1	12.15	1.85	0	1.6	12.4	1	1	TRUE		-66	112	1	11.93	2.07	0	1.85	12.15	1	1	TRUE
	img_one_57.txt	1	-14	20	1	12.34	1.66	0	1.51	12.49	1	1	TRUE		-16	28	1	12.05	1.95	0	1.71	12.29	1	1	TRUE		-34	58	1	12.12	1.88	0	1.64	12.36	1	1	TRUE		-82	112	1	12.02	1.98	0	1.85	12.15	1	1	TRUE
	img_one_570.txt	1	-12	18	1	12.27	1.73	0	1.55	12.45	1	1	TRUE		-18	30	1	12.1	1.9	0	1.68	12.32	1	1	TRUE		-34	58	1	12.12	1.88	0	1.64	12.36	1	1	TRUE		-80	110	1	12.01	1.99	0	1.85	12.15	1	1	TRUE
	img_one_571.txt	1	-8	14	1	12.1	1.9	0	1.66	12.34	1	1	TRUE		-14	30	1	11.99	2.01	0	1.68	12.32	1	1	TRUE		-36	60	1	12.15	1.85	0	1.63	12.37	1	1	TRUE		-74	92	1	11.97	2.03	0	1.93	12.07	1	1	TRUE
	img_one_572.txt	1	-10	12	1	12.19	1.81	0	1.73	12.27	1	1	TRUE		-12	28	1	11.92	2.08	0	1.71	12.29	1	1	TRUE		-30	50	1	12.07	1.93	0	1.71	12.29	1	1	TRUE		-60	86	1	11.88	2.12	0	1.96	12.04	1	1	TRUE
	img_one_573.txt	1	-8	14	1	12.1	1.9	0	1.66	12.34	1	1	TRUE		-16	28	1	12.05	1.95	0	1.71	12.29	1	1	TRUE		-26	46	1	12.01	1.99	0	1.75	12.25	1	1	TRUE		-66	84	1	11.93	2.07	0	1.97	12.03	1	1	TRUE
	img_one_574.txt	1	-10	16	1	12.19	1.81	0	1.6	12.4	1	1	TRUE		-20	24	1	12.14	1.86	0	1.78	12.22	1	1	TRUE		-24	40	1	11.97	2.03	0	1.81	12.19	1	1	TRUE		-58	96	1	11.87	2.13	0	1.91	12.09	1	1	TRUE
	img_one_575.txt	1	-6	12	1	11.97	2.03	0	1.73	12.27	1	1	TRUE		-12	20	1	11.92	2.08	0	1.86	12.14	1	1	TRUE		-20	36	1	11.89	2.11	0	1.85	12.15	1	1	TRUE		-48	74	1	11.79	2.21	0	2.03	11.97	1	1	TRUE
	img_one_576.txt	1	-8	10	1	12.1	1.9	0	1.81	12.19	1	1	TRUE		-14	26	1	11.99	2.01	0	1.74	12.26	1	1	TRUE		-22	38	1	11.93	2.07	0	1.83	12.17	1	1	TRUE		-56	74	1	11.85	2.15	0	2.03	11.97	1	1	TRUE
	img_one_577.txt	1	-12	14	1	12.27	1.73	0	1.66	12.34	1	1	TRUE		-16	24	1	12.05	1.95	0	1.78	12.22	1	1	TRUE		-18	42	1	11.85	2.15	0	1.78	12.22	1	1	TRUE		-60	94	1	11.88	2.12	0	1.92	12.08	1	1	TRUE
	img_one_578.txt	1	-8	14	1	12.1	1.9	0	1.66	12.34	1	1	TRUE		-18	30	1	12.1	1.9	0	1.68	12.32	1	1	TRUE		-28	48	1	12.04	1.96	0	1.73	12.27	1	1	TRUE		-54	80	1	11.84	2.16	0	1.99	12.01	1	1	TRUE
	img_one_579.txt	1	-10	12	1	12.19	1.81	0	1.73	12.27	1	1	TRUE		-12	20	1	11.92	2.08	0	1.86	12.14	1	1	TRUE		-22	34	1	11.93	2.07	0	1.88	12.12	1	1	TRUE		-60	74	1	11.88	2.12	0	2.03	11.97	1	1	TRUE
	img_one_58.txt	1	-10	12	1	12.19	1.81	0	1.73	12.27	1	1	TRUE		-16	32	1	12.05	1.95	0	1.65	12.35	1	1	TRUE		-36	52	1	12.15	1.85	0	1.69	12.31	1	1	TRUE		-70	88	1	11.95	2.05	0	1.95	12.05	1	1	TRUE
	img_one_580.txt	1	-6	12	1	11.97	2.03	0	1.73	12.27	1	1	TRUE		-18	34	1	12.1	1.9	0	1.63	12.37	1	1	TRUE		-34	54	1	12.12	1.88	0	1.68	12.32	1	1	TRUE		-68	90	1	11.94	2.06	0	1.94	12.06	1	1	TRUE
	img_one_581.txt	1	-2	8	1	11.49	2.51	0	1.9	12.1	1	1	TRUE		-10	18	1	11.84	2.16	0	1.9	12.1	1	1	TRUE		-16	28	1	11.8	2.2	0	1.96	12.04	1	1	TRUE		-56	58	1	11.85	2.15	0	2.13	11.87	1	1	TRUE
	img_one_582.txt	1	0	6	1	7	7	0	2.03	11.97	1	1	TRUE		-6	14	1	11.62	2.38	0	2.01	11.99	1	1	TRUE		-10	26	1	11.59	2.41	0	1.99	12.01	1	1	TRUE		-42	32	1	11.73	2.27	0	2.39	11.61	1	1	TRUE
	img_one_583.txt	1	-6	8	1	11.97	2.03	0	1.9	12.1	1	1	TRUE		-12	20	1	11.92	2.08	0	1.86	12.14	1	1	TRUE		-14	34	1	11.74	2.26	0	1.88	12.12	1	1	TRUE		-52	66	1	11.82	2.18	0	2.07	11.93	1	1	TRUE
	img_one_584.txt	1	-6	12	1	11.97	2.03	0	1.73	12.27	1	1	TRUE		-14	26	1	11.99	2.01	0	1.74	12.26	1	1	TRUE		-22	46	1	11.93	2.07	0	1.75	12.25	1	1	TRUE		-46	64	1	11.77	2.23	0	2.09	11.91	1	1	TRUE
	img_one_585.txt	1	-8	14	1	12.1	1.9	0	1.66	12.34	1	1	TRUE		-16	28	1	12.05	1.95	0	1.71	12.29	1	1	TRUE		-20	52	1	11.89	2.11	0	1.69	12.31	1	1	TRUE		-68	90	1	11.94	2.06	0	1.94	12.06	1	1	TRUE
	img_one_586.txt	1	-8	14	1	12.1	1.9	0	1.66	12.34	1	1	TRUE		-16	32	1	12.05	1.95	0	1.65	12.35	1	1	TRUE		-26	50	1	12.01	1.99	0	1.71	12.29	1	1	TRUE		-68	82	1	11.94	2.06	0	1.98	12.02	1	1	TRUE
	img_one_587.txt	1	-8	14	1	12.1	1.9	0	1.66	12.34	1	1	TRUE		-24	28	1	12.22	1.78	0	1.71	12.29	1	1	TRUE		-28	52	1	12.04	1.96	0	1.69	12.31	1	1	TRUE		-64	90	1	11.91	2.09	0	1.94	12.06	1	1	TRUE
	img_one_588.txt	1	-6	12	1	11.97	2.03	0	1.73	12.27	1	1	TRUE		-16	28	1	12.05	1.95	0	1.71	12.29	1	1	TRUE		-18	42	1	11.85	2.15	0	1.78	12.22	1	1	TRUE		-58	68	1	11.87	2.13	0	2.06	11.94	1	1	TRUE
	img_one_589.txt	1	-6	12	1	11.97	2.03	0	1.73	12.27	1	1	TRUE		-10	22	1	11.84	2.16	0	1.82	12.18	1	1	TRUE		-14	38	1	11.74	2.26	0	1.83	12.17	1	1	TRUE		-54	76	1	11.84	2.16	0	2.01	11.99	1	1	TRUE
	img_one_59.txt	1	-14	16	1	12.34	1.66	0	1.6	12.4	1	1	TRUE		-18	30	1	12.1	1.9	0	1.68	12.32	1	1	TRUE		-40	64	1	12.19	1.81	0	1.6	12.4	1	1	TRUE		-88	110	1	12.05	1.95	0	1.85	12.15	1	1	TRUE
	img_one_590.txt	1	-14	16	1	12.34	1.66	0	1.6	12.4	1	1	TRUE		-16	28	1	12.05	1.95	0	1.71	12.29	1	1	TRUE		-26	50	1	12.01	1.99	0	1.71	12.29	1	1	TRUE		-76	102	1	11.99	2.01	0	1.89	12.11	1	1	TRUE
	img_one_591.txt	1	-8	14	1	12.1	1.9	0	1.66	12.34	1	1	TRUE		-22	38	1	12.18	1.82	0	1.58	12.42	1	1	TRUE		-26	54	1	12.01	1.99	0	1.68	12.32	1	1	TRUE		-64	90	1	11.91	2.09	0	1.94	12.06	1	1	TRUE
	img_one_592.txt	1	-14	20	1	12.34	1.66	0	1.51	12.49	1	1	TRUE		-18	30	1	12.1	1.9	0	1.68	12.32	1	1	TRUE		-30	54	1	12.07	1.93	0	1.68	12.32	1	1	TRUE		-58	104	1	11.87	2.13	0	1.88	12.12	1	1	TRUE
	img_one_593.txt	1	-10	16	1	12.19	1.81	0	1.6	12.4	1	1	TRUE		-18	34	1	12.1	1.9	0	1.63	12.37	1	1	TRUE		-28	56	1	12.04	1.96	0	1.66	12.34	1	1	TRUE		-50	100	1	11.8	2.2	0	1.89	12.11	1	1	TRUE
	img_one_594.txt	1	-6	12	1	11.97	2.03	0	1.73	12.27	1	1	TRUE		-18	34	1	12.1	1.9	0	1.63	12.37	1	1	TRUE		-32	56	1	12.1	1.9	0	1.66	12.34	1	1	TRUE		-64	106	1	11.91	2.09	0	1.87	12.13	1	1	TRUE
	img_one_595.txt	1	-12	18	1	12.27	1.73	0	1.55	12.45	1	1	TRUE		-14	26	1	11.99	2.01	0	1.74	12.26	1	1	TRUE		-20	40	1	11.89	2.11	0	1.81	12.19	1	1	TRUE		-66	92	1	11.93	2.07	0	1.93	12.07	1	1	TRUE
	img_one_596.txt	1	-14	16	1	12.34	1.66	0	1.6	12.4	1	1	TRUE		-22	30	1	12.18	1.82	0	1.68	12.32	1	1	TRUE		-30	54	1	12.07	1.93	0	1.68	12.32	1	1	TRUE		-56	106	1	11.85	2.15	0	1.87	12.13	1	1	TRUE
	img_one_597.txt	1	-8	14	1	12.1	1.9	0	1.66	12.34	1	1	TRUE		-16	28	1	12.05	1.95	0	1.71	12.29	1	1	TRUE		-28	48	1	12.04	1.96	0	1.73	12.27	1	1	TRUE		-74	84	1	11.97	2.03	0	1.97	12.03	1	1	TRUE
	img_one_598.txt	1	-10	16	1	12.19	1.81	0	1.6	12.4	1	1	TRUE		-22	30	1	12.18	1.82	0	1.68	12.32	1	1	TRUE		-24	48	1	11.97	2.03	0	1.73	12.27	1	1	TRUE		-68	86	1	11.94	2.06	0	1.96	12.04	1	1	TRUE
	img_one_599.txt	1	-12	14	1	12.27	1.73	0	1.66	12.34	1	1	TRUE		-18	34	1	12.1	1.9	0	1.63	12.37	1	1	TRUE		-24	52	1	11.97	2.03	0	1.69	12.31	1	1	TRUE		-58	96	1	11.87	2.13	0	1.91	12.09	1	1	TRUE
	img_one_6.txt	1	-8	14	1	12.1	1.9	0	1.66	12.34	1	1	TRUE		-18	30	1	12.1	1.9	0	1.68	12.32	1	1	TRUE		-32	48	1	12.1	1.9	0	1.73	12.27	1	1	TRUE		-68	90	1	11.94	2.06	0	1.94	12.06	1	1	TRUE
	img_one_60.txt	1	-12	18	1	12.27	1.73	0	1.55	12.45	1	1	TRUE		-18	30	1	12.1	1.9	0	1.68	12.32	1	1	TRUE		-30	58	1	12.07	1.93	0	1.64	12.36	1	1	TRUE		-76	102	1	11.99	2.01	0	1.89	12.11	1	1	TRUE
	img_one_600.txt	1	-4	10	1	11.8	2.2	0	1.81	12.19	1	1	TRUE		-8	24	1	11.74	2.26	0	1.78	12.22	1	1	TRUE		-14	42	1	11.74	2.26	0	1.78	12.22	1	1	TRUE		-56	70	1	11.85	2.15	0	2.05	11.95	1	1	TRUE
	img_one_601.txt	1	-4	10	1	11.8	2.2	0	1.81	12.19	1	1	TRUE		-14	26	1	11.99	2.01	0	1.74	12.26	1	1	TRUE		-14	42	1	11.74	2.26	0	1.78	12.22	1	1	TRUE		-40	62	1	11.71	2.29	0	2.1	11.9	1	1	TRUE
	img_one_602.txt	1	-12	18	1	12.27	1.73	0	1.55	12.45	1	1	TRUE		-10	22	1	11.84	2.16	0	1.82	12.18	1	1	TRUE		-22	42	1	11.93	2.07	0	1.78	12.22	1	1	TRUE		-62	84	1	11.9	2.1	0	1.97	12.03	1	1	TRUE
	img_one_603.txt	1	-2	8	1	11.49	2.51	0	1.9	12.1	1	1	TRUE		-14	22	1	11.99	2.01	0	1.82	12.18	1	1	TRUE		-18	38	1	11.85	2.15	0	1.83	12.17	1	1	TRUE		-54	64	1	11.84	2.16	0	2.09	11.91	1	1	TRUE
	img_one_604.txt	1	-10	12	1	12.19	1.81	0	1.73	12.27	1	1	TRUE		-14	22	1	11.99	2.01	0	1.82	12.18	1	1	TRUE		-16	36	1	11.8	2.2	0	1.85	12.15	1	1	TRUE		-62	84	1	11.9	2.1	0	1.97	12.03	1	1	TRUE
	img_one_605.txt	1	-6	12	1	11.97	2.03	0	1.73	12.27	1	1	TRUE		-12	24	1	11.92	2.08	0	1.78	12.22	1	1	TRUE		-28	44	1	12.04	1.96	0	1.76	12.24	1	1	TRUE		-62	84	1	11.9	2.1	0	1.97	12.03	1	1	TRUE
	img_one_606.txt	1	-4	10	1	11.8	2.2	0	1.81	12.19	1	1	TRUE		-14	26	1	11.99	2.01	0	1.74	12.26	1	1	TRUE		-20	48	1	11.89	2.11	0	1.73	12.27	1	1	TRUE		-68	78	1	11.94	2.06	0	2	12	1	1	TRUE
	img_one_607.txt	1	-8	10	1	12.1	1.9	0	1.81	12.19	1	1	TRUE		-16	24	1	12.05	1.95	0	1.78	12.22	1	1	TRUE		-24	40	1	11.97	2.03	0	1.81	12.19	1	1	TRUE		-70	72	1	11.95	2.05	0	2.04	11.96	1	1	TRUE
	img_one_608.txt	1	-8	10	1	12.1	1.9	0	1.81	12.19	1	1	TRUE		-14	26	1	11.99	2.01	0	1.74	12.26	1	1	TRUE		-22	46	1	11.93	2.07	0	1.75	12.25	1	1	TRUE		-56	82	1	11.85	2.15	0	1.98	12.02	1	1	TRUE
	img_one_609.txt	1	-8	10	1	12.1	1.9	0	1.81	12.19	1	1	TRUE		-14	22	1	11.99	2.01	0	1.82	12.18	1	1	TRUE		-24	40	1	11.97	2.03	0	1.81	12.19	1	1	TRUE		-62	84	1	11.9	2.1	0	1.97	12.03	1	1	TRUE
	img_one_61.txt	1	-12	18	1	12.27	1.73	0	1.55	12.45	1	1	TRUE		-22	34	1	12.18	1.82	0	1.63	12.37	1	1	TRUE		-36	56	1	12.15	1.85	0	1.66	12.34	1	1	TRUE		-78	108	1	12	2	0	1.86	12.14	1	1	TRUE
	img_one_610.txt	1	-6	12	1	11.97	2.03	0	1.73	12.27	1	1	TRUE		-8	12	1	11.74	2.26	0	2.08	11.92	1	1	TRUE		-16	32	1	11.8	2.2	0	1.9	12.1	1	1	TRUE		-34	40	1	11.64	2.36	0	2.29	11.71	1	1	TRUE
	img_one_611.txt	1	-6	8	1	11.97	2.03	0	1.9	12.1	1	1	TRUE		-24	28	1	12.22	1.78	0	1.71	12.29	1	1	TRUE		-30	46	1	12.07	1.93	0	1.75	12.25	1	1	TRUE		-60	82	1	11.88	2.12	0	1.98	12.02	1	1	TRUE
	img_one_612.txt	1	-6	12	1	11.97	2.03	0	1.73	12.27	1	1	TRUE		-18	26	1	12.1	1.9	0	1.74	12.26	1	1	TRUE		-22	42	1	11.93	2.07	0	1.78	12.22	1	1	TRUE		-64	82	1	11.91	2.09	0	1.98	12.02	1	1	TRUE
	img_one_613.txt	1	-12	14	1	12.27	1.73	0	1.66	12.34	1	1	TRUE		-20	28	1	12.14	1.86	0	1.71	12.29	1	1	TRUE		-32	56	1	12.1	1.9	0	1.66	12.34	1	1	TRUE		-62	108	1	11.9	2.1	0	1.86	12.14	1	1	TRUE
	img_one_614.txt	1	-14	16	1	12.34	1.66	0	1.6	12.4	1	1	TRUE		-20	32	1	12.14	1.86	0	1.65	12.35	1	1	TRUE		-36	56	1	12.15	1.85	0	1.66	12.34	1	1	TRUE		-88	110	1	12.05	1.95	0	1.85	12.15	1	1	TRUE
	img_one_615.txt	1	-8	14	1	12.1	1.9	0	1.66	12.34	1	1	TRUE		-22	30	1	12.18	1.82	0	1.68	12.32	1	1	TRUE		-26	54	1	12.01	1.99	0	1.68	12.32	1	1	TRUE		-50	96	1	11.8	2.2	0	1.91	12.09	1	1	TRUE
	img_one_616.txt	1	-8	14	1	12.1	1.9	0	1.66	12.34	1	1	TRUE		-16	32	1	12.05	1.95	0	1.65	12.35	1	1	TRUE		-24	48	1	11.97	2.03	0	1.73	12.27	1	1	TRUE		-52	78	1	11.82	2.18	0	2	12	1	1	TRUE
	img_one_617.txt	1	-12	14	1	12.27	1.73	0	1.66	12.34	1	1	TRUE		-22	30	1	12.18	1.82	0	1.68	12.32	1	1	TRUE		-30	58	1	12.07	1.93	0	1.64	12.36	1	1	TRUE		-80	114	1	12.01	1.99	0	1.84	12.16	1	1	TRUE
	img_one_618.txt	1	-12	14	1	12.27	1.73	0	1.66	12.34	1	1	TRUE		-20	28	1	12.14	1.86	0	1.71	12.29	1	1	TRUE		-34	46	1	12.12	1.88	0	1.75	12.25	1	1	TRUE		-70	92	1	11.95	2.05	0	1.93	12.07	1	1	TRUE
	img_one_619.txt	1	-6	12	1	11.97	2.03	0	1.73	12.27	1	1	TRUE		-14	30	1	11.99	2.01	0	1.68	12.32	1	1	TRUE		-20	52	1	11.89	2.11	0	1.69	12.31	1	1	TRUE		-64	86	1	11.91	2.09	0	1.96	12.04	1	1	TRUE
	img_one_62.txt	1	-12	18	1	12.27	1.73	0	1.55	12.45	1	1	TRUE		-20	32	1	12.14	1.86	0	1.65	12.35	1	1	TRUE		-30	58	1	12.07	1.93	0	1.64	12.36	1	1	TRUE		-76	114	1	11.99	2.01	0	1.84	12.16	1	1	TRUE
	img_one_620.txt	1	-12	18	1	12.27	1.73	0	1.55	12.45	1	1	TRUE		-22	30	1	12.18	1.82	0	1.68	12.32	1	1	TRUE		-28	56	1	12.04	1.96	0	1.66	12.34	1	1	TRUE		-60	102	1	11.88	2.12	0	1.89	12.11	1	1	TRUE
	img_one_621.txt	0	4	-2	0	2.2	11.8	1	11.49	2.51	0	0	TRUE		-12	12	1	11.92	2.08	0	2.08	11.92	1	1	TRUE		-20	28	1	11.89	2.11	0	1.96	12.04	1	1	TRUE		-40	34	1	11.71	2.29	0	2.36	11.64	1	1	TRUE
	img_one_622.txt	1	-10	12	1	12.19	1.81	0	1.73	12.27	1	1	TRUE		-14	30	1	11.99	2.01	0	1.68	12.32	1	1	TRUE		-28	56	1	12.04	1.96	0	1.66	12.34	1	1	TRUE		-68	102	1	11.94	2.06	0	1.89	12.11	1	1	TRUE
	img_one_623.txt	1	-8	14	1	12.1	1.9	0	1.66	12.34	1	1	TRUE		-14	26	1	11.99	2.01	0	1.74	12.26	1	1	TRUE		-22	42	1	11.93	2.07	0	1.78	12.22	1	1	TRUE		-58	76	1	11.87	2.13	0	2.01	11.99	1	1	TRUE
	img_one_624.txt	1	-12	18	1	12.27	1.73	0	1.55	12.45	1	1	TRUE		-16	28	1	12.05	1.95	0	1.71	12.29	1	1	TRUE		-26	50	1	12.01	1.99	0	1.71	12.29	1	1	TRUE		-58	92	1	11.87	2.13	0	1.93	12.07	1	1	TRUE
	img_one_625.txt	1	-8	14	1	12.1	1.9	0	1.66	12.34	1	1	TRUE		-16	28	1	12.05	1.95	0	1.71	12.29	1	1	TRUE		-18	46	1	11.85	2.15	0	1.75	12.25	1	1	TRUE		-62	76	1	11.9	2.1	0	2.01	11.99	1	1	TRUE
	img_one_626.txt	1	-8	14	1	12.1	1.9	0	1.66	12.34	1	1	TRUE		-14	26	1	11.99	2.01	0	1.74	12.26	1	1	TRUE		-26	46	1	12.01	1.99	0	1.75	12.25	1	1	TRUE		-68	82	1	11.94	2.06	0	1.98	12.02	1	1	TRUE
	img_one_627.txt	1	-6	12	1	11.97	2.03	0	1.73	12.27	1	1	TRUE		-12	24	1	11.92	2.08	0	1.78	12.22	1	1	TRUE		-24	40	1	11.97	2.03	0	1.81	12.19	1	1	TRUE		-54	64	1	11.84	2.16	0	2.09	11.91	1	1	TRUE
	img_one_628.txt	1	-8	14	1	12.1	1.9	0	1.66	12.34	1	1	TRUE		-14	26	1	11.99	2.01	0	1.74	12.26	1	1	TRUE		-34	54	1	12.12	1.88	0	1.68	12.32	1	1	TRUE		-80	98	1	12.01	1.99	0	1.9	12.1	1	1	TRUE
	img_one_629.txt	1	-8	14	1	12.1	1.9	0	1.66	12.34	1	1	TRUE		-18	30	1	12.1	1.9	0	1.68	12.32	1	1	TRUE		-34	58	1	12.12	1.88	0	1.64	12.36	1	1	TRUE		-78	108	1	12	2	0	1.86	12.14	1	1	TRUE
	img_one_63.txt	1	-14	16	1	12.34	1.66	0	1.6	12.4	1	1	TRUE		-26	26	1	12.26	1.74	0	1.74	12.26	1	1	TRUE		-38	46	1	12.17	1.83	0	1.75	12.25	1	1	TRUE		-72	106	1	11.96	2.04	0	1.87	12.13	1	1	TRUE
	img_one_630.txt	1	-8	14	1	12.1	1.9	0	1.66	12.34	1	1	TRUE		-14	26	1	11.99	2.01	0	1.74	12.26	1	1	TRUE		-36	52	1	12.15	1.85	0	1.69	12.31	1	1	TRUE		-68	94	1	11.94	2.06	0	1.92	12.08	1	1	TRUE
	img_one_631.txt	1	-12	18	1	12.27	1.73	0	1.55	12.45	1	1	TRUE		-18	30	1	12.1	1.9	0	1.68	12.32	1	1	TRUE		-30	54	1	12.07	1.93	0	1.68	12.32	1	1	TRUE		-80	110	1	12.01	1.99	0	1.85	12.15	1	1	TRUE
	img_one_632.txt	1	-12	14	1	12.27	1.73	0	1.66	12.34	1	1	TRUE		-20	28	1	12.14	1.86	0	1.71	12.29	1	1	TRUE		-28	48	1	12.04	1.96	0	1.73	12.27	1	1	TRUE		-82	104	1	12.02	1.98	0	1.88	12.12	1	1	TRUE
	img_one_633.txt	1	-10	16	1	12.19	1.81	0	1.6	12.4	1	1	TRUE		-18	30	1	12.1	1.9	0	1.68	12.32	1	1	TRUE		-34	54	1	12.12	1.88	0	1.68	12.32	1	1	TRUE		-84	110	1	12.03	1.97	0	1.85	12.15	1	1	TRUE
	img_one_634.txt	1	-10	12	1	12.19	1.81	0	1.73	12.27	1	1	TRUE		-20	24	1	12.14	1.86	0	1.78	12.22	1	1	TRUE		-28	44	1	12.04	1.96	0	1.76	12.24	1	1	TRUE		-84	90	1	12.03	1.97	0	1.94	12.06	1	1	TRUE
	img_one_635.txt	1	-8	10	1	12.1	1.9	0	1.81	12.19	1	1	TRUE		-14	26	1	11.99	2.01	0	1.74	12.26	1	1	TRUE		-36	52	1	12.15	1.85	0	1.69	12.31	1	1	TRUE		-92	90	1	12.07	1.93	0	1.94	12.06	1	1	TRUE
	img_one_636.txt	1	-14	16	1	12.34	1.66	0	1.6	12.4	1	1	TRUE		-18	18	1	12.1	1.9	0	1.9	12.1	1	1	TRUE		-20	32	1	11.89	2.11	0	1.9	12.1	1	1	TRUE		-70	84	1	11.95	2.05	0	1.97	12.03	1	1	TRUE
	img_one_637.txt	1	-12	18	1	12.27	1.73	0	1.55	12.45	1	1	TRUE		-18	30	1	12.1	1.9	0	1.68	12.32	1	1	TRUE		-36	60	1	12.15	1.85	0	1.63	12.37	1	1	TRUE		-78	112	1	12	2	0	1.85	12.15	1	1	TRUE
	img_one_638.txt	1	-10	12	1	12.19	1.81	0	1.73	12.27	1	1	TRUE		-18	30	1	12.1	1.9	0	1.68	12.32	1	1	TRUE		-28	48	1	12.04	1.96	0	1.73	12.27	1	1	TRUE		-78	92	1	12	2	0	1.93	12.07	1	1	TRUE
	img_one_639.txt	1	-8	14	1	12.1	1.9	0	1.66	12.34	1	1	TRUE		-18	30	1	12.1	1.9	0	1.68	12.32	1	1	TRUE		-20	44	1	11.89	2.11	0	1.76	12.24	1	1	TRUE		-68	82	1	11.94	2.06	0	1.98	12.02	1	1	TRUE
	img_one_64.txt	1	-8	14	1	12.1	1.9	0	1.66	12.34	1	1	TRUE		-20	32	1	12.14	1.86	0	1.65	12.35	1	1	TRUE		-36	60	1	12.15	1.85	0	1.63	12.37	1	1	TRUE		-52	82	1	11.82	2.18	0	1.98	12.02	1	1	TRUE
	img_one_640.txt	1	-12	14	1	12.27	1.73	0	1.66	12.34	1	1	TRUE		-16	20	1	12.05	1.95	0	1.86	12.14	1	1	TRUE		-28	40	1	12.04	1.96	0	1.81	12.19	1	1	TRUE		-80	82	1	12.01	1.99	0	1.98	12.02	1	1	TRUE
	img_one_641.txt	1	-12	14	1	12.27	1.73	0	1.66	12.34	1	1	TRUE		-14	26	1	11.99	2.01	0	1.74	12.26	1	1	TRUE		-26	46	1	12.01	1.99	0	1.75	12.25	1	1	TRUE		-64	70	1	11.91	2.09	0	2.05	11.95	1	1	TRUE
	img_one_642.txt	1	-6	12	1	11.97	2.03	0	1.73	12.27	1	1	TRUE		-18	30	1	12.1	1.9	0	1.68	12.32	1	1	TRUE		-32	56	1	12.1	1.9	0	1.66	12.34	1	1	TRUE		-78	108	1	12	2	0	1.86	12.14	1	1	TRUE
	img_one_643.txt	1	-12	14	1	12.27	1.73	0	1.66	12.34	1	1	TRUE		-16	32	1	12.05	1.95	0	1.65	12.35	1	1	TRUE		-38	50	1	12.17	1.83	0	1.71	12.29	1	1	TRUE		-72	94	1	11.96	2.04	0	1.92	12.08	1	1	TRUE
	img_one_644.txt	1	-8	14	1	12.1	1.9	0	1.66	12.34	1	1	TRUE		-18	18	1	12.1	1.9	0	1.9	12.1	1	1	TRUE		-30	34	1	12.07	1.93	0	1.88	12.12	1	1	TRUE		-72	86	1	11.96	2.04	0	1.96	12.04	1	1	TRUE
	img_one_645.txt	1	-10	12	1	12.19	1.81	0	1.73	12.27	1	1	TRUE		-18	30	1	12.1	1.9	0	1.68	12.32	1	1	TRUE		-34	58	1	12.12	1.88	0	1.64	12.36	1	1	TRUE		-70	92	1	11.95	2.05	0	1.93	12.07	1	1	TRUE
	img_one_646.txt	1	-6	8	1	11.97	2.03	0	1.9	12.1	1	1	TRUE		-4	16	1	11.44	2.56	0	1.95	12.05	1	1	TRUE		4	20	1	2.81	11.19	1	2.11	11.89	1	Ambigous	FALSE		-4	30	1	10.71	3.29	0	2.42	11.58	1	1	TRUE
	img_one_647.txt	1	-14	16	1	12.34	1.66	0	1.6	12.4	1	1	TRUE		-20	32	1	12.14	1.86	0	1.65	12.35	1	1	TRUE		-26	54	1	12.01	1.99	0	1.68	12.32	1	1	TRUE		-64	102	1	11.91	2.09	0	1.89	12.11	1	1	TRUE
	img_one_648.txt	1	-10	16	1	12.19	1.81	0	1.6	12.4	1	1	TRUE		-20	28	1	12.14	1.86	0	1.71	12.29	1	1	TRUE		-32	48	1	12.1	1.9	0	1.73	12.27	1	1	TRUE		-82	100	1	12.02	1.98	0	1.89	12.11	1	1	TRUE
	img_one_649.txt	1	-14	16	1	12.34	1.66	0	1.6	12.4	1	1	TRUE		-4	20	1	11.44	2.56	0	1.86	12.14	1	1	TRUE		-18	38	1	11.85	2.15	0	1.83	12.17	1	1	TRUE		-80	102	1	12.01	1.99	0	1.89	12.11	1	1	TRUE
	img_one_65.txt	1	-10	12	1	12.19	1.81	0	1.73	12.27	1	1	TRUE		-18	30	1	12.1	1.9	0	1.68	12.32	1	1	TRUE		-32	56	1	12.1	1.9	0	1.66	12.34	1	1	TRUE		-78	100	1	12	2	0	1.89	12.11	1	1	TRUE
	img_one_650.txt	1	-16	18	1	12.4	1.6	0	1.55	12.45	1	1	TRUE		-16	24	1	12.05	1.95	0	1.78	12.22	1	1	TRUE		-28	48	1	12.04	1.96	0	1.73	12.27	1	1	TRUE		-78	108	1	12	2	0	1.86	12.14	1	1	TRUE
	img_one_651.txt	1	-12	18	1	12.27	1.73	0	1.55	12.45	1	1	TRUE		-18	30	1	12.1	1.9	0	1.68	12.32	1	1	TRUE		-30	50	1	12.07	1.93	0	1.71	12.29	1	1	TRUE		-82	108	1	12.02	1.98	0	1.86	12.14	1	1	TRUE
	img_one_652.txt	1	-12	18	1	12.27	1.73	0	1.55	12.45	1	1	TRUE		-18	30	1	12.1	1.9	0	1.68	12.32	1	1	TRUE		-32	52	1	12.1	1.9	0	1.69	12.31	1	1	TRUE		-76	110	1	11.99	2.01	0	1.85	12.15	1	1	TRUE
	img_one_653.txt	1	-8	10	1	12.1	1.9	0	1.81	12.19	1	1	TRUE		-18	34	1	12.1	1.9	0	1.63	12.37	1	1	TRUE		-38	58	1	12.17	1.83	0	1.64	12.36	1	1	TRUE		-84	98	1	12.03	1.97	0	1.9	12.1	1	1	TRUE
	img_one_654.txt	1	-14	16	1	12.34	1.66	0	1.6	12.4	1	1	TRUE		-12	24	1	11.92	2.08	0	1.78	12.22	1	1	TRUE		-24	52	1	11.97	2.03	0	1.69	12.31	1	1	TRUE		-68	94	1	11.94	2.06	0	1.92	12.08	1	1	TRUE
	img_one_655.txt	1	-16	18	1	12.4	1.6	0	1.55	12.45	1	1	TRUE		-18	30	1	12.1	1.9	0	1.68	12.32	1	1	TRUE		-28	56	1	12.04	1.96	0	1.66	12.34	1	1	TRUE		-58	92	1	11.87	2.13	0	1.93	12.07	1	1	TRUE
	img_one_656.txt	1	-6	12	1	11.97	2.03	0	1.73	12.27	1	1	TRUE		-10	26	1	11.84	2.16	0	1.74	12.26	1	1	TRUE		-28	48	1	12.04	1.96	0	1.73	12.27	1	1	TRUE		-70	88	1	11.95	2.05	0	1.95	12.05	1	1	TRUE
	img_one_657.txt	1	-4	10	1	11.8	2.2	0	1.81	12.19	1	1	TRUE		-14	26	1	11.99	2.01	0	1.74	12.26	1	1	TRUE		-14	46	1	11.74	2.26	0	1.75	12.25	1	1	TRUE		-58	76	1	11.87	2.13	0	2.01	11.99	1	1	TRUE
	img_one_658.txt	1	-6	12	1	11.97	2.03	0	1.73	12.27	1	1	TRUE		-16	28	1	12.05	1.95	0	1.71	12.29	1	1	TRUE		-18	54	1	11.85	2.15	0	1.68	12.32	1	1	TRUE		-28	74	1	11.55	2.45	0	2.03	11.97	1	1	TRUE
	img_one_659.txt	1	-16	18	1	12.4	1.6	0	1.55	12.45	1	1	TRUE		-20	28	1	12.14	1.86	0	1.71	12.29	1	1	TRUE		-30	46	1	12.07	1.93	0	1.75	12.25	1	1	TRUE		-66	96	1	11.93	2.07	0	1.91	12.09	1	1	TRUE
	img_one_66.txt	1	-10	16	1	12.19	1.81	0	1.6	12.4	1	1	TRUE		-20	36	1	12.14	1.86	0	1.6	12.4	1	1	TRUE		-28	60	1	12.04	1.96	0	1.63	12.37	1	1	TRUE		-50	104	1	11.8	2.2	0	1.88	12.12	1	1	TRUE
	img_one_660.txt	1	-10	16	1	12.19	1.81	0	1.6	12.4	1	1	TRUE		-24	28	1	12.22	1.78	0	1.71	12.29	1	1	TRUE		-32	52	1	12.1	1.9	0	1.69	12.31	1	1	TRUE		-62	112	1	11.9	2.1	0	1.85	12.15	1	1	TRUE
	img_one_661.txt	1	-14	16	1	12.34	1.66	0	1.6	12.4	1	1	TRUE		-18	30	1	12.1	1.9	0	1.68	12.32	1	1	TRUE		-32	56	1	12.1	1.9	0	1.66	12.34	1	1	TRUE		-80	106	1	12.01	1.99	0	1.87	12.13	1	1	TRUE
	img_one_662.txt	1	-14	20	1	12.34	1.66	0	1.51	12.49	1	1	TRUE		-22	34	1	12.18	1.82	0	1.63	12.37	1	1	TRUE		-36	60	1	12.15	1.85	0	1.63	12.37	1	1	TRUE		-74	108	1	11.97	2.03	0	1.86	12.14	1	1	TRUE
	img_one_663.txt	1	-10	16	1	12.19	1.81	0	1.6	12.4	1	1	TRUE		-18	30	1	12.1	1.9	0	1.68	12.32	1	1	TRUE		-26	54	1	12.01	1.99	0	1.68	12.32	1	1	TRUE		-72	102	1	11.96	2.04	0	1.89	12.11	1	1	TRUE
	img_one_664.txt	1	-10	16	1	12.19	1.81	0	1.6	12.4	1	1	TRUE		-20	32	1	12.14	1.86	0	1.65	12.35	1	1	TRUE		-24	48	1	11.97	2.03	0	1.73	12.27	1	1	TRUE		-70	80	1	11.95	2.05	0	1.99	12.01	1	1	TRUE
	img_one_665.txt	1	-10	16	1	12.19	1.81	0	1.6	12.4	1	1	TRUE		-18	30	1	12.1	1.9	0	1.68	12.32	1	1	TRUE		-28	48	1	12.04	1.96	0	1.73	12.27	1	1	TRUE		-64	86	1	11.91	2.09	0	1.96	12.04	1	1	TRUE
	img_one_666.txt	1	-8	10	1	12.1	1.9	0	1.81	12.19	1	1	TRUE		-12	24	1	11.92	2.08	0	1.78	12.22	1	1	TRUE		-18	30	1	11.85	2.15	0	1.93	12.07	1	1	TRUE		-56	70	1	11.85	2.15	0	2.05	11.95	1	1	TRUE
	img_one_667.txt	1	-6	12	1	11.97	2.03	0	1.73	12.27	1	1	TRUE		-8	24	1	11.74	2.26	0	1.78	12.22	1	1	TRUE		-18	42	1	11.85	2.15	0	1.78	12.22	1	1	TRUE		-52	66	1	11.82	2.18	0	2.07	11.93	1	1	TRUE
	img_one_668.txt	1	-10	12	1	12.19	1.81	0	1.73	12.27	1	1	TRUE		-14	22	1	11.99	2.01	0	1.82	12.18	1	1	TRUE		-28	36	1	12.04	1.96	0	1.85	12.15	1	1	TRUE		-68	98	1	11.94	2.06	0	1.9	12.1	1	1	TRUE
	img_one_669.txt	1	-10	12	1	12.19	1.81	0	1.73	12.27	1	1	TRUE		-16	28	1	12.05	1.95	0	1.71	12.29	1	1	TRUE		-38	62	1	12.17	1.83	0	1.62	12.38	1	1	TRUE		-82	104	1	12.02	1.98	0	1.88	12.12	1	1	TRUE
	img_one_67.txt	1	-12	22	1	12.27	1.73	0	1.46	12.54	1	1	TRUE		-20	32	1	12.14	1.86	0	1.65	12.35	1	1	TRUE		-34	66	1	12.12	1.88	0	1.59	12.41	1	1	TRUE		-72	114	1	11.96	2.04	0	1.84	12.16	1	1	TRUE
	img_one_670.txt	1	-12	18	1	12.27	1.73	0	1.55	12.45	1	1	TRUE		-14	30	1	11.99	2.01	0	1.68	12.32	1	1	TRUE		-28	60	1	12.04	1.96	0	1.63	12.37	1	1	TRUE		-76	106	1	11.99	2.01	0	1.87	12.13	1	1	TRUE
	img_one_671.txt	1	-12	22	1	12.27	1.73	0	1.46	12.54	1	1	TRUE		-22	34	1	12.18	1.82	0	1.63	12.37	1	1	TRUE		-34	62	1	12.12	1.88	0	1.62	12.38	1	1	TRUE		-66	116	1	11.93	2.07	0	1.83	12.17	1	1	TRUE
	img_one_672.txt	1	-12	18	1	12.27	1.73	0	1.55	12.45	1	1	TRUE		-18	30	1	12.1	1.9	0	1.68	12.32	1	1	TRUE		-38	66	1	12.17	1.83	0	1.59	12.41	1	1	TRUE		-78	116	1	12	2	0	1.83	12.17	1	1	TRUE
	img_one_673.txt	1	-12	18	1	12.27	1.73	0	1.55	12.45	1	1	TRUE		-18	30	1	12.1	1.9	0	1.68	12.32	1	1	TRUE		-36	52	1	12.15	1.85	0	1.69	12.31	1	1	TRUE		-74	104	1	11.97	2.03	0	1.88	12.12	1	1	TRUE
	img_one_674.txt	1	-12	14	1	12.27	1.73	0	1.66	12.34	1	1	TRUE		-18	30	1	12.1	1.9	0	1.68	12.32	1	1	TRUE		-34	62	1	12.12	1.88	0	1.62	12.38	1	1	TRUE		-74	100	1	11.97	2.03	0	1.89	12.11	1	1	TRUE
	img_one_675.txt	1	-12	18	1	12.27	1.73	0	1.55	12.45	1	1	TRUE		-20	32	1	12.14	1.86	0	1.65	12.35	1	1	TRUE		-32	52	1	12.1	1.9	0	1.69	12.31	1	1	TRUE		-70	100	1	11.95	2.05	0	1.89	12.11	1	1	TRUE
	img_one_676.txt	1	-14	20	1	12.34	1.66	0	1.51	12.49	1	1	TRUE		-20	32	1	12.14	1.86	0	1.65	12.35	1	1	TRUE		-40	68	1	12.19	1.81	0	1.58	12.42	1	1	TRUE		-78	116	1	12	2	0	1.83	12.17	1	1	TRUE
	img_one_677.txt	1	-12	18	1	12.27	1.73	0	1.55	12.45	1	1	TRUE		-18	30	1	12.1	1.9	0	1.68	12.32	1	1	TRUE		-36	64	1	12.15	1.85	0	1.6	12.4	1	1	TRUE		-76	110	1	11.99	2.01	0	1.85	12.15	1	1	TRUE
	img_one_678.txt	1	-12	18	1	12.27	1.73	0	1.55	12.45	1	1	TRUE		-18	30	1	12.1	1.9	0	1.68	12.32	1	1	TRUE		-30	58	1	12.07	1.93	0	1.64	12.36	1	1	TRUE		-76	106	1	11.99	2.01	0	1.87	12.13	1	1	TRUE
	img_one_679.txt	1	-8	14	1	12.1	1.9	0	1.66	12.34	1	1	TRUE		-16	28	1	12.05	1.95	0	1.71	12.29	1	1	TRUE		-36	48	1	12.15	1.85	0	1.73	12.27	1	1	TRUE		-72	82	1	11.96	2.04	0	1.98	12.02	1	1	TRUE
	img_one_68.txt	1	-14	20	1	12.34	1.66	0	1.51	12.49	1	1	TRUE		-20	36	1	12.14	1.86	0	1.6	12.4	1	1	TRUE		-30	62	1	12.07	1.93	0	1.62	12.38	1	1	TRUE		-52	110	1	11.82	2.18	0	1.85	12.15	1	1	TRUE
	img_one_680.txt	1	-12	14	1	12.27	1.73	0	1.66	12.34	1	1	TRUE		-12	16	1	11.92	2.08	0	1.95	12.05	1	1	TRUE		-28	44	1	12.04	1.96	0	1.76	12.24	1	1	TRUE		-58	68	1	11.87	2.13	0	2.06	11.94	1	1	TRUE
	img_one_681.txt	1	-8	14	1	12.1	1.9	0	1.66	12.34	1	1	TRUE		-14	26	1	11.99	2.01	0	1.74	12.26	1	1	TRUE		-34	50	1	12.12	1.88	0	1.71	12.29	1	1	TRUE		-60	86	1	11.88	2.12	0	1.96	12.04	1	1	TRUE
	img_one_682.txt	1	-8	14	1	12.1	1.9	0	1.66	12.34	1	1	TRUE		-14	26	1	11.99	2.01	0	1.74	12.26	1	1	TRUE		-26	50	1	12.01	1.99	0	1.71	12.29	1	1	TRUE		-60	74	1	11.88	2.12	0	2.03	11.97	1	1	TRUE
	img_one_683.txt	1	-4	10	1	11.8	2.2	0	1.81	12.19	1	1	TRUE		-10	22	1	11.84	2.16	0	1.82	12.18	1	1	TRUE		-28	44	1	12.04	1.96	0	1.76	12.24	1	1	TRUE		-68	82	1	11.94	2.06	0	1.98	12.02	1	1	TRUE
	img_one_684.txt	1	-8	14	1	12.1	1.9	0	1.66	12.34	1	1	TRUE		-12	24	1	11.92	2.08	0	1.78	12.22	1	1	TRUE		-34	54	1	12.12	1.88	0	1.68	12.32	1	1	TRUE		-62	92	1	11.9	2.1	0	1.93	12.07	1	1	TRUE
	img_one_685.txt	1	-8	14	1	12.1	1.9	0	1.66	12.34	1	1	TRUE		-16	28	1	12.05	1.95	0	1.71	12.29	1	1	TRUE		-44	56	1	12.24	1.76	0	1.66	12.34	1	1	TRUE		-88	98	1	12.05	1.95	0	1.9	12.1	1	1	TRUE
	img_one_686.txt	1	-10	16	1	12.19	1.81	0	1.6	12.4	1	1	TRUE		-10	26	1	11.84	2.16	0	1.74	12.26	1	1	TRUE		-34	50	1	12.12	1.88	0	1.71	12.29	1	1	TRUE		-64	90	1	11.91	2.09	0	1.94	12.06	1	1	TRUE
	img_one_687.txt	1	-12	10	1	12.27	1.73	0	1.81	12.19	1	1	TRUE		-12	24	1	11.92	2.08	0	1.78	12.22	1	1	TRUE		-32	60	1	12.1	1.9	0	1.63	12.37	1	1	TRUE		-62	76	1	11.9	2.1	0	2.01	11.99	1	1	TRUE
	img_one_688.txt	1	-6	12	1	11.97	2.03	0	1.73	12.27	1	1	TRUE		-14	22	1	11.99	2.01	0	1.82	12.18	1	1	TRUE		-32	48	1	12.1	1.9	0	1.73	12.27	1	1	TRUE		-58	72	1	11.87	2.13	0	2.04	11.96	1	1	TRUE
	img_one_689.txt	1	-8	14	1	12.1	1.9	0	1.66	12.34	1	1	TRUE		-16	28	1	12.05	1.95	0	1.71	12.29	1	1	TRUE		-34	50	1	12.12	1.88	0	1.71	12.29	1	1	TRUE		-68	78	1	11.94	2.06	0	2	12	1	1	TRUE
	img_one_69.txt	1	-10	16	1	12.19	1.81	0	1.6	12.4	1	1	TRUE		-14	34	1	11.99	2.01	0	1.63	12.37	1	1	TRUE		-26	58	1	12.01	1.99	0	1.64	12.36	1	1	TRUE		-58	88	1	11.87	2.13	0	1.95	12.05	1	1	TRUE
	img_one_690.txt	1	-8	14	1	12.1	1.9	0	1.66	12.34	1	1	TRUE		-16	28	1	12.05	1.95	0	1.71	12.29	1	1	TRUE		-28	44	1	12.04	1.96	0	1.76	12.24	1	1	TRUE		-66	72	1	11.93	2.07	0	2.04	11.96	1	1	TRUE
	img_one_691.txt	1	-12	14	1	12.27	1.73	0	1.66	12.34	1	1	TRUE		-14	30	1	11.99	2.01	0	1.68	12.32	1	1	TRUE		-24	52	1	11.97	2.03	0	1.69	12.31	1	1	TRUE		-72	82	1	11.96	2.04	0	1.98	12.02	1	1	TRUE
	img_one_692.txt	1	-10	16	1	12.19	1.81	0	1.6	12.4	1	1	TRUE		-14	26	1	11.99	2.01	0	1.74	12.26	1	1	TRUE		-28	44	1	12.04	1.96	0	1.76	12.24	1	1	TRUE		-64	78	1	11.91	2.09	0	2	12	1	1	TRUE
	img_one_693.txt	1	-8	10	1	12.1	1.9	0	1.81	12.19	1	1	TRUE		-18	18	1	12.1	1.9	0	1.9	12.1	1	1	TRUE		-18	26	1	11.85	2.15	0	1.99	12.01	1	1	TRUE		-62	60	1	11.9	2.1	0	2.12	11.88	1	1	TRUE
	img_one_694.txt	1	-8	10	1	12.1	1.9	0	1.81	12.19	1	1	TRUE		-18	18	1	12.1	1.9	0	1.9	12.1	1	1	TRUE		-26	38	1	12.01	1.99	0	1.83	12.17	1	1	TRUE		-60	70	1	11.88	2.12	0	2.05	11.95	1	1	TRUE
	img_one_695.txt	1	-8	10	1	12.1	1.9	0	1.81	12.19	1	1	TRUE		-8	20	1	11.74	2.26	0	1.86	12.14	1	1	TRUE		-12	36	1	11.67	2.33	0	1.85	12.15	1	1	TRUE		-56	66	1	11.85	2.15	0	2.07	11.93	1	1	TRUE
	img_one_696.txt	1	-14	16	1	12.34	1.66	0	1.6	12.4	1	1	TRUE		-14	18	1	11.99	2.01	0	1.9	12.1	1	1	TRUE		-32	40	1	12.1	1.9	0	1.81	12.19	1	1	TRUE		-86	92	1	12.04	1.96	0	1.93	12.07	1	1	TRUE
	img_one_697.txt	1	-4	6	1	11.8	2.2	0	2.03	11.97	1	1	TRUE		-10	14	1	11.84	2.16	0	2.01	11.99	1	1	TRUE		-12	28	1	11.67	2.33	0	1.96	12.04	1	1	TRUE		-42	40	1	11.73	2.27	0	2.29	11.71	1	1	TRUE
	img_one_698.txt	1	-6	8	1	11.97	2.03	0	1.9	12.1	1	1	TRUE		-6	18	1	11.62	2.38	0	1.9	12.1	1	1	TRUE		-8	32	1	11.49	2.51	0	1.9	12.1	1	1	TRUE		-60	70	1	11.88	2.12	0	2.05	11.95	1	1	TRUE
	img_one_699.txt	1	-4	6	1	11.8	2.2	0	2.03	11.97	1	1	TRUE		-12	20	1	11.92	2.08	0	1.86	12.14	1	1	TRUE		-18	34	1	11.85	2.15	0	1.88	12.12	1	1	TRUE		-58	60	1	11.87	2.13	0	2.12	11.88	1	1	TRUE
	img_one_7.txt	1	-12	14	1	12.27	1.73	0	1.66	12.34	1	1	TRUE		-14	26	1	11.99	2.01	0	1.74	12.26	1	1	TRUE		-28	44	1	12.04	1.96	0	1.76	12.24	1	1	TRUE		-74	84	1	11.97	2.03	0	1.97	12.03	1	1	TRUE
	img_one_70.txt	1	-10	16	1	12.19	1.81	0	1.6	12.4	1	1	TRUE		-8	24	1	11.74	2.26	0	1.78	12.22	1	1	TRUE		-18	46	1	11.85	2.15	0	1.75	12.25	1	1	TRUE		-46	68	1	11.77	2.23	0	2.06	11.94	1	1	TRUE
	img_one_700.txt	1	-6	8	1	11.97	2.03	0	1.9	12.1	1	1	TRUE		-10	18	1	11.84	2.16	0	1.9	12.1	1	1	TRUE		-18	26	1	11.85	2.15	0	1.99	12.01	1	1	TRUE		-56	66	1	11.85	2.15	0	2.07	11.93	1	1	TRUE
	img_one_701.txt	1	-8	14	1	12.1	1.9	0	1.66	12.34	1	1	TRUE		-18	30	1	12.1	1.9	0	1.68	12.32	1	1	TRUE		-34	54	1	12.12	1.88	0	1.68	12.32	1	1	TRUE		-84	94	1	12.03	1.97	0	1.92	12.08	1	1	TRUE
	img_one_702.txt	1	-8	10	1	12.1	1.9	0	1.81	12.19	1	1	TRUE		-10	22	1	11.84	2.16	0	1.82	12.18	1	1	TRUE		-18	38	1	11.85	2.15	0	1.83	12.17	1	1	TRUE		-66	76	1	11.93	2.07	0	2.01	11.99	1	1	TRUE
	img_one_703.txt	1	-10	12	1	12.19	1.81	0	1.73	12.27	1	1	TRUE		-14	22	1	11.99	2.01	0	1.82	12.18	1	1	TRUE		-30	42	1	12.07	1.93	0	1.78	12.22	1	1	TRUE		-86	88	1	12.04	1.96	0	1.95	12.05	1	1	TRUE
	img_one_704.txt	1	-12	14	1	12.27	1.73	0	1.66	12.34	1	1	TRUE		-12	20	1	11.92	2.08	0	1.86	12.14	1	1	TRUE		-22	34	1	11.93	2.07	0	1.88	12.12	1	1	TRUE		-68	86	1	11.94	2.06	0	1.96	12.04	1	1	TRUE
	img_one_705.txt	1	-12	14	1	12.27	1.73	0	1.66	12.34	1	1	TRUE		-18	30	1	12.1	1.9	0	1.68	12.32	1	1	TRUE		-30	50	1	12.07	1.93	0	1.71	12.29	1	1	TRUE		-80	98	1	12.01	1.99	0	1.9	12.1	1	1	TRUE
	img_one_706.txt	1	-12	14	1	12.27	1.73	0	1.66	12.34	1	1	TRUE		-22	26	1	12.18	1.82	0	1.74	12.26	1	1	TRUE		-32	48	1	12.1	1.9	0	1.73	12.27	1	1	TRUE		-62	108	1	11.9	2.1	0	1.86	12.14	1	1	TRUE
	img_one_707.txt	1	-12	18	1	12.27	1.73	0	1.55	12.45	1	1	TRUE		-18	26	1	12.1	1.9	0	1.74	12.26	1	1	TRUE		-28	48	1	12.04	1.96	0	1.73	12.27	1	1	TRUE		-72	98	1	11.96	2.04	0	1.9	12.1	1	1	TRUE
	img_one_708.txt	1	-14	20	1	12.34	1.66	0	1.51	12.49	1	1	TRUE		-18	30	1	12.1	1.9	0	1.68	12.32	1	1	TRUE		-28	52	1	12.04	1.96	0	1.69	12.31	1	1	TRUE		-68	98	1	11.94	2.06	0	1.9	12.1	1	1	TRUE
	img_one_709.txt	1	-16	18	1	12.4	1.6	0	1.55	12.45	1	1	TRUE		-18	26	1	12.1	1.9	0	1.74	12.26	1	1	TRUE		-28	52	1	12.04	1.96	0	1.69	12.31	1	1	TRUE		-60	106	1	11.88	2.12	0	1.87	12.13	1	1	TRUE
	img_one_71.txt	1	-10	12	1	12.19	1.81	0	1.73	12.27	1	1	TRUE		-18	30	1	12.1	1.9	0	1.68	12.32	1	1	TRUE		-36	56	1	12.15	1.85	0	1.66	12.34	1	1	TRUE		-82	84	1	12.02	1.98	0	1.97	12.03	1	1	TRUE
	img_one_710.txt	1	-12	18	1	12.27	1.73	0	1.55	12.45	1	1	TRUE		-20	28	1	12.14	1.86	0	1.71	12.29	1	1	TRUE		-30	54	1	12.07	1.93	0	1.68	12.32	1	1	TRUE		-62	112	1	11.9	2.1	0	1.85	12.15	1	1	TRUE
	img_one_711.txt	1	-10	16	1	12.19	1.81	0	1.6	12.4	1	1	TRUE		-22	30	1	12.18	1.82	0	1.68	12.32	1	1	TRUE		-32	60	1	12.1	1.9	0	1.63	12.37	1	1	TRUE		-60	114	1	11.88	2.12	0	1.84	12.16	1	1	TRUE
	img_one_712.txt	1	-14	16	1	12.34	1.66	0	1.6	12.4	1	1	TRUE		-12	24	1	11.92	2.08	0	1.78	12.22	1	1	TRUE		-24	40	1	11.97	2.03	0	1.81	12.19	1	1	TRUE		-68	102	1	11.94	2.06	0	1.89	12.11	1	1	TRUE
	img_one_713.txt	1	-12	18	1	12.27	1.73	0	1.55	12.45	1	1	TRUE		-18	30	1	12.1	1.9	0	1.68	12.32	1	1	TRUE		-30	54	1	12.07	1.93	0	1.68	12.32	1	1	TRUE		-72	90	1	11.96	2.04	0	1.94	12.06	1	1	TRUE
	img_one_714.txt	1	-8	14	1	12.1	1.9	0	1.66	12.34	1	1	TRUE		-18	30	1	12.1	1.9	0	1.68	12.32	1	1	TRUE		-22	54	1	11.93	2.07	0	1.68	12.32	1	1	TRUE		-66	96	1	11.93	2.07	0	1.91	12.09	1	1	TRUE
	img_one_715.txt	1	-10	16	1	12.19	1.81	0	1.6	12.4	1	1	TRUE		-14	34	1	11.99	2.01	0	1.63	12.37	1	1	TRUE		-30	58	1	12.07	1.93	0	1.64	12.36	1	1	TRUE		-76	90	1	11.99	2.01	0	1.94	12.06	1	1	TRUE
	img_one_716.txt	1	-8	14	1	12.1	1.9	0	1.66	12.34	1	1	TRUE		-16	28	1	12.05	1.95	0	1.71	12.29	1	1	TRUE		-22	46	1	11.93	2.07	0	1.75	12.25	1	1	TRUE		-56	70	1	11.85	2.15	0	2.05	11.95	1	1	TRUE
	img_one_717.txt	1	-10	12	1	12.19	1.81	0	1.73	12.27	1	1	TRUE		-12	28	1	11.92	2.08	0	1.71	12.29	1	1	TRUE		-24	48	1	11.97	2.03	0	1.73	12.27	1	1	TRUE		-68	98	1	11.94	2.06	0	1.9	12.1	1	1	TRUE
	img_one_718.txt	1	-10	12	1	12.19	1.81	0	1.73	12.27	1	1	TRUE		-14	26	1	11.99	2.01	0	1.74	12.26	1	1	TRUE		-26	50	1	12.01	1.99	0	1.71	12.29	1	1	TRUE		-72	98	1	11.96	2.04	0	1.9	12.1	1	1	TRUE
	img_one_719.txt	1	-16	18	1	12.4	1.6	0	1.55	12.45	1	1	TRUE		-20	24	1	12.14	1.86	0	1.78	12.22	1	1	TRUE		-24	44	1	11.97	2.03	0	1.76	12.24	1	1	TRUE		-58	96	1	11.87	2.13	0	1.91	12.09	1	1	TRUE
	img_one_72.txt	1	-12	18	1	12.27	1.73	0	1.55	12.45	1	1	TRUE		-14	26	1	11.99	2.01	0	1.74	12.26	1	1	TRUE		-32	52	1	12.1	1.9	0	1.69	12.31	1	1	TRUE		-76	94	1	11.99	2.01	0	1.92	12.08	1	1	TRUE
	img_one_720.txt	1	-12	18	1	12.27	1.73	0	1.55	12.45	1	1	TRUE		-22	26	1	12.18	1.82	0	1.74	12.26	1	1	TRUE		-32	48	1	12.1	1.9	0	1.73	12.27	1	1	TRUE		-74	92	1	11.97	2.03	0	1.93	12.07	1	1	TRUE
	img_one_721.txt	1	-14	20	1	12.34	1.66	0	1.51	12.49	1	1	TRUE		-16	28	1	12.05	1.95	0	1.71	12.29	1	1	TRUE		-30	54	1	12.07	1.93	0	1.68	12.32	1	1	TRUE		-74	92	1	11.97	2.03	0	1.93	12.07	1	1	TRUE
	img_one_722.txt	1	-14	20	1	12.34	1.66	0	1.51	12.49	1	1	TRUE		-22	38	1	12.18	1.82	0	1.58	12.42	1	1	TRUE		-32	64	1	12.1	1.9	0	1.6	12.4	1	1	TRUE		-62	116	1	11.9	2.1	0	1.83	12.17	1	1	TRUE
	img_one_723.txt	1	-12	18	1	12.27	1.73	0	1.55	12.45	1	1	TRUE		-22	26	1	12.18	1.82	0	1.74	12.26	1	1	TRUE		-36	48	1	12.15	1.85	0	1.73	12.27	1	1	TRUE		-80	110	1	12.01	1.99	0	1.85	12.15	1	1	TRUE
	img_one_724.txt	1	-12	18	1	12.27	1.73	0	1.55	12.45	1	1	TRUE		-18	30	1	12.1	1.9	0	1.68	12.32	1	1	TRUE		-32	56	1	12.1	1.9	0	1.66	12.34	1	1	TRUE		-86	108	1	12.04	1.96	0	1.86	12.14	1	1	TRUE
	img_one_725.txt	1	-10	12	1	12.19	1.81	0	1.73	12.27	1	1	TRUE		-16	28	1	12.05	1.95	0	1.71	12.29	1	1	TRUE		-40	60	1	12.19	1.81	0	1.63	12.37	1	1	TRUE		-92	110	1	12.07	1.93	0	1.85	12.15	1	1	TRUE
	img_one_726.txt	1	-8	14	1	12.1	1.9	0	1.66	12.34	1	1	TRUE		-22	34	1	12.18	1.82	0	1.63	12.37	1	1	TRUE		-38	58	1	12.17	1.83	0	1.64	12.36	1	1	TRUE		-72	114	1	11.96	2.04	0	1.84	12.16	1	1	TRUE
	img_one_727.txt	1	-16	18	1	12.4	1.6	0	1.55	12.45	1	1	TRUE		-18	26	1	12.1	1.9	0	1.74	12.26	1	1	TRUE		-36	56	1	12.15	1.85	0	1.66	12.34	1	1	TRUE		-84	114	1	12.03	1.97	0	1.84	12.16	1	1	TRUE
	img_one_728.txt	1	-12	14	1	12.27	1.73	0	1.66	12.34	1	1	TRUE		-18	30	1	12.1	1.9	0	1.68	12.32	1	1	TRUE		-34	58	1	12.12	1.88	0	1.64	12.36	1	1	TRUE		-68	86	1	11.94	2.06	0	1.96	12.04	1	1	TRUE
	img_one_729.txt	1	-12	18	1	12.27	1.73	0	1.55	12.45	1	1	TRUE		-22	34	1	12.18	1.82	0	1.63	12.37	1	1	TRUE		-36	56	1	12.15	1.85	0	1.66	12.34	1	1	TRUE		-74	104	1	11.97	2.03	0	1.88	12.12	1	1	TRUE
	img_one_73.txt	1	-8	14	1	12.1	1.9	0	1.66	12.34	1	1	TRUE		-16	24	1	12.05	1.95	0	1.78	12.22	1	1	TRUE		-32	48	1	12.1	1.9	0	1.73	12.27	1	1	TRUE		-64	86	1	11.91	2.09	0	1.96	12.04	1	1	TRUE
	img_one_730.txt	1	-6	12	1	11.97	2.03	0	1.73	12.27	1	1	TRUE		-16	20	1	12.05	1.95	0	1.86	12.14	1	1	TRUE		-20	36	1	11.89	2.11	0	1.85	12.15	1	1	TRUE		-64	78	1	11.91	2.09	0	2	12	1	1	TRUE
	img_one_731.txt	1	-6	12	1	11.97	2.03	0	1.73	12.27	1	1	TRUE		-20	32	1	12.14	1.86	0	1.65	12.35	1	1	TRUE		-24	48	1	11.97	2.03	0	1.73	12.27	1	1	TRUE		-54	80	1	11.84	2.16	0	1.99	12.01	1	1	TRUE
	img_one_732.txt	1	-4	10	1	11.8	2.2	0	1.81	12.19	1	1	TRUE		-12	24	1	11.92	2.08	0	1.78	12.22	1	1	TRUE		-14	38	1	11.74	2.26	0	1.83	12.17	1	1	TRUE		-44	58	1	11.75	2.25	0	2.13	11.87	1	1	TRUE
	img_one_733.txt	1	-8	14	1	12.1	1.9	0	1.66	12.34	1	1	TRUE		-22	30	1	12.18	1.82	0	1.68	12.32	1	1	TRUE		-28	52	1	12.04	1.96	0	1.69	12.31	1	1	TRUE		-60	86	1	11.88	2.12	0	1.96	12.04	1	1	TRUE
	img_one_734.txt	1	-8	14	1	12.1	1.9	0	1.66	12.34	1	1	TRUE		-14	26	1	11.99	2.01	0	1.74	12.26	1	1	TRUE		-18	38	1	11.85	2.15	0	1.83	12.17	1	1	TRUE		-48	78	1	11.79	2.21	0	2	12	1	1	TRUE
	img_one_735.txt	1	-8	14	1	12.1	1.9	0	1.66	12.34	1	1	TRUE		-14	26	1	11.99	2.01	0	1.74	12.26	1	1	TRUE		-16	48	1	11.8	2.2	0	1.73	12.27	1	1	TRUE		-50	80	1	11.8	2.2	0	1.99	12.01	1	1	TRUE
	img_one_736.txt	1	-6	12	1	11.97	2.03	0	1.73	12.27	1	1	TRUE		-12	24	1	11.92	2.08	0	1.78	12.22	1	1	TRUE		-24	40	1	11.97	2.03	0	1.81	12.19	1	1	TRUE		-56	70	1	11.85	2.15	0	2.05	11.95	1	1	TRUE
	img_one_737.txt	1	-4	10	1	11.8	2.2	0	1.81	12.19	1	1	TRUE		-18	26	1	12.1	1.9	0	1.74	12.26	1	1	TRUE		-20	44	1	11.89	2.11	0	1.76	12.24	1	1	TRUE		-58	84	1	11.87	2.13	0	1.97	12.03	1	1	TRUE
	img_one_738.txt	1	-6	12	1	11.97	2.03	0	1.73	12.27	1	1	TRUE		-14	22	1	11.99	2.01	0	1.82	12.18	1	1	TRUE		-22	38	1	11.93	2.07	0	1.83	12.17	1	1	TRUE		-66	76	1	11.93	2.07	0	2.01	11.99	1	1	TRUE
	img_one_739.txt	1	-6	12	1	11.97	2.03	0	1.73	12.27	1	1	TRUE		-12	20	1	11.92	2.08	0	1.86	12.14	1	1	TRUE		-22	46	1	11.93	2.07	0	1.75	12.25	1	1	TRUE		-56	86	1	11.85	2.15	0	1.96	12.04	1	1	TRUE
	img_one_74.txt	1	-2	8	1	11.49	2.51	0	1.9	12.1	1	1	TRUE		-2	18	1	11.14	2.86	0	1.9	12.1	1	1	TRUE		-16	32	1	11.8	2.2	0	1.9	12.1	1	1	TRUE		-48	54	1	11.79	2.21	0	2.16	11.84	1	1	TRUE
	img_one_740.txt	1	-6	12	1	11.97	2.03	0	1.73	12.27	1	1	TRUE		-12	24	1	11.92	2.08	0	1.78	12.22	1	1	TRUE		-16	40	1	11.8	2.2	0	1.81	12.19	1	1	TRUE		-50	64	1	11.8	2.2	0	2.09	11.91	1	1	TRUE
	img_one_741.txt	1	-8	10	1	12.1	1.9	0	1.81	12.19	1	1	TRUE		-18	30	1	12.1	1.9	0	1.68	12.32	1	1	TRUE		-26	46	1	12.01	1.99	0	1.75	12.25	1	1	TRUE		-60	82	1	11.88	2.12	0	1.98	12.02	1	1	TRUE
	img_one_742.txt	1	-14	20	1	12.34	1.66	0	1.51	12.49	1	1	TRUE		-20	32	1	12.14	1.86	0	1.65	12.35	1	1	TRUE		-32	60	1	12.1	1.9	0	1.63	12.37	1	1	TRUE		-56	94	1	11.85	2.15	0	1.92	12.08	1	1	TRUE
	img_one_743.txt	1	-12	18	1	12.27	1.73	0	1.55	12.45	1	1	TRUE		-18	30	1	12.1	1.9	0	1.68	12.32	1	1	TRUE		-38	54	1	12.17	1.83	0	1.68	12.32	1	1	TRUE		-64	106	1	11.91	2.09	0	1.87	12.13	1	1	TRUE
	img_one_744.txt	1	-10	12	1	12.19	1.81	0	1.73	12.27	1	1	TRUE		-16	20	1	12.05	1.95	0	1.86	12.14	1	1	TRUE		-22	34	1	11.93	2.07	0	1.88	12.12	1	1	TRUE		-66	76	1	11.93	2.07	0	2.01	11.99	1	1	TRUE
	img_one_745.txt	1	-10	12	1	12.19	1.81	0	1.73	12.27	1	1	TRUE		-16	32	1	12.05	1.95	0	1.65	12.35	1	1	TRUE		-24	56	1	11.97	2.03	0	1.66	12.34	1	1	TRUE		-72	102	1	11.96	2.04	0	1.89	12.11	1	1	TRUE
	img_one_746.txt	1	-12	22	1	12.27	1.73	0	1.46	12.54	1	1	TRUE		-14	30	1	11.99	2.01	0	1.68	12.32	1	1	TRUE		-28	56	1	12.04	1.96	0	1.66	12.34	1	1	TRUE		-56	110	1	11.85	2.15	0	1.85	12.15	1	1	TRUE
	img_one_747.txt	1	-12	18	1	12.27	1.73	0	1.55	12.45	1	1	TRUE		-16	24	1	12.05	1.95	0	1.78	12.22	1	1	TRUE		-20	40	1	11.89	2.11	0	1.81	12.19	1	1	TRUE		-64	94	1	11.91	2.09	0	1.92	12.08	1	1	TRUE
	img_one_748.txt	1	-14	20	1	12.34	1.66	0	1.51	12.49	1	1	TRUE		-20	28	1	12.14	1.86	0	1.71	12.29	1	1	TRUE		-28	56	1	12.04	1.96	0	1.66	12.34	1	1	TRUE		-72	102	1	11.96	2.04	0	1.89	12.11	1	1	TRUE
	img_one_749.txt	1	-12	18	1	12.27	1.73	0	1.55	12.45	1	1	TRUE		-20	32	1	12.14	1.86	0	1.65	12.35	1	1	TRUE		-28	56	1	12.04	1.96	0	1.66	12.34	1	1	TRUE		-68	98	1	11.94	2.06	0	1.9	12.1	1	1	TRUE
	img_one_75.txt	1	-4	2	1	11.8	2.2	0	2.51	11.49	1	1	TRUE		-8	12	1	11.74	2.26	0	2.08	11.92	1	1	TRUE		-18	26	1	11.85	2.15	0	1.99	12.01	1	1	TRUE		-48	42	1	11.79	2.21	0	2.27	11.73	1	1	TRUE
	img_one_750.txt	1	-8	18	1	12.1	1.9	0	1.55	12.45	1	1	TRUE		-22	26	1	12.18	1.82	0	1.74	12.26	1	1	TRUE		-34	54	1	12.12	1.88	0	1.68	12.32	1	1	TRUE		-54	108	1	11.84	2.16	0	1.86	12.14	1	1	TRUE
	img_one_751.txt	1	-12	18	1	12.27	1.73	0	1.55	12.45	1	1	TRUE		-20	32	1	12.14	1.86	0	1.65	12.35	1	1	TRUE		-38	62	1	12.17	1.83	0	1.62	12.38	1	1	TRUE		-82	112	1	12.02	1.98	0	1.85	12.15	1	1	TRUE
	img_one_752.txt	1	-16	18	1	12.4	1.6	0	1.55	12.45	1	1	TRUE		-18	30	1	12.1	1.9	0	1.68	12.32	1	1	TRUE		-42	62	1	12.22	1.78	0	1.62	12.38	1	1	TRUE		-84	106	1	12.03	1.97	0	1.87	12.13	1	1	TRUE
	img_one_753.txt	1	-10	16	1	12.19	1.81	0	1.6	12.4	1	1	TRUE		-20	32	1	12.14	1.86	0	1.65	12.35	1	1	TRUE		-32	60	1	12.1	1.9	0	1.63	12.37	1	1	TRUE		-56	98	1	11.85	2.15	0	1.9	12.1	1	1	TRUE
	img_one_754.txt	1	-10	16	1	12.19	1.81	0	1.6	12.4	1	1	TRUE		-20	36	1	12.14	1.86	0	1.6	12.4	1	1	TRUE		-26	50	1	12.01	1.99	0	1.71	12.29	1	1	TRUE		-48	94	1	11.79	2.21	0	1.92	12.08	1	1	TRUE
	img_one_755.txt	1	-8	14	1	12.1	1.9	0	1.66	12.34	1	1	TRUE		-12	32	1	11.92	2.08	0	1.65	12.35	1	1	TRUE		-24	48	1	11.97	2.03	0	1.73	12.27	1	1	TRUE		-52	74	1	11.82	2.18	0	2.03	11.97	1	1	TRUE
	img_one_756.txt	1	-6	12	1	11.97	2.03	0	1.73	12.27	1	1	TRUE		-16	28	1	12.05	1.95	0	1.71	12.29	1	1	TRUE		-20	40	1	11.89	2.11	0	1.81	12.19	1	1	TRUE		-28	42	1	11.55	2.45	0	2.27	11.73	1	1	TRUE
	img_one_757.txt	1	-4	10	1	11.8	2.2	0	1.81	12.19	1	1	TRUE		-20	36	1	12.14	1.86	0	1.6	12.4	1	1	TRUE		-24	52	1	11.97	2.03	0	1.69	12.31	1	1	TRUE		-58	92	1	11.87	2.13	0	1.93	12.07	1	1	TRUE
	img_one_758.txt	1	-14	20	1	12.34	1.66	0	1.51	12.49	1	1	TRUE		-18	34	1	12.1	1.9	0	1.63	12.37	1	1	TRUE		-18	50	1	11.85	2.15	0	1.71	12.29	1	1	TRUE		-62	76	1	11.9	2.1	0	2.01	11.99	1	1	TRUE
	img_one_759.txt	1	-10	16	1	12.19	1.81	0	1.6	12.4	1	1	TRUE		-12	28	1	11.92	2.08	0	1.71	12.29	1	1	TRUE		-26	50	1	12.01	1.99	0	1.71	12.29	1	1	TRUE		-60	90	1	11.88	2.12	0	1.94	12.06	1	1	TRUE
	img_one_76.txt	1	-10	12	1	12.19	1.81	0	1.73	12.27	1	1	TRUE		-16	24	1	12.05	1.95	0	1.78	12.22	1	1	TRUE		-34	42	1	12.12	1.88	0	1.78	12.22	1	1	TRUE		-72	82	1	11.96	2.04	0	1.98	12.02	1	1	TRUE
	img_one_760.txt	1	-10	16	1	12.19	1.81	0	1.6	12.4	1	1	TRUE		-16	32	1	12.05	1.95	0	1.65	12.35	1	1	TRUE		-26	54	1	12.01	1.99	0	1.68	12.32	1	1	TRUE		-56	86	1	11.85	2.15	0	1.96	12.04	1	1	TRUE
	img_one_761.txt	1	-6	12	1	11.97	2.03	0	1.73	12.27	1	1	TRUE		-18	34	1	12.1	1.9	0	1.63	12.37	1	1	TRUE		-24	48	1	11.97	2.03	0	1.73	12.27	1	1	TRUE		-64	78	1	11.91	2.09	0	2	12	1	1	TRUE
	img_one_762.txt	1	-2	8	1	11.49	2.51	0	1.9	12.1	1	1	TRUE		-2	18	1	11.14	2.86	0	1.9	12.1	1	1	TRUE		-16	32	1	11.8	2.2	0	1.9	12.1	1	1	TRUE		-42	48	1	11.73	2.27	0	2.21	11.79	1	1	TRUE
	img_one_763.txt	1	-12	18	1	12.27	1.73	0	1.55	12.45	1	1	TRUE		-6	22	1	11.62	2.38	0	1.82	12.18	1	1	TRUE		-24	36	1	11.97	2.03	0	1.85	12.15	1	1	TRUE		-44	58	1	11.75	2.25	0	2.13	11.87	1	1	TRUE
	img_one_764.txt	1	-12	14	1	12.27	1.73	0	1.66	12.34	1	1	TRUE		-16	28	1	12.05	1.95	0	1.71	12.29	1	1	TRUE		-26	50	1	12.01	1.99	0	1.71	12.29	1	1	TRUE		-80	94	1	12.01	1.99	0	1.92	12.08	1	1	TRUE
	img_one_765.txt	1	-2	8	1	11.49	2.51	0	1.9	12.1	1	1	TRUE		-14	18	1	11.99	2.01	0	1.9	12.1	1	1	TRUE		-18	38	1	11.85	2.15	0	1.83	12.17	1	1	TRUE		-68	58	1	11.94	2.06	0	2.13	11.87	1	1	TRUE
	img_one_766.txt	1	-2	8	1	11.49	2.51	0	1.9	12.1	1	1	TRUE		-12	16	1	11.92	2.08	0	1.95	12.05	1	1	TRUE		-18	30	1	11.85	2.15	0	1.93	12.07	1	1	TRUE		-64	66	1	11.91	2.09	0	2.07	11.93	1	1	TRUE
	img_one_767.txt	1	-8	14	1	12.1	1.9	0	1.66	12.34	1	1	TRUE		-18	26	1	12.1	1.9	0	1.74	12.26	1	1	TRUE		-28	36	1	12.04	1.96	0	1.85	12.15	1	1	TRUE		-54	68	1	11.84	2.16	0	2.06	11.94	1	1	TRUE
	img_one_768.txt	1	-8	14	1	12.1	1.9	0	1.66	12.34	1	1	TRUE		-12	28	1	11.92	2.08	0	1.71	12.29	1	1	TRUE		-20	48	1	11.89	2.11	0	1.73	12.27	1	1	TRUE		-64	82	1	11.91	2.09	0	1.98	12.02	1	1	TRUE
	img_one_769.txt	1	-2	8	1	11.49	2.51	0	1.9	12.1	1	1	TRUE		-8	20	1	11.74	2.26	0	1.86	12.14	1	1	TRUE		-12	28	1	11.67	2.33	0	1.96	12.04	1	1	TRUE		-54	48	1	11.84	2.16	0	2.21	11.79	1	1	TRUE
	img_one_77.txt	1	-10	16	1	12.19	1.81	0	1.6	12.4	1	1	TRUE		-14	26	1	11.99	2.01	0	1.74	12.26	1	1	TRUE		-34	54	1	12.12	1.88	0	1.68	12.32	1	1	TRUE		-84	102	1	12.03	1.97	0	1.89	12.11	1	1	TRUE
	img_one_770.txt	1	-6	8	1	11.97	2.03	0	1.9	12.1	1	1	TRUE		-4	16	1	11.44	2.56	0	1.95	12.05	1	1	TRUE		-10	30	1	11.59	2.41	0	1.93	12.07	1	1	TRUE		-36	42	1	11.66	2.34	0	2.27	11.73	1	1	TRUE
	img_one_771.txt	1	-6	12	1	11.97	2.03	0	1.73	12.27	1	1	TRUE		-16	28	1	12.05	1.95	0	1.71	12.29	1	1	TRUE		-18	34	1	11.85	2.15	0	1.88	12.12	1	1	TRUE		-48	54	1	11.79	2.21	0	2.16	11.84	1	1	TRUE
	img_one_772.txt	1	-8	10	1	12.1	1.9	0	1.81	12.19	1	1	TRUE		-12	20	1	11.92	2.08	0	1.86	12.14	1	1	TRUE		-18	42	1	11.85	2.15	0	1.78	12.22	1	1	TRUE		-50	80	1	11.8	2.2	0	1.99	12.01	1	1	TRUE
	img_one_773.txt	1	-6	12	1	11.97	2.03	0	1.73	12.27	1	1	TRUE		-12	24	1	11.92	2.08	0	1.78	12.22	1	1	TRUE		-16	40	1	11.8	2.2	0	1.81	12.19	1	1	TRUE		-54	88	1	11.84	2.16	0	1.95	12.05	1	1	TRUE
	img_one_774.txt	1	-8	10	1	12.1	1.9	0	1.81	12.19	1	1	TRUE		-10	22	1	11.84	2.16	0	1.82	12.18	1	1	TRUE		-12	28	1	11.67	2.33	0	1.96	12.04	1	1	TRUE		-46	48	1	11.77	2.23	0	2.21	11.79	1	1	TRUE
	img_one_775.txt	1	-2	4	1	11.49	2.51	0	2.2	11.8	1	1	TRUE		8	4	0	2.26	11.74	1	2.56	11.44	1	Ambigous	FALSE		12	8	0	2.33	11.67	1	2.51	11.49	1	Ambigous	FALSE		-24	30	1	11.49	2.51	0	2.42	11.58	1	1	TRUE
	img_one_776.txt	1	-8	14	1	12.1	1.9	0	1.66	12.34	1	1	TRUE		-18	30	1	12.1	1.9	0	1.68	12.32	1	1	TRUE		-22	50	1	11.93	2.07	0	1.71	12.29	1	1	TRUE		-62	96	1	11.9	2.1	0	1.91	12.09	1	1	TRUE
	img_one_777.txt	1	-14	16	1	12.34	1.66	0	1.6	12.4	1	1	TRUE		-14	26	1	11.99	2.01	0	1.74	12.26	1	1	TRUE		-38	54	1	12.17	1.83	0	1.68	12.32	1	1	TRUE		-82	104	1	12.02	1.98	0	1.88	12.12	1	1	TRUE
	img_one_778.txt	1	-14	20	1	12.34	1.66	0	1.51	12.49	1	1	TRUE		-16	32	1	12.05	1.95	0	1.65	12.35	1	1	TRUE		-32	60	1	12.1	1.9	0	1.63	12.37	1	1	TRUE		-70	112	1	11.95	2.05	0	1.85	12.15	1	1	TRUE
	img_one_779.txt	1	-16	18	1	12.4	1.6	0	1.55	12.45	1	1	TRUE		-20	32	1	12.14	1.86	0	1.65	12.35	1	1	TRUE		-42	66	1	12.22	1.78	0	1.59	12.41	1	1	TRUE		-86	116	1	12.04	1.96	0	1.83	12.17	1	1	TRUE
	img_one_78.txt	1	-12	18	1	12.27	1.73	0	1.55	12.45	1	1	TRUE		-20	32	1	12.14	1.86	0	1.65	12.35	1	1	TRUE		-30	58	1	12.07	1.93	0	1.64	12.36	1	1	TRUE		-82	104	1	12.02	1.98	0	1.88	12.12	1	1	TRUE
	img_one_780.txt	1	-14	16	1	12.34	1.66	0	1.6	12.4	1	1	TRUE		-16	28	1	12.05	1.95	0	1.71	12.29	1	1	TRUE		-32	60	1	12.1	1.9	0	1.63	12.37	1	1	TRUE		-78	112	1	12	2	0	1.85	12.15	1	1	TRUE
	img_one_781.txt	1	-10	16	1	12.19	1.81	0	1.6	12.4	1	1	TRUE		-20	32	1	12.14	1.86	0	1.65	12.35	1	1	TRUE		-38	54	1	12.17	1.83	0	1.68	12.32	1	1	TRUE		-74	108	1	11.97	2.03	0	1.86	12.14	1	1	TRUE
	img_one_782.txt	1	-14	20	1	12.34	1.66	0	1.51	12.49	1	1	TRUE		-16	28	1	12.05	1.95	0	1.71	12.29	1	1	TRUE		-32	52	1	12.1	1.9	0	1.69	12.31	1	1	TRUE		-70	100	1	11.95	2.05	0	1.89	12.11	1	1	TRUE
	img_one_783.txt	1	-12	18	1	12.27	1.73	0	1.55	12.45	1	1	TRUE		-18	30	1	12.1	1.9	0	1.68	12.32	1	1	TRUE		-36	60	1	12.15	1.85	0	1.63	12.37	1	1	TRUE		-82	112	1	12.02	1.98	0	1.85	12.15	1	1	TRUE
	img_one_784.txt	1	-14	12	1	12.34	1.66	0	1.73	12.27	1	1	TRUE		-18	26	1	12.1	1.9	0	1.74	12.26	1	1	TRUE		-32	52	1	12.1	1.9	0	1.69	12.31	1	1	TRUE		-68	62	1	11.94	2.06	0	2.1	11.9	1	1	TRUE
	img_one_785.txt	1	-12	18	1	12.27	1.73	0	1.55	12.45	1	1	TRUE		-22	34	1	12.18	1.82	0	1.63	12.37	1	1	TRUE		-36	68	1	12.15	1.85	0	1.58	12.42	1	1	TRUE		-70	116	1	11.95	2.05	0	1.83	12.17	1	1	TRUE
	img_one_786.txt	1	-14	20	1	12.34	1.66	0	1.51	12.49	1	1	TRUE		-22	34	1	12.18	1.82	0	1.63	12.37	1	1	TRUE		-40	68	1	12.19	1.81	0	1.58	12.42	1	1	TRUE		-78	124	1	12	2	0	1.8	12.2	1	1	TRUE
	img_one_787.txt	1	-12	18	1	12.27	1.73	0	1.55	12.45	1	1	TRUE		-14	30	1	11.99	2.01	0	1.68	12.32	1	1	TRUE		-32	56	1	12.1	1.9	0	1.66	12.34	1	1	TRUE		-70	108	1	11.95	2.05	0	1.86	12.14	1	1	TRUE
	img_one_788.txt	1	-14	20	1	12.34	1.66	0	1.51	12.49	1	1	TRUE		-18	30	1	12.1	1.9	0	1.68	12.32	1	1	TRUE		-34	58	1	12.12	1.88	0	1.64	12.36	1	1	TRUE		-72	110	1	11.96	2.04	0	1.85	12.15	1	1	TRUE
	img_one_789.txt	1	-14	16	1	12.34	1.66	0	1.6	12.4	1	1	TRUE		-20	32	1	12.14	1.86	0	1.65	12.35	1	1	TRUE		-32	60	1	12.1	1.9	0	1.63	12.37	1	1	TRUE		-74	108	1	11.97	2.03	0	1.86	12.14	1	1	TRUE
	img_one_79.txt	1	-12	14	1	12.27	1.73	0	1.66	12.34	1	1	TRUE		-20	32	1	12.14	1.86	0	1.65	12.35	1	1	TRUE		-36	64	1	12.15	1.85	0	1.6	12.4	1	1	TRUE		-82	108	1	12.02	1.98	0	1.86	12.14	1	1	TRUE
	img_one_790.txt	1	-14	20	1	12.34	1.66	0	1.51	12.49	1	1	TRUE		-18	26	1	12.1	1.9	0	1.74	12.26	1	1	TRUE		-26	50	1	12.01	1.99	0	1.71	12.29	1	1	TRUE		-64	94	1	11.91	2.09	0	1.92	12.08	1	1	TRUE
	img_one_791.txt	1	-12	18	1	12.27	1.73	0	1.55	12.45	1	1	TRUE		-18	30	1	12.1	1.9	0	1.68	12.32	1	1	TRUE		-30	54	1	12.07	1.93	0	1.68	12.32	1	1	TRUE		-70	108	1	11.95	2.05	0	1.86	12.14	1	1	TRUE
	img_one_792.txt	1	-12	18	1	12.27	1.73	0	1.55	12.45	1	1	TRUE		-14	26	1	11.99	2.01	0	1.74	12.26	1	1	TRUE		-22	46	1	11.93	2.07	0	1.75	12.25	1	1	TRUE		-68	94	1	11.94	2.06	0	1.92	12.08	1	1	TRUE
	img_one_793.txt	1	-14	16	1	12.34	1.66	0	1.6	12.4	1	1	TRUE		-22	26	1	12.18	1.82	0	1.74	12.26	1	1	TRUE		-32	56	1	12.1	1.9	0	1.66	12.34	1	1	TRUE		-68	110	1	11.94	2.06	0	1.85	12.15	1	1	TRUE
	img_one_794.txt	1	-4	10	1	11.8	2.2	0	1.81	12.19	1	1	TRUE		-18	30	1	12.1	1.9	0	1.68	12.32	1	1	TRUE		-26	54	1	12.01	1.99	0	1.68	12.32	1	1	TRUE		-62	84	1	11.9	2.1	0	1.97	12.03	1	1	TRUE
	img_one_795.txt	1	-8	14	1	12.1	1.9	0	1.66	12.34	1	1	TRUE		-20	32	1	12.14	1.86	0	1.65	12.35	1	1	TRUE		-28	56	1	12.04	1.96	0	1.66	12.34	1	1	TRUE		-64	90	1	11.91	2.09	0	1.94	12.06	1	1	TRUE
	img_one_796.txt	1	-10	16	1	12.19	1.81	0	1.6	12.4	1	1	TRUE		-20	32	1	12.14	1.86	0	1.65	12.35	1	1	TRUE		-28	60	1	12.04	1.96	0	1.63	12.37	1	1	TRUE		-56	98	1	11.85	2.15	0	1.9	12.1	1	1	TRUE
	img_one_797.txt	1	-16	18	1	12.4	1.6	0	1.55	12.45	1	1	TRUE		-18	30	1	12.1	1.9	0	1.68	12.32	1	1	TRUE		-26	54	1	12.01	1.99	0	1.68	12.32	1	1	TRUE		-58	104	1	11.87	2.13	0	1.88	12.12	1	1	TRUE
	img_one_798.txt	1	-14	20	1	12.34	1.66	0	1.51	12.49	1	1	TRUE		-16	24	1	12.05	1.95	0	1.78	12.22	1	1	TRUE		-24	44	1	11.97	2.03	0	1.76	12.24	1	1	TRUE		-60	90	1	11.88	2.12	0	1.94	12.06	1	1	TRUE
	img_one_799.txt	1	-14	16	1	12.34	1.66	0	1.6	12.4	1	1	TRUE		-20	24	1	12.14	1.86	0	1.78	12.22	1	1	TRUE		-30	42	1	12.07	1.93	0	1.78	12.22	1	1	TRUE		-82	96	1	12.02	1.98	0	1.91	12.09	1	1	TRUE
	img_one_8.txt	1	-12	22	1	12.27	1.73	0	1.46	12.54	1	1	TRUE		-18	34	1	12.1	1.9	0	1.63	12.37	1	1	TRUE		-34	66	1	12.12	1.88	0	1.59	12.41	1	1	TRUE		-58	108	1	11.87	2.13	0	1.86	12.14	1	1	TRUE
	img_one_80.txt	1	-16	18	1	12.4	1.6	0	1.55	12.45	1	1	TRUE		-18	30	1	12.1	1.9	0	1.68	12.32	1	1	TRUE		-32	56	1	12.1	1.9	0	1.66	12.34	1	1	TRUE		-70	100	1	11.95	2.05	0	1.89	12.11	1	1	TRUE
	img_one_800.txt	1	-12	14	1	12.27	1.73	0	1.66	12.34	1	1	TRUE		-18	26	1	12.1	1.9	0	1.74	12.26	1	1	TRUE		-30	50	1	12.07	1.93	0	1.71	12.29	1	1	TRUE		-66	112	1	11.93	2.07	0	1.85	12.15	1	1	TRUE
	img_one_801.txt	1	-8	14	1	12.1	1.9	0	1.66	12.34	1	1	TRUE		-18	26	1	12.1	1.9	0	1.74	12.26	1	1	TRUE		-26	54	1	12.01	1.99	0	1.68	12.32	1	1	TRUE		-58	80	1	11.87	2.13	0	1.99	12.01	1	1	TRUE
	img_one_802.txt	1	-8	14	1	12.1	1.9	0	1.66	12.34	1	1	TRUE		-8	20	1	11.74	2.26	0	1.86	12.14	1	1	TRUE		-14	34	1	11.74	2.26	0	1.88	12.12	1	1	TRUE		-52	82	1	11.82	2.18	0	1.98	12.02	1	1	TRUE
	img_one_803.txt	1	-16	18	1	12.4	1.6	0	1.55	12.45	1	1	TRUE		-22	26	1	12.18	1.82	0	1.74	12.26	1	1	TRUE		-32	44	1	12.1	1.9	0	1.76	12.24	1	1	TRUE		-68	106	1	11.94	2.06	0	1.87	12.13	1	1	TRUE
	img_one_804.txt	1	-12	14	1	12.27	1.73	0	1.66	12.34	1	1	TRUE		-22	26	1	12.18	1.82	0	1.74	12.26	1	1	TRUE		-32	48	1	12.1	1.9	0	1.73	12.27	1	1	TRUE		-74	104	1	11.97	2.03	0	1.88	12.12	1	1	TRUE
	img_one_805.txt	1	-12	18	1	12.27	1.73	0	1.55	12.45	1	1	TRUE		-22	30	1	12.18	1.82	0	1.68	12.32	1	1	TRUE		-30	54	1	12.07	1.93	0	1.68	12.32	1	1	TRUE		-62	108	1	11.9	2.1	0	1.86	12.14	1	1	TRUE
	img_one_806.txt	1	-8	10	1	12.1	1.9	0	1.81	12.19	1	1	TRUE		-14	26	1	11.99	2.01	0	1.74	12.26	1	1	TRUE		-30	42	1	12.07	1.93	0	1.78	12.22	1	1	TRUE		-54	80	1	11.84	2.16	0	1.99	12.01	1	1	TRUE
	img_one_807.txt	1	-6	12	1	11.97	2.03	0	1.73	12.27	1	1	TRUE		-16	24	1	12.05	1.95	0	1.78	12.22	1	1	TRUE		-20	40	1	11.89	2.11	0	1.81	12.19	1	1	TRUE		-54	80	1	11.84	2.16	0	1.99	12.01	1	1	TRUE
	img_one_808.txt	1	-8	14	1	12.1	1.9	0	1.66	12.34	1	1	TRUE		-18	30	1	12.1	1.9	0	1.68	12.32	1	1	TRUE		-22	50	1	11.93	2.07	0	1.71	12.29	1	1	TRUE		-46	80	1	11.77	2.23	0	1.99	12.01	1	1	TRUE
	img_one_809.txt	1	-8	10	1	12.1	1.9	0	1.81	12.19	1	1	TRUE		-12	20	1	11.92	2.08	0	1.86	12.14	1	1	TRUE		-16	36	1	11.8	2.2	0	1.85	12.15	1	1	TRUE		-56	74	1	11.85	2.15	0	2.03	11.97	1	1	TRUE
	img_one_81.txt	1	-16	18	1	12.4	1.6	0	1.55	12.45	1	1	TRUE		-20	32	1	12.14	1.86	0	1.65	12.35	1	1	TRUE		-32	60	1	12.1	1.9	0	1.63	12.37	1	1	TRUE		-84	110	1	12.03	1.97	0	1.85	12.15	1	1	TRUE
	img_one_810.txt	1	-6	12	1	11.97	2.03	0	1.73	12.27	1	1	TRUE		-18	30	1	12.1	1.9	0	1.68	12.32	1	1	TRUE		-26	46	1	12.01	1.99	0	1.75	12.25	1	1	TRUE		-58	84	1	11.87	2.13	0	1.97	12.03	1	1	TRUE
	img_one_811.txt	1	-8	14	1	12.1	1.9	0	1.66	12.34	1	1	TRUE		-20	28	1	12.14	1.86	0	1.71	12.29	1	1	TRUE		-28	48	1	12.04	1.96	0	1.73	12.27	1	1	TRUE		-64	74	1	11.91	2.09	0	2.03	11.97	1	1	TRUE
	img_one_812.txt	1	-4	10	1	11.8	2.2	0	1.81	12.19	1	1	TRUE		-12	20	1	11.92	2.08	0	1.86	12.14	1	1	TRUE		-18	42	1	11.85	2.15	0	1.78	12.22	1	1	TRUE		-62	68	1	11.9	2.1	0	2.06	11.94	1	1	TRUE
	img_one_813.txt	1	-6	12	1	11.97	2.03	0	1.73	12.27	1	1	TRUE		-16	24	1	12.05	1.95	0	1.78	12.22	1	1	TRUE		-20	40	1	11.89	2.11	0	1.81	12.19	1	1	TRUE		-58	68	1	11.87	2.13	0	2.06	11.94	1	1	TRUE
	img_one_814.txt	1	-16	18	1	12.4	1.6	0	1.55	12.45	1	1	TRUE		-20	32	1	12.14	1.86	0	1.65	12.35	1	1	TRUE		-32	60	1	12.1	1.9	0	1.63	12.37	1	1	TRUE		-72	114	1	11.96	2.04	0	1.84	12.16	1	1	TRUE
	img_one_815.txt	1	-12	22	1	12.27	1.73	0	1.46	12.54	1	1	TRUE		-20	32	1	12.14	1.86	0	1.65	12.35	1	1	TRUE		-32	64	1	12.1	1.9	0	1.6	12.4	1	1	TRUE		-66	108	1	11.93	2.07	0	1.86	12.14	1	1	TRUE
	img_one_816.txt	1	-10	16	1	12.19	1.81	0	1.6	12.4	1	1	TRUE		-18	34	1	12.1	1.9	0	1.63	12.37	1	1	TRUE		-22	54	1	11.93	2.07	0	1.68	12.32	1	1	TRUE		-62	88	1	11.9	2.1	0	1.95	12.05	1	1	TRUE
	img_one_817.txt	1	-8	14	1	12.1	1.9	0	1.66	12.34	1	1	TRUE		-20	36	1	12.14	1.86	0	1.6	12.4	1	1	TRUE		-24	56	1	11.97	2.03	0	1.66	12.34	1	1	TRUE		-58	84	1	11.87	2.13	0	1.97	12.03	1	1	TRUE
	img_one_818.txt	1	-10	16	1	12.19	1.81	0	1.6	12.4	1	1	TRUE		-16	36	1	12.05	1.95	0	1.6	12.4	1	1	TRUE		-30	58	1	12.07	1.93	0	1.64	12.36	1	1	TRUE		-62	88	1	11.9	2.1	0	1.95	12.05	1	1	TRUE
	img_one_819.txt	1	-8	14	1	12.1	1.9	0	1.66	12.34	1	1	TRUE		-20	40	1	12.14	1.86	0	1.56	12.44	1	1	TRUE		-30	54	1	12.07	1.93	0	1.68	12.32	1	1	TRUE		-60	86	1	11.88	2.12	0	1.96	12.04	1	1	TRUE
	img_one_82.txt	1	-12	18	1	12.27	1.73	0	1.55	12.45	1	1	TRUE		-22	34	1	12.18	1.82	0	1.63	12.37	1	1	TRUE		-40	60	1	12.19	1.81	0	1.63	12.37	1	1	TRUE		-88	118	1	12.05	1.95	0	1.82	12.18	1	1	TRUE
	img_one_820.txt	1	-10	16	1	12.19	1.81	0	1.6	12.4	1	1	TRUE		-16	32	1	12.05	1.95	0	1.65	12.35	1	1	TRUE		-20	52	1	11.89	2.11	0	1.69	12.31	1	1	TRUE		-58	84	1	11.87	2.13	0	1.97	12.03	1	1	TRUE
	img_one_821.txt	1	-14	20	1	12.34	1.66	0	1.51	12.49	1	1	TRUE		-22	34	1	12.18	1.82	0	1.63	12.37	1	1	TRUE		-32	56	1	12.1	1.9	0	1.66	12.34	1	1	TRUE		-68	102	1	11.94	2.06	0	1.89	12.11	1	1	TRUE
	img_one_822.txt	1	-10	16	1	12.19	1.81	0	1.6	12.4	1	1	TRUE		-14	26	1	11.99	2.01	0	1.74	12.26	1	1	TRUE		-18	50	1	11.85	2.15	0	1.71	12.29	1	1	TRUE		-56	86	1	11.85	2.15	0	1.96	12.04	1	1	TRUE
	img_one_823.txt	1	-8	14	1	12.1	1.9	0	1.66	12.34	1	1	TRUE		-18	26	1	12.1	1.9	0	1.74	12.26	1	1	TRUE		-22	34	1	11.93	2.07	0	1.88	12.12	1	1	TRUE		-50	68	1	11.8	2.2	0	2.06	11.94	1	1	TRUE
	img_one_824.txt	1	-6	12	1	11.97	2.03	0	1.73	12.27	1	1	TRUE		-2	18	1	11.14	2.86	0	1.9	12.1	1	1	TRUE		-8	28	1	11.49	2.51	0	1.96	12.04	1	1	TRUE		-46	40	1	11.77	2.23	0	2.29	11.71	1	1	TRUE
	img_one_825.txt	1	-14	16	1	12.34	1.66	0	1.6	12.4	1	1	TRUE		-18	30	1	12.1	1.9	0	1.68	12.32	1	1	TRUE		-30	58	1	12.07	1.93	0	1.64	12.36	1	1	TRUE		-84	102	1	12.03	1.97	0	1.89	12.11	1	1	TRUE
	img_one_826.txt	1	-10	16	1	12.19	1.81	0	1.6	12.4	1	1	TRUE		-24	36	1	12.22	1.78	0	1.6	12.4	1	1	TRUE		-42	70	1	12.22	1.78	0	1.56	12.44	1	1	TRUE		-68	118	1	11.94	2.06	0	1.82	12.18	1	1	TRUE
	img_one_827.txt	1	-16	18	1	12.4	1.6	0	1.55	12.45	1	1	TRUE		-20	28	1	12.14	1.86	0	1.71	12.29	1	1	TRUE		-30	54	1	12.07	1.93	0	1.68	12.32	1	1	TRUE		-68	106	1	11.94	2.06	0	1.87	12.13	1	1	TRUE
	img_one_828.txt	1	-16	18	1	12.4	1.6	0	1.55	12.45	1	1	TRUE		-22	26	1	12.18	1.82	0	1.74	12.26	1	1	TRUE		-34	50	1	12.12	1.88	0	1.71	12.29	1	1	TRUE		-64	102	1	11.91	2.09	0	1.89	12.11	1	1	TRUE
	img_one_829.txt	1	-12	18	1	12.27	1.73	0	1.55	12.45	1	1	TRUE		-20	32	1	12.14	1.86	0	1.65	12.35	1	1	TRUE		-40	60	1	12.19	1.81	0	1.63	12.37	1	1	TRUE		-70	108	1	11.95	2.05	0	1.86	12.14	1	1	TRUE
	img_one_83.txt	1	-14	20	1	12.34	1.66	0	1.51	12.49	1	1	TRUE		-22	30	1	12.18	1.82	0	1.68	12.32	1	1	TRUE		-34	58	1	12.12	1.88	0	1.64	12.36	1	1	TRUE		-68	110	1	11.94	2.06	0	1.85	12.15	1	1	TRUE
	img_one_830.txt	1	-12	14	1	12.27	1.73	0	1.66	12.34	1	1	TRUE		-16	20	1	12.05	1.95	0	1.86	12.14	1	1	TRUE		-20	32	1	11.89	2.11	0	1.9	12.1	1	1	TRUE		-68	82	1	11.94	2.06	0	1.98	12.02	1	1	TRUE
	img_one_831.txt	1	-12	18	1	12.27	1.73	0	1.55	12.45	1	1	TRUE		-16	28	1	12.05	1.95	0	1.71	12.29	1	1	TRUE		-38	54	1	12.17	1.83	0	1.68	12.32	1	1	TRUE		-88	110	1	12.05	1.95	0	1.85	12.15	1	1	TRUE
	img_one_832.txt	1	-6	12	1	11.97	2.03	0	1.73	12.27	1	1	TRUE		-8	20	1	11.74	2.26	0	1.86	12.14	1	1	TRUE		-14	34	1	11.74	2.26	0	1.88	12.12	1	1	TRUE		-56	70	1	11.85	2.15	0	2.05	11.95	1	1	TRUE
	img_one_833.txt	1	-16	18	1	12.4	1.6	0	1.55	12.45	1	1	TRUE		-18	30	1	12.1	1.9	0	1.68	12.32	1	1	TRUE		-26	58	1	12.01	1.99	0	1.64	12.36	1	1	TRUE		-80	118	1	12.01	1.99	0	1.82	12.18	1	1	TRUE
	img_one_834.txt	1	-12	14	1	12.27	1.73	0	1.66	12.34	1	1	TRUE		-20	24	1	12.14	1.86	0	1.78	12.22	1	1	TRUE		-28	36	1	12.04	1.96	0	1.85	12.15	1	1	TRUE		-72	98	1	11.96	2.04	0	1.9	12.1	1	1	TRUE
	img_one_835.txt	1	-16	18	1	12.4	1.6	0	1.55	12.45	1	1	TRUE		-20	24	1	12.14	1.86	0	1.78	12.22	1	1	TRUE		-30	46	1	12.07	1.93	0	1.75	12.25	1	1	TRUE		-70	92	1	11.95	2.05	0	1.93	12.07	1	1	TRUE
	img_one_836.txt	1	-12	14	1	12.27	1.73	0	1.66	12.34	1	1	TRUE		-16	16	1	12.05	1.95	0	1.95	12.05	1	1	TRUE		-26	34	1	12.01	1.99	0	1.88	12.12	1	1	TRUE		-82	88	1	12.02	1.98	0	1.95	12.05	1	1	TRUE
	img_one_837.txt	1	-4	10	1	11.8	2.2	0	1.81	12.19	1	1	TRUE		-12	24	1	11.92	2.08	0	1.78	12.22	1	1	TRUE		-20	40	1	11.89	2.11	0	1.81	12.19	1	1	TRUE		-64	50	1	11.91	2.09	0	2.2	11.8	1	1	TRUE
	img_one_838.txt	1	-12	14	1	12.27	1.73	0	1.66	12.34	1	1	TRUE		-14	26	1	11.99	2.01	0	1.74	12.26	1	1	TRUE		-16	44	1	11.8	2.2	0	1.76	12.24	1	1	TRUE		-56	78	1	11.85	2.15	0	2	12	1	1	TRUE
	img_one_839.txt	1	-8	14	1	12.1	1.9	0	1.66	12.34	1	1	TRUE		-10	22	1	11.84	2.16	0	1.82	12.18	1	1	TRUE		-16	40	1	11.8	2.2	0	1.81	12.19	1	1	TRUE		-64	62	1	11.91	2.09	0	2.1	11.9	1	1	TRUE
	img_one_84.txt	1	-10	16	1	12.19	1.81	0	1.6	12.4	1	1	TRUE		-16	32	1	12.05	1.95	0	1.65	12.35	1	1	TRUE		-36	52	1	12.15	1.85	0	1.69	12.31	1	1	TRUE		-78	104	1	12	2	0	1.88	12.12	1	1	TRUE
	img_one_840.txt	1	-8	14	1	12.1	1.9	0	1.66	12.34	1	1	TRUE		-18	34	1	12.1	1.9	0	1.63	12.37	1	1	TRUE		-22	50	1	11.93	2.07	0	1.71	12.29	1	1	TRUE		-66	84	1	11.93	2.07	0	1.97	12.03	1	1	TRUE
	img_one_841.txt	1	-8	14	1	12.1	1.9	0	1.66	12.34	1	1	TRUE		-16	28	1	12.05	1.95	0	1.71	12.29	1	1	TRUE		-18	50	1	11.85	2.15	0	1.71	12.29	1	1	TRUE		-54	88	1	11.84	2.16	0	1.95	12.05	1	1	TRUE
	img_one_842.txt	1	-10	16	1	12.19	1.81	0	1.6	12.4	1	1	TRUE		-14	30	1	11.99	2.01	0	1.68	12.32	1	1	TRUE		-24	40	1	11.97	2.03	0	1.81	12.19	1	1	TRUE		-60	70	1	11.88	2.12	0	2.05	11.95	1	1	TRUE
	img_one_843.txt	1	-6	12	1	11.97	2.03	0	1.73	12.27	1	1	TRUE		-12	28	1	11.92	2.08	0	1.71	12.29	1	1	TRUE		-14	46	1	11.74	2.26	0	1.75	12.25	1	1	TRUE		-56	74	1	11.85	2.15	0	2.03	11.97	1	1	TRUE
	img_one_844.txt	1	-6	12	1	11.97	2.03	0	1.73	12.27	1	1	TRUE		-14	26	1	11.99	2.01	0	1.74	12.26	1	1	TRUE		-18	46	1	11.85	2.15	0	1.75	12.25	1	1	TRUE		-64	90	1	11.91	2.09	0	1.94	12.06	1	1	TRUE
	img_one_845.txt	1	-10	16	1	12.19	1.81	0	1.6	12.4	1	1	TRUE		-10	26	1	11.84	2.16	0	1.74	12.26	1	1	TRUE		-20	36	1	11.89	2.11	0	1.85	12.15	1	1	TRUE		-56	58	1	11.85	2.15	0	2.13	11.87	1	1	TRUE
	img_one_846.txt	1	-8	14	1	12.1	1.9	0	1.66	12.34	1	1	TRUE		-10	26	1	11.84	2.16	0	1.74	12.26	1	1	TRUE		-16	44	1	11.8	2.2	0	1.76	12.24	1	1	TRUE		-50	76	1	11.8	2.2	0	2.01	11.99	1	1	TRUE
	img_one_847.txt	1	-8	14	1	12.1	1.9	0	1.66	12.34	1	1	TRUE		-12	20	1	11.92	2.08	0	1.86	12.14	1	1	TRUE		-28	44	1	12.04	1.96	0	1.76	12.24	1	1	TRUE		-74	80	1	11.97	2.03	0	1.99	12.01	1	1	TRUE
	img_one_848.txt	1	-6	12	1	11.97	2.03	0	1.73	12.27	1	1	TRUE		-4	20	1	11.44	2.56	0	1.86	12.14	1	1	TRUE		-10	38	1	11.59	2.41	0	1.83	12.17	1	1	TRUE		-50	56	1	11.8	2.2	0	2.15	11.85	1	1	TRUE
	img_one_849.txt	1	-8	14	1	12.1	1.9	0	1.66	12.34	1	1	TRUE		-6	22	1	11.62	2.38	0	1.82	12.18	1	1	TRUE		-12	40	1	11.67	2.33	0	1.81	12.19	1	1	TRUE		-48	74	1	11.79	2.21	0	2.03	11.97	1	1	TRUE
	img_one_85.txt	1	-8	10	1	12.1	1.9	0	1.81	12.19	1	1	TRUE		-12	24	1	11.92	2.08	0	1.78	12.22	1	1	TRUE		-22	46	1	11.93	2.07	0	1.75	12.25	1	1	TRUE		-52	70	1	11.82	2.18	0	2.05	11.95	1	1	TRUE
	img_one_850.txt	1	-10	12	1	12.19	1.81	0	1.73	12.27	1	1	TRUE		-22	26	1	12.18	1.82	0	1.74	12.26	1	1	TRUE		-34	46	1	12.12	1.88	0	1.75	12.25	1	1	TRUE		-66	104	1	11.93	2.07	0	1.88	12.12	1	1	TRUE
	img_one_851.txt	1	-8	10	1	12.1	1.9	0	1.81	12.19	1	1	TRUE		-8	20	1	11.74	2.26	0	1.86	12.14	1	1	TRUE		-14	26	1	11.74	2.26	0	1.99	12.01	1	1	TRUE		-44	66	1	11.75	2.25	0	2.07	11.93	1	1	TRUE
	img_one_852.txt	1	-10	16	1	12.19	1.81	0	1.6	12.4	1	1	TRUE		-16	24	1	12.05	1.95	0	1.78	12.22	1	1	TRUE		-16	36	1	11.8	2.2	0	1.85	12.15	1	1	TRUE		-60	82	1	11.88	2.12	0	1.98	12.02	1	1	TRUE
	img_one_853.txt	1	-2	8	1	11.49	2.51	0	1.9	12.1	1	1	TRUE		-12	16	1	11.92	2.08	0	1.95	12.05	1	1	TRUE		-16	36	1	11.8	2.2	0	1.85	12.15	1	1	TRUE		-70	80	1	11.95	2.05	0	1.99	12.01	1	1	TRUE
	img_one_854.txt	1	-6	8	1	11.97	2.03	0	1.9	12.1	1	1	TRUE		-18	22	1	12.1	1.9	0	1.82	12.18	1	1	TRUE		-20	36	1	11.89	2.11	0	1.85	12.15	1	1	TRUE		-62	64	1	11.9	2.1	0	2.09	11.91	1	1	TRUE
	img_one_855.txt	1	-8	14	1	12.1	1.9	0	1.66	12.34	1	1	TRUE		-12	28	1	11.92	2.08	0	1.71	12.29	1	1	TRUE		-18	38	1	11.85	2.15	0	1.83	12.17	1	1	TRUE		-58	60	1	11.87	2.13	0	2.12	11.88	1	1	TRUE
	img_one_856.txt	1	-6	12	1	11.97	2.03	0	1.73	12.27	1	1	TRUE		-16	28	1	12.05	1.95	0	1.71	12.29	1	1	TRUE		-18	50	1	11.85	2.15	0	1.71	12.29	1	1	TRUE		-58	80	1	11.87	2.13	0	1.99	12.01	1	1	TRUE
	img_one_857.txt	1	-8	14	1	12.1	1.9	0	1.66	12.34	1	1	TRUE		-14	26	1	11.99	2.01	0	1.74	12.26	1	1	TRUE		-16	36	1	11.8	2.2	0	1.85	12.15	1	1	TRUE		-64	62	1	11.91	2.09	0	2.1	11.9	1	1	TRUE
	img_one_858.txt	1	-8	14	1	12.1	1.9	0	1.66	12.34	1	1	TRUE		-16	32	1	12.05	1.95	0	1.65	12.35	1	1	TRUE		-22	46	1	11.93	2.07	0	1.75	12.25	1	1	TRUE		-54	84	1	11.84	2.16	0	1.97	12.03	1	1	TRUE
	img_one_859.txt	1	-8	14	1	12.1	1.9	0	1.66	12.34	1	1	TRUE		-22	26	1	12.18	1.82	0	1.74	12.26	1	1	TRUE		-32	48	1	12.1	1.9	0	1.73	12.27	1	1	TRUE		-68	90	1	11.94	2.06	0	1.94	12.06	1	1	TRUE
	img_one_86.txt	1	-12	18	1	12.27	1.73	0	1.55	12.45	1	1	TRUE		-14	26	1	11.99	2.01	0	1.74	12.26	1	1	TRUE		-20	40	1	11.89	2.11	0	1.81	12.19	1	1	TRUE		-70	80	1	11.95	2.05	0	1.99	12.01	1	1	TRUE
	img_one_860.txt	1	-8	14	1	12.1	1.9	0	1.66	12.34	1	1	TRUE		-14	26	1	11.99	2.01	0	1.74	12.26	1	1	TRUE		-20	44	1	11.89	2.11	0	1.76	12.24	1	1	TRUE		-52	86	1	11.82	2.18	0	1.96	12.04	1	1	TRUE
	img_one_861.txt	1	-8	10	1	12.1	1.9	0	1.81	12.19	1	1	TRUE		-16	28	1	12.05	1.95	0	1.71	12.29	1	1	TRUE		-30	38	1	12.07	1.93	0	1.83	12.17	1	1	TRUE		-48	70	1	11.79	2.21	0	2.05	11.95	1	1	TRUE
	img_one_862.txt	1	-10	12	1	12.19	1.81	0	1.73	12.27	1	1	TRUE		-16	28	1	12.05	1.95	0	1.71	12.29	1	1	TRUE		-38	54	1	12.17	1.83	0	1.68	12.32	1	1	TRUE		-84	98	1	12.03	1.97	0	1.9	12.1	1	1	TRUE
	img_one_863.txt	1	-14	16	1	12.34	1.66	0	1.6	12.4	1	1	TRUE		-20	32	1	12.14	1.86	0	1.65	12.35	1	1	TRUE		-38	58	1	12.17	1.83	0	1.64	12.36	1	1	TRUE		-82	108	1	12.02	1.98	0	1.86	12.14	1	1	TRUE
	img_one_864.txt	1	-10	16	1	12.19	1.81	0	1.6	12.4	1	1	TRUE		-22	34	1	12.18	1.82	0	1.63	12.37	1	1	TRUE		-36	52	1	12.15	1.85	0	1.69	12.31	1	1	TRUE		-78	108	1	12	2	0	1.86	12.14	1	1	TRUE
	img_one_865.txt	1	-8	10	1	12.1	1.9	0	1.81	12.19	1	1	TRUE		-16	28	1	12.05	1.95	0	1.71	12.29	1	1	TRUE		-38	46	1	12.17	1.83	0	1.75	12.25	1	1	TRUE		-82	96	1	12.02	1.98	0	1.91	12.09	1	1	TRUE
	img_one_866.txt	1	-12	18	1	12.27	1.73	0	1.55	12.45	1	1	TRUE		-20	32	1	12.14	1.86	0	1.65	12.35	1	1	TRUE		-30	58	1	12.07	1.93	0	1.64	12.36	1	1	TRUE		-70	108	1	11.95	2.05	0	1.86	12.14	1	1	TRUE
	img_one_867.txt	1	-12	14	1	12.27	1.73	0	1.66	12.34	1	1	TRUE		-14	26	1	11.99	2.01	0	1.74	12.26	1	1	TRUE		-26	54	1	12.01	1.99	0	1.68	12.32	1	1	TRUE		-72	94	1	11.96	2.04	0	1.92	12.08	1	1	TRUE
	img_one_868.txt	1	-12	14	1	12.27	1.73	0	1.66	12.34	1	1	TRUE		-20	28	1	12.14	1.86	0	1.71	12.29	1	1	TRUE		-34	54	1	12.12	1.88	0	1.68	12.32	1	1	TRUE		-76	102	1	11.99	2.01	0	1.89	12.11	1	1	TRUE
	img_one_869.txt	1	-12	18	1	12.27	1.73	0	1.55	12.45	1	1	TRUE		-18	30	1	12.1	1.9	0	1.68	12.32	1	1	TRUE		-30	50	1	12.07	1.93	0	1.71	12.29	1	1	TRUE		-82	104	1	12.02	1.98	0	1.88	12.12	1	1	TRUE
	img_one_87.txt	1	-12	22	1	12.27	1.73	0	1.46	12.54	1	1	TRUE		-18	30	1	12.1	1.9	0	1.68	12.32	1	1	TRUE		-34	62	1	12.12	1.88	0	1.62	12.38	1	1	TRUE		-74	108	1	11.97	2.03	0	1.86	12.14	1	1	TRUE
	img_one_870.txt	1	-12	14	1	12.27	1.73	0	1.66	12.34	1	1	TRUE		-16	32	1	12.05	1.95	0	1.65	12.35	1	1	TRUE		-32	56	1	12.1	1.9	0	1.66	12.34	1	1	TRUE		-70	104	1	11.95	2.05	0	1.88	12.12	1	1	TRUE
	img_one_871.txt	1	-10	16	1	12.19	1.81	0	1.6	12.4	1	1	TRUE		-18	30	1	12.1	1.9	0	1.68	12.32	1	1	TRUE		-34	62	1	12.12	1.88	0	1.62	12.38	1	1	TRUE		-74	104	1	11.97	2.03	0	1.88	12.12	1	1	TRUE
	img_one_872.txt	1	-10	16	1	12.19	1.81	0	1.6	12.4	1	1	TRUE		-20	32	1	12.14	1.86	0	1.65	12.35	1	1	TRUE		-30	58	1	12.07	1.93	0	1.64	12.36	1	1	TRUE		-76	110	1	11.99	2.01	0	1.85	12.15	1	1	TRUE
	img_one_873.txt	1	-16	18	1	12.4	1.6	0	1.55	12.45	1	1	TRUE		-18	30	1	12.1	1.9	0	1.68	12.32	1	1	TRUE		-34	66	1	12.12	1.88	0	1.59	12.41	1	1	TRUE		-76	118	1	11.99	2.01	0	1.82	12.18	1	1	TRUE
	img_one_874.txt	1	-8	10	1	12.1	1.9	0	1.81	12.19	1	1	TRUE		-12	20	1	11.92	2.08	0	1.86	12.14	1	1	TRUE		-16	24	1	11.8	2.2	0	2.03	11.97	1	1	TRUE		-48	62	1	11.79	2.21	0	2.1	11.9	1	1	TRUE
	img_one_875.txt	1	-6	8	1	11.97	2.03	0	1.9	12.1	1	1	TRUE		-6	14	1	11.62	2.38	0	2.01	11.99	1	1	TRUE		-6	26	1	11.37	2.63	0	1.99	12.01	1	1	TRUE		-46	48	1	11.77	2.23	0	2.21	11.79	1	1	TRUE
	img_one_876.txt	1	-6	8	1	11.97	2.03	0	1.9	12.1	1	1	TRUE		-10	22	1	11.84	2.16	0	1.82	12.18	1	1	TRUE		-16	40	1	11.8	2.2	0	1.81	12.19	1	1	TRUE		-62	60	1	11.9	2.1	0	2.12	11.88	1	1	TRUE
	img_one_877.txt	1	-2	4	1	11.49	2.51	0	2.2	11.8	1	1	TRUE		-6	14	1	11.62	2.38	0	2.01	11.99	1	1	TRUE		-8	28	1	11.49	2.51	0	1.96	12.04	1	1	TRUE		-74	56	1	11.97	2.03	0	2.15	11.85	1	1	TRUE
	img_one_878.txt	1	-6	8	1	11.97	2.03	0	1.9	12.1	1	1	TRUE		-10	22	1	11.84	2.16	0	1.82	12.18	1	1	TRUE		-18	42	1	11.85	2.15	0	1.78	12.22	1	1	TRUE		-50	72	1	11.8	2.2	0	2.04	11.96	1	1	TRUE
	img_one_879.txt	1	-4	6	1	11.8	2.2	0	2.03	11.97	1	1	TRUE		-4	12	1	11.44	2.56	0	2.08	11.92	1	1	TRUE		-6	26	1	11.37	2.63	0	1.99	12.01	1	1	TRUE		-68	70	1	11.94	2.06	0	2.05	11.95	1	1	TRUE
	img_one_88.txt	1	-8	14	1	12.1	1.9	0	1.66	12.34	1	1	TRUE		-18	30	1	12.1	1.9	0	1.68	12.32	1	1	TRUE		-32	60	1	12.1	1.9	0	1.63	12.37	1	1	TRUE		-64	98	1	11.91	2.09	0	1.9	12.1	1	1	TRUE
	img_one_880.txt	1	-4	6	1	11.8	2.2	0	2.03	11.97	1	1	TRUE		-8	12	1	11.74	2.26	0	2.08	11.92	1	1	TRUE		-10	22	1	11.59	2.41	0	2.07	11.93	1	1	TRUE		-54	56	1	11.84	2.16	0	2.15	11.85	1	1	TRUE
	img_one_881.txt	1	-4	6	1	11.8	2.2	0	2.03	11.97	1	1	TRUE		-6	14	1	11.62	2.38	0	2.01	11.99	1	1	TRUE		-8	20	1	11.49	2.51	0	2.11	11.89	1	1	TRUE		-54	48	1	11.84	2.16	0	2.21	11.79	1	1	TRUE
	img_one_882.txt	1	-8	10	1	12.1	1.9	0	1.81	12.19	1	1	TRUE		-8	16	1	11.74	2.26	0	1.95	12.05	1	1	TRUE		-12	24	1	11.67	2.33	0	2.03	11.97	1	1	TRUE		-44	58	1	11.75	2.25	0	2.13	11.87	1	1	TRUE
	img_one_883.txt	0	2	0	0	2.51	11.49	1	7	7	0	0	TRUE		4	4	0	2.56	11.44	1	2.56	11.44	1	Ambigous	FALSE		6	14	1	2.63	11.37	1	2.26	11.74	1	Ambigous	FALSE		-36	22	1	11.66	2.34	0	2.55	11.45	1	1	TRUE
	img_one_884.txt	1	0	2	1	7	7	0	2.51	11.49	1	1	TRUE		-8	4	1	11.74	2.26	0	2.56	11.44	1	1	TRUE		-14	14	1	11.74	2.26	0	2.26	11.74	1	1	TRUE		-42	40	1	11.73	2.27	0	2.29	11.71	1	1	TRUE
	img_one_885.txt	1	-6	8	1	11.97	2.03	0	1.9	12.1	1	1	TRUE		-10	18	1	11.84	2.16	0	1.9	12.1	1	1	TRUE		-14	30	1	11.74	2.26	0	1.93	12.07	1	1	TRUE		-52	66	1	11.82	2.18	0	2.07	11.93	1	1	TRUE
	img_one_886.txt	1	0	2	1	7	7	0	2.51	11.49	1	1	TRUE		-8	12	1	11.74	2.26	0	2.08	11.92	1	1	TRUE		-6	18	1	11.37	2.63	0	2.15	11.85	1	1	TRUE		-40	30	1	11.71	2.29	0	2.42	11.58	1	1	TRUE
	img_one_887.txt	1	0	2	1	7	7	0	2.51	11.49	1	1	TRUE		0	8	1	7	7	0	2.26	11.74	1	1	TRUE		2	6	1	3.11	10.89	1	2.63	11.37	1	Ambigous	FALSE		-20	2	1	11.41	2.59	0	3.59	10.41	1	1	TRUE
	img_one_888.txt	1	-4	6	1	11.8	2.2	0	2.03	11.97	1	1	TRUE		4	8	1	2.56	11.44	1	2.26	11.74	1	Ambigous	FALSE		2	6	1	3.11	10.89	1	2.63	11.37	1	Ambigous	FALSE		-10	0	1	11.11	2.89	0	7	7	0	0	TRUE
	img_one_889.txt	1	-6	8	1	11.97	2.03	0	1.9	12.1	1	1	TRUE		-2	14	1	11.14	2.86	0	2.01	11.99	1	1	TRUE		-8	16	1	11.49	2.51	0	2.2	11.8	1	1	TRUE		-38	24	1	11.69	2.31	0	2.51	11.49	1	1	TRUE
	img_one_89.txt	1	-10	12	1	12.19	1.81	0	1.73	12.27	1	1	TRUE		-12	28	1	11.92	2.08	0	1.71	12.29	1	1	TRUE		-30	46	1	12.07	1.93	0	1.75	12.25	1	1	TRUE		-56	94	1	11.85	2.15	0	1.92	12.08	1	1	TRUE
	img_one_890.txt	1	-8	14	1	12.1	1.9	0	1.66	12.34	1	1	TRUE		-10	18	1	11.84	2.16	0	1.9	12.1	1	1	TRUE		-20	32	1	11.89	2.11	0	1.9	12.1	1	1	TRUE		-60	62	1	11.88	2.12	0	2.1	11.9	1	1	TRUE
	img_one_891.txt	1	-6	12	1	11.97	2.03	0	1.73	12.27	1	1	TRUE		-8	20	1	11.74	2.26	0	1.86	12.14	1	1	TRUE		-12	32	1	11.67	2.33	0	1.9	12.1	1	1	TRUE		-52	50	1	11.82	2.18	0	2.2	11.8	1	1	TRUE
	img_one_892.txt	1	-4	6	1	11.8	2.2	0	2.03	11.97	1	1	TRUE		0	12	1	7	7	0	2.08	11.92	1	1	TRUE		-6	18	1	11.37	2.63	0	2.15	11.85	1	1	TRUE		-42	32	1	11.73	2.27	0	2.39	11.61	1	1	TRUE
	img_one_893.txt	1	-4	6	1	11.8	2.2	0	2.03	11.97	1	1	TRUE		10	2	0	2.16	11.84	1	2.86	11.14	1	Ambigous	FALSE		6	10	1	2.63	11.37	1	2.41	11.59	1	Ambigous	FALSE		-24	6	1	11.49	2.51	0	3.12	10.88	1	1	TRUE
	img_one_894.txt	1	-2	4	1	11.49	2.51	0	2.2	11.8	1	1	TRUE		0	8	1	7	7	0	2.26	11.74	1	1	TRUE		0	8	1	7	7	0	2.51	11.49	1	1	TRUE		-10	12	1	11.11	2.89	0	2.82	11.18	1	1	TRUE
	img_one_895.txt	1	-6	8	1	11.97	2.03	0	1.9	12.1	1	1	TRUE		4	8	1	2.56	11.44	1	2.26	11.74	1	Ambigous	FALSE		2	10	1	3.11	10.89	1	2.41	11.59	1	Ambigous	FALSE		-30	28	1	11.58	2.42	0	2.45	11.55	1	1	TRUE
	img_one_896.txt	1	-2	4	1	11.49	2.51	0	2.2	11.8	1	1	TRUE		-2	10	1	11.14	2.86	0	2.16	11.84	1	1	TRUE		-6	14	1	11.37	2.63	0	2.26	11.74	1	1	TRUE		-18	8	1	11.36	2.64	0	2.99	11.01	1	1	TRUE
	img_one_897.txt	1	0	6	1	7	7	0	2.03	11.97	1	1	TRUE		2	10	1	2.86	11.14	1	2.16	11.84	1	Ambigous	FALSE		-4	12	1	11.19	2.81	0	2.33	11.67	1	1	TRUE		-16	-2	1	11.31	2.69	0	10.41	3.59	0	0	TRUE
	img_one_898.txt	1	0	2	1	7	7	0	2.51	11.49	1	1	TRUE		8	4	0	2.26	11.74	1	2.56	11.44	1	Ambigous	FALSE		10	2	0	2.41	11.59	1	3.11	10.89	1	Ambigous	FALSE		10	4	0	2.89	11.11	1	3.29	10.71	1	Ambigous	FALSE
	img_one_899.txt	1	-8	10	1	12.1	1.9	0	1.81	12.19	1	1	TRUE		-20	28	1	12.14	1.86	0	1.71	12.29	1	1	TRUE		-22	34	1	11.93	2.07	0	1.88	12.12	1	1	TRUE		-64	78	1	11.91	2.09	0	2	12	1	1	TRUE
	img_one_9.txt	1	-4	6	1	11.8	2.2	0	2.03	11.97	1	1	TRUE		-16	16	1	12.05	1.95	0	1.95	12.05	1	1	TRUE		-34	42	1	12.12	1.88	0	1.78	12.22	1	1	TRUE		-54	68	1	11.84	2.16	0	2.06	11.94	1	1	TRUE
	img_one_90.txt	1	-14	20	1	12.34	1.66	0	1.51	12.49	1	1	TRUE		-24	36	1	12.22	1.78	0	1.6	12.4	1	1	TRUE		-32	64	1	12.1	1.9	0	1.6	12.4	1	1	TRUE		-66	104	1	11.93	2.07	0	1.88	12.12	1	1	TRUE
	img_one_900.txt	1	-4	10	1	11.8	2.2	0	1.81	12.19	1	1	TRUE		-14	22	1	11.99	2.01	0	1.82	12.18	1	1	TRUE		-20	44	1	11.89	2.11	0	1.76	12.24	1	1	TRUE		-68	70	1	11.94	2.06	0	2.05	11.95	1	1	TRUE
	img_one_901.txt	1	-4	6	1	11.8	2.2	0	2.03	11.97	1	1	TRUE		-8	20	1	11.74	2.26	0	1.86	12.14	1	1	TRUE		-12	36	1	11.67	2.33	0	1.85	12.15	1	1	TRUE		-60	70	1	11.88	2.12	0	2.05	11.95	1	1	TRUE
	img_one_902.txt	1	-10	12	1	12.19	1.81	0	1.73	12.27	1	1	TRUE		-16	24	1	12.05	1.95	0	1.78	12.22	1	1	TRUE		-24	40	1	11.97	2.03	0	1.81	12.19	1	1	TRUE		-62	88	1	11.9	2.1	0	1.95	12.05	1	1	TRUE
	img_one_903.txt	1	-6	12	1	11.97	2.03	0	1.73	12.27	1	1	TRUE		-18	26	1	12.1	1.9	0	1.74	12.26	1	1	TRUE		-26	46	1	12.01	1.99	0	1.75	12.25	1	1	TRUE		-64	86	1	11.91	2.09	0	1.96	12.04	1	1	TRUE
	img_one_904.txt	1	-12	14	1	12.27	1.73	0	1.66	12.34	1	1	TRUE		-16	20	1	12.05	1.95	0	1.86	12.14	1	1	TRUE		-26	38	1	12.01	1.99	0	1.83	12.17	1	1	TRUE		-68	86	1	11.94	2.06	0	1.96	12.04	1	1	TRUE
	img_one_905.txt	1	-6	8	1	11.97	2.03	0	1.9	12.1	1	1	TRUE		0	12	1	7	7	0	2.08	11.92	1	1	TRUE		4	16	1	2.81	11.19	1	2.2	11.8	1	Ambigous	FALSE		-36	34	1	11.66	2.34	0	2.36	11.64	1	1	TRUE
	img_one_906.txt	1	-2	8	1	11.49	2.51	0	1.9	12.1	1	1	TRUE		2	10	1	2.86	11.14	1	2.16	11.84	1	Ambigous	FALSE		0	24	1	7	7	0	2.03	11.97	1	1	TRUE		-30	64	1	11.58	2.42	0	2.09	11.91	1	1	TRUE
	img_one_907.txt	1	-10	12	1	12.19	1.81	0	1.73	12.27	1	1	TRUE		-14	26	1	11.99	2.01	0	1.74	12.26	1	1	TRUE		-26	46	1	12.01	1.99	0	1.75	12.25	1	1	TRUE		-58	92	1	11.87	2.13	0	1.93	12.07	1	1	TRUE
	img_one_908.txt	1	-12	14	1	12.27	1.73	0	1.66	12.34	1	1	TRUE		-6	6	1	11.62	2.38	0	2.38	11.62	1	1	TRUE		0	28	1	7	7	0	1.96	12.04	1	1	TRUE		-18	52	1	11.36	2.64	0	2.18	11.82	1	1	TRUE
	img_one_909.txt	1	-2	4	1	11.49	2.51	0	2.2	11.8	1	1	TRUE		-8	16	1	11.74	2.26	0	1.95	12.05	1	1	TRUE		-12	24	1	11.67	2.33	0	2.03	11.97	1	1	TRUE		-46	52	1	11.77	2.23	0	2.18	11.82	1	1	TRUE
	img_one_91.txt	1	-16	18	1	12.4	1.6	0	1.55	12.45	1	1	TRUE		-20	32	1	12.14	1.86	0	1.65	12.35	1	1	TRUE		-36	68	1	12.15	1.85	0	1.58	12.42	1	1	TRUE		-70	116	1	11.95	2.05	0	1.83	12.17	1	1	TRUE
	img_one_910.txt	1	-2	8	1	11.49	2.51	0	1.9	12.1	1	1	TRUE		-8	12	1	11.74	2.26	0	2.08	11.92	1	1	TRUE		-10	26	1	11.59	2.41	0	1.99	12.01	1	1	TRUE		-54	56	1	11.84	2.16	0	2.15	11.85	1	1	TRUE
	img_one_911.txt	1	-10	12	1	12.19	1.81	0	1.73	12.27	1	1	TRUE		-16	16	1	12.05	1.95	0	1.95	12.05	1	1	TRUE		-22	26	1	11.93	2.07	0	1.99	12.01	1	1	TRUE		-70	72	1	11.95	2.05	0	2.04	11.96	1	1	TRUE
	img_one_912.txt	1	-12	14	1	12.27	1.73	0	1.66	12.34	1	1	TRUE		-20	20	1	12.14	1.86	0	1.86	12.14	1	1	TRUE		-32	36	1	12.1	1.9	0	1.85	12.15	1	1	TRUE		-76	82	1	11.99	2.01	0	1.98	12.02	1	1	TRUE
	img_one_913.txt	1	-8	10	1	12.1	1.9	0	1.81	12.19	1	1	TRUE		-20	20	1	12.14	1.86	0	1.86	12.14	1	1	TRUE		-28	36	1	12.04	1.96	0	1.85	12.15	1	1	TRUE		-70	84	1	11.95	2.05	0	1.97	12.03	1	1	TRUE
	img_one_914.txt	1	-8	10	1	12.1	1.9	0	1.81	12.19	1	1	TRUE		-18	18	1	12.1	1.9	0	1.9	12.1	1	1	TRUE		-24	32	1	11.97	2.03	0	1.9	12.1	1	1	TRUE		-66	76	1	11.93	2.07	0	2.01	11.99	1	1	TRUE
	img_one_915.txt	1	-8	10	1	12.1	1.9	0	1.81	12.19	1	1	TRUE		-20	20	1	12.14	1.86	0	1.86	12.14	1	1	TRUE		-24	32	1	11.97	2.03	0	1.9	12.1	1	1	TRUE		-62	84	1	11.9	2.1	0	1.97	12.03	1	1	TRUE
	img_one_916.txt	1	-6	8	1	11.97	2.03	0	1.9	12.1	1	1	TRUE		-18	22	1	12.1	1.9	0	1.82	12.18	1	1	TRUE		-28	36	1	12.04	1.96	0	1.85	12.15	1	1	TRUE		-72	74	1	11.96	2.04	0	2.03	11.97	1	1	TRUE
	img_one_917.txt	1	-10	12	1	12.19	1.81	0	1.73	12.27	1	1	TRUE		-14	18	1	11.99	2.01	0	1.9	12.1	1	1	TRUE		-10	22	1	11.59	2.41	0	2.07	11.93	1	1	TRUE		-54	64	1	11.84	2.16	0	2.09	11.91	1	1	TRUE
	img_one_918.txt	1	-14	20	1	12.34	1.66	0	1.51	12.49	1	1	TRUE		-20	28	1	12.14	1.86	0	1.71	12.29	1	1	TRUE		-34	54	1	12.12	1.88	0	1.68	12.32	1	1	TRUE		-64	106	1	11.91	2.09	0	1.87	12.13	1	1	TRUE
	img_one_919.txt	1	-8	10	1	12.1	1.9	0	1.81	12.19	1	1	TRUE		-20	24	1	12.14	1.86	0	1.78	12.22	1	1	TRUE		-30	42	1	12.07	1.93	0	1.78	12.22	1	1	TRUE		-72	90	1	11.96	2.04	0	1.94	12.06	1	1	TRUE
	img_one_92.txt	1	-12	18	1	12.27	1.73	0	1.55	12.45	1	1	TRUE		-22	34	1	12.18	1.82	0	1.63	12.37	1	1	TRUE		-36	56	1	12.15	1.85	0	1.66	12.34	1	1	TRUE		-72	90	1	11.96	2.04	0	1.94	12.06	1	1	TRUE
	img_one_920.txt	1	-10	12	1	12.19	1.81	0	1.73	12.27	1	1	TRUE		-18	22	1	12.1	1.9	0	1.82	12.18	1	1	TRUE		-28	44	1	12.04	1.96	0	1.76	12.24	1	1	TRUE		-62	100	1	11.9	2.1	0	1.89	12.11	1	1	TRUE
	img_one_921.txt	1	-2	8	1	11.49	2.51	0	1.9	12.1	1	1	TRUE		-12	24	1	11.92	2.08	0	1.78	12.22	1	1	TRUE		-16	40	1	11.8	2.2	0	1.81	12.19	1	1	TRUE		-60	66	1	11.88	2.12	0	2.07	11.93	1	1	TRUE
	img_one_922.txt	1	-6	8	1	11.97	2.03	0	1.9	12.1	1	1	TRUE		-10	18	1	11.84	2.16	0	1.9	12.1	1	1	TRUE		-14	38	1	11.74	2.26	0	1.83	12.17	1	1	TRUE		-72	74	1	11.96	2.04	0	2.03	11.97	1	1	TRUE
	img_one_923.txt	1	-4	10	1	11.8	2.2	0	1.81	12.19	1	1	TRUE		-8	20	1	11.74	2.26	0	1.86	12.14	1	1	TRUE		-10	38	1	11.59	2.41	0	1.83	12.17	1	1	TRUE		-48	66	1	11.79	2.21	0	2.07	11.93	1	1	TRUE
	img_one_924.txt	1	-10	12	1	12.19	1.81	0	1.73	12.27	1	1	TRUE		-20	36	1	12.14	1.86	0	1.6	12.4	1	1	TRUE		-26	58	1	12.01	1.99	0	1.64	12.36	1	1	TRUE		-66	96	1	11.93	2.07	0	1.91	12.09	1	1	TRUE
	img_one_925.txt	1	-8	14	1	12.1	1.9	0	1.66	12.34	1	1	TRUE		-10	26	1	11.84	2.16	0	1.74	12.26	1	1	TRUE		-14	30	1	11.74	2.26	0	1.93	12.07	1	1	TRUE		-48	50	1	11.79	2.21	0	2.2	11.8	1	1	TRUE
	img_one_926.txt	1	-8	14	1	12.1	1.9	0	1.66	12.34	1	1	TRUE		-12	24	1	11.92	2.08	0	1.78	12.22	1	1	TRUE		-20	44	1	11.89	2.11	0	1.76	12.24	1	1	TRUE		-56	82	1	11.85	2.15	0	1.98	12.02	1	1	TRUE
	img_one_927.txt	1	-6	12	1	11.97	2.03	0	1.73	12.27	1	1	TRUE		-16	28	1	12.05	1.95	0	1.71	12.29	1	1	TRUE		-16	48	1	11.8	2.2	0	1.73	12.27	1	1	TRUE		-48	70	1	11.79	2.21	0	2.05	11.95	1	1	TRUE
	img_one_928.txt	1	-6	12	1	11.97	2.03	0	1.73	12.27	1	1	TRUE		-10	22	1	11.84	2.16	0	1.82	12.18	1	1	TRUE		-12	40	1	11.67	2.33	0	1.81	12.19	1	1	TRUE		-48	78	1	11.79	2.21	0	2	12	1	1	TRUE
	img_one_929.txt	1	-6	12	1	11.97	2.03	0	1.73	12.27	1	1	TRUE		-10	22	1	11.84	2.16	0	1.82	12.18	1	1	TRUE		-4	36	1	11.19	2.81	0	1.85	12.15	1	1	TRUE		-38	44	1	11.69	2.31	0	2.25	11.75	1	1	TRUE
	img_one_93.txt	1	-14	20	1	12.34	1.66	0	1.51	12.49	1	1	TRUE		-20	32	1	12.14	1.86	0	1.65	12.35	1	1	TRUE		-36	56	1	12.15	1.85	0	1.66	12.34	1	1	TRUE		-68	106	1	11.94	2.06	0	1.87	12.13	1	1	TRUE
	img_one_930.txt	1	-6	12	1	11.97	2.03	0	1.73	12.27	1	1	TRUE		-6	22	1	11.62	2.38	0	1.82	12.18	1	1	TRUE		-8	36	1	11.49	2.51	0	1.85	12.15	1	1	TRUE		-32	50	1	11.61	2.39	0	2.2	11.8	1	1	TRUE
	img_one_931.txt	1	-2	8	1	11.49	2.51	0	1.9	12.1	1	1	TRUE		-14	30	1	11.99	2.01	0	1.68	12.32	1	1	TRUE		-16	40	1	11.8	2.2	0	1.81	12.19	1	1	TRUE		-52	54	1	11.82	2.18	0	2.16	11.84	1	1	TRUE
	img_one_932.txt	1	-8	14	1	12.1	1.9	0	1.66	12.34	1	1	TRUE		-12	24	1	11.92	2.08	0	1.78	12.22	1	1	TRUE		-12	40	1	11.67	2.33	0	1.81	12.19	1	1	TRUE		-46	72	1	11.77	2.23	0	2.04	11.96	1	1	TRUE
	img_one_933.txt	1	-6	8	1	11.97	2.03	0	1.9	12.1	1	1	TRUE		-2	14	1	11.14	2.86	0	2.01	11.99	1	1	TRUE		-8	12	1	11.49	2.51	0	2.33	11.67	1	1	TRUE		-50	44	1	11.8	2.2	0	2.25	11.75	1	1	TRUE
	img_one_934.txt	1	-10	12	1	12.19	1.81	0	1.73	12.27	1	1	TRUE		-16	28	1	12.05	1.95	0	1.71	12.29	1	1	TRUE		-22	42	1	11.93	2.07	0	1.78	12.22	1	1	TRUE		-54	84	1	11.84	2.16	0	1.97	12.03	1	1	TRUE
	img_one_935.txt	1	-6	12	1	11.97	2.03	0	1.73	12.27	1	1	TRUE		-12	24	1	11.92	2.08	0	1.78	12.22	1	1	TRUE		-18	42	1	11.85	2.15	0	1.78	12.22	1	1	TRUE		-50	80	1	11.8	2.2	0	1.99	12.01	1	1	TRUE
	img_one_936.txt	1	-4	10	1	11.8	2.2	0	1.81	12.19	1	1	TRUE		-10	22	1	11.84	2.16	0	1.82	12.18	1	1	TRUE		-18	38	1	11.85	2.15	0	1.83	12.17	1	1	TRUE		-54	56	1	11.84	2.16	0	2.15	11.85	1	1	TRUE
	img_one_937.txt	1	-4	10	1	11.8	2.2	0	1.81	12.19	1	1	TRUE		-16	32	1	12.05	1.95	0	1.65	12.35	1	1	TRUE		-18	50	1	11.85	2.15	0	1.71	12.29	1	1	TRUE		-36	70	1	11.66	2.34	0	2.05	11.95	1	1	TRUE
	img_one_938.txt	1	-6	12	1	11.97	2.03	0	1.73	12.27	1	1	TRUE		-12	24	1	11.92	2.08	0	1.78	12.22	1	1	TRUE		-16	48	1	11.8	2.2	0	1.73	12.27	1	1	TRUE		-52	82	1	11.82	2.18	0	1.98	12.02	1	1	TRUE
	img_one_939.txt	1	-6	12	1	11.97	2.03	0	1.73	12.27	1	1	TRUE		-2	14	1	11.14	2.86	0	2.01	11.99	1	1	TRUE		-10	22	1	11.59	2.41	0	2.07	11.93	1	1	TRUE		-46	52	1	11.77	2.23	0	2.18	11.82	1	1	TRUE
	img_one_94.txt	1	-12	14	1	12.27	1.73	0	1.66	12.34	1	1	TRUE		-16	28	1	12.05	1.95	0	1.71	12.29	1	1	TRUE		-38	58	1	12.17	1.83	0	1.64	12.36	1	1	TRUE		-98	96	1	12.1	1.9	0	1.91	12.09	1	1	TRUE
	img_one_940.txt	1	-6	12	1	11.97	2.03	0	1.73	12.27	1	1	TRUE		-4	16	1	11.44	2.56	0	1.95	12.05	1	1	TRUE		-12	20	1	11.67	2.33	0	2.11	11.89	1	1	TRUE		-62	52	1	11.9	2.1	0	2.18	11.82	1	1	TRUE
	img_one_941.txt	1	-6	12	1	11.97	2.03	0	1.73	12.27	1	1	TRUE		-16	28	1	12.05	1.95	0	1.71	12.29	1	1	TRUE		-22	46	1	11.93	2.07	0	1.75	12.25	1	1	TRUE		-52	78	1	11.82	2.18	0	2	12	1	1	TRUE
	img_one_942.txt	1	-8	14	1	12.1	1.9	0	1.66	12.34	1	1	TRUE		-8	20	1	11.74	2.26	0	1.86	12.14	1	1	TRUE		-20	24	1	11.89	2.11	0	2.03	11.97	1	1	TRUE		-54	48	1	11.84	2.16	0	2.21	11.79	1	1	TRUE
	img_one_943.txt	1	-4	10	1	11.8	2.2	0	1.81	12.19	1	1	TRUE		-10	22	1	11.84	2.16	0	1.82	12.18	1	1	TRUE		-18	42	1	11.85	2.15	0	1.78	12.22	1	1	TRUE		-54	84	1	11.84	2.16	0	1.97	12.03	1	1	TRUE
	img_one_944.txt	1	-6	12	1	11.97	2.03	0	1.73	12.27	1	1	TRUE		-20	24	1	12.14	1.86	0	1.78	12.22	1	1	TRUE		-26	38	1	12.01	1.99	0	1.83	12.17	1	1	TRUE		-60	94	1	11.88	2.12	0	1.92	12.08	1	1	TRUE
	img_one_945.txt	1	-10	12	1	12.19	1.81	0	1.73	12.27	1	1	TRUE		-12	20	1	11.92	2.08	0	1.86	12.14	1	1	TRUE		-18	34	1	11.85	2.15	0	1.88	12.12	1	1	TRUE		-66	76	1	11.93	2.07	0	2.01	11.99	1	1	TRUE
	img_one_946.txt	1	-6	12	1	11.97	2.03	0	1.73	12.27	1	1	TRUE		-6	18	1	11.62	2.38	0	1.9	12.1	1	1	TRUE		-16	28	1	11.8	2.2	0	1.96	12.04	1	1	TRUE		-54	68	1	11.84	2.16	0	2.06	11.94	1	1	TRUE
	img_one_947.txt	1	-8	14	1	12.1	1.9	0	1.66	12.34	1	1	TRUE		-16	32	1	12.05	1.95	0	1.65	12.35	1	1	TRUE		-24	56	1	11.97	2.03	0	1.66	12.34	1	1	TRUE		-54	92	1	11.84	2.16	0	1.93	12.07	1	1	TRUE
	img_one_948.txt	1	-8	10	1	12.1	1.9	0	1.81	12.19	1	1	TRUE		-20	20	1	12.14	1.86	0	1.86	12.14	1	1	TRUE		-28	40	1	12.04	1.96	0	1.81	12.19	1	1	TRUE		-78	84	1	12	2	0	1.97	12.03	1	1	TRUE
	img_one_949.txt	1	-10	16	1	12.19	1.81	0	1.6	12.4	1	1	TRUE		-16	32	1	12.05	1.95	0	1.65	12.35	1	1	TRUE		-30	58	1	12.07	1.93	0	1.64	12.36	1	1	TRUE		-58	100	1	11.87	2.13	0	1.89	12.11	1	1	TRUE
	img_one_95.txt	1	-10	16	1	12.19	1.81	0	1.6	12.4	1	1	TRUE		-18	30	1	12.1	1.9	0	1.68	12.32	1	1	TRUE		-34	54	1	12.12	1.88	0	1.68	12.32	1	1	TRUE		-78	112	1	12	2	0	1.85	12.15	1	1	TRUE
	img_one_950.txt	1	-10	16	1	12.19	1.81	0	1.6	12.4	1	1	TRUE		-14	26	1	11.99	2.01	0	1.74	12.26	1	1	TRUE		-18	42	1	11.85	2.15	0	1.78	12.22	1	1	TRUE		-48	90	1	11.79	2.21	0	1.94	12.06	1	1	TRUE
	img_one_951.txt	1	-12	14	1	12.27	1.73	0	1.66	12.34	1	1	TRUE		-16	24	1	12.05	1.95	0	1.78	12.22	1	1	TRUE		-24	48	1	11.97	2.03	0	1.73	12.27	1	1	TRUE		-66	84	1	11.93	2.07	0	1.97	12.03	1	1	TRUE
	img_one_952.txt	1	-12	18	1	12.27	1.73	0	1.55	12.45	1	1	TRUE		-18	30	1	12.1	1.9	0	1.68	12.32	1	1	TRUE		-26	50	1	12.01	1.99	0	1.71	12.29	1	1	TRUE		-62	84	1	11.9	2.1	0	1.97	12.03	1	1	TRUE
	img_one_953.txt	1	-12	14	1	12.27	1.73	0	1.66	12.34	1	1	TRUE		-12	28	1	11.92	2.08	0	1.71	12.29	1	1	TRUE		-20	44	1	11.89	2.11	0	1.76	12.24	1	1	TRUE		-50	72	1	11.8	2.2	0	2.04	11.96	1	1	TRUE
	img_one_954.txt	1	-6	12	1	11.97	2.03	0	1.73	12.27	1	1	TRUE		-14	26	1	11.99	2.01	0	1.74	12.26	1	1	TRUE		-20	40	1	11.89	2.11	0	1.81	12.19	1	1	TRUE		-54	68	1	11.84	2.16	0	2.06	11.94	1	1	TRUE
	img_one_955.txt	1	-12	18	1	12.27	1.73	0	1.55	12.45	1	1	TRUE		-16	28	1	12.05	1.95	0	1.71	12.29	1	1	TRUE		-20	40	1	11.89	2.11	0	1.81	12.19	1	1	TRUE		-62	92	1	11.9	2.1	0	1.93	12.07	1	1	TRUE
	img_one_956.txt	1	-14	20	1	12.34	1.66	0	1.51	12.49	1	1	TRUE		-18	30	1	12.1	1.9	0	1.68	12.32	1	1	TRUE		-24	52	1	11.97	2.03	0	1.69	12.31	1	1	TRUE		-60	98	1	11.88	2.12	0	1.9	12.1	1	1	TRUE
	img_one_957.txt	1	-8	10	1	12.1	1.9	0	1.81	12.19	1	1	TRUE		-16	28	1	12.05	1.95	0	1.71	12.29	1	1	TRUE		-34	50	1	12.12	1.88	0	1.71	12.29	1	1	TRUE		-76	90	1	11.99	2.01	0	1.94	12.06	1	1	TRUE
	img_one_958.txt	1	-8	10	1	12.1	1.9	0	1.81	12.19	1	1	TRUE		-14	14	1	11.99	2.01	0	2.01	11.99	1	1	TRUE		-28	32	1	12.04	1.96	0	1.9	12.1	1	1	TRUE		-78	64	1	12	2	0	2.09	11.91	1	1	TRUE
	img_one_959.txt	1	-6	8	1	11.97	2.03	0	1.9	12.1	1	1	TRUE		-14	14	1	11.99	2.01	0	2.01	11.99	1	1	TRUE		-16	20	1	11.8	2.2	0	2.11	11.89	1	1	TRUE		-48	58	1	11.79	2.21	0	2.13	11.87	1	1	TRUE
	img_one_96.txt	1	-10	12	1	12.19	1.81	0	1.73	12.27	1	1	TRUE		-18	30	1	12.1	1.9	0	1.68	12.32	1	1	TRUE		-30	54	1	12.07	1.93	0	1.68	12.32	1	1	TRUE		-76	90	1	11.99	2.01	0	1.94	12.06	1	1	TRUE
	img_one_960.txt	1	-12	10	1	12.27	1.73	0	1.81	12.19	1	1	TRUE		-10	22	1	11.84	2.16	0	1.82	12.18	1	1	TRUE		-28	40	1	12.04	1.96	0	1.81	12.19	1	1	TRUE		-64	74	1	11.91	2.09	0	2.03	11.97	1	1	TRUE
	img_one_961.txt	1	-4	6	1	11.8	2.2	0	2.03	11.97	1	1	TRUE		-16	20	1	12.05	1.95	0	1.86	12.14	1	1	TRUE		-22	30	1	11.93	2.07	0	1.93	12.07	1	1	TRUE		-56	66	1	11.85	2.15	0	2.07	11.93	1	1	TRUE
	img_one_962.txt	1	-8	10	1	12.1	1.9	0	1.81	12.19	1	1	TRUE		-18	26	1	12.1	1.9	0	1.74	12.26	1	1	TRUE		-10	30	1	11.59	2.41	0	1.93	12.07	1	1	TRUE		-52	78	1	11.82	2.18	0	2	12	1	1	TRUE
	img_one_963.txt	1	-6	8	1	11.97	2.03	0	1.9	12.1	1	1	TRUE		-12	12	1	11.92	2.08	0	2.08	11.92	1	1	TRUE		-10	14	1	11.59	2.41	0	2.26	11.74	1	1	TRUE		-44	46	1	11.75	2.25	0	2.23	11.77	1	1	TRUE
	img_one_964.txt	1	-10	12	1	12.19	1.81	0	1.73	12.27	1	1	TRUE		-12	20	1	11.92	2.08	0	1.86	12.14	1	1	TRUE		-24	44	1	11.97	2.03	0	1.76	12.24	1	1	TRUE		-56	82	1	11.85	2.15	0	1.98	12.02	1	1	TRUE
	img_one_965.txt	1	-6	12	1	11.97	2.03	0	1.73	12.27	1	1	TRUE		-14	22	1	11.99	2.01	0	1.82	12.18	1	1	TRUE		-32	44	1	12.1	1.9	0	1.76	12.24	1	1	TRUE		-56	82	1	11.85	2.15	0	1.98	12.02	1	1	TRUE
	img_one_966.txt	1	-2	8	1	11.49	2.51	0	1.9	12.1	1	1	TRUE		-16	20	1	12.05	1.95	0	1.86	12.14	1	1	TRUE		-32	44	1	12.1	1.9	0	1.76	12.24	1	1	TRUE		-68	82	1	11.94	2.06	0	1.98	12.02	1	1	TRUE
	img_one_967.txt	1	-6	4	1	11.97	2.03	0	2.2	11.8	1	1	TRUE		-12	24	1	11.92	2.08	0	1.78	12.22	1	1	TRUE		-34	54	1	12.12	1.88	0	1.68	12.32	1	1	TRUE		-74	92	1	11.97	2.03	0	1.93	12.07	1	1	TRUE
	img_one_968.txt	1	-8	10	1	12.1	1.9	0	1.81	12.19	1	1	TRUE		-14	22	1	11.99	2.01	0	1.82	12.18	1	1	TRUE		-32	48	1	12.1	1.9	0	1.73	12.27	1	1	TRUE		-68	78	1	11.94	2.06	0	2	12	1	1	TRUE
	img_one_969.txt	1	-4	10	1	11.8	2.2	0	1.81	12.19	1	1	TRUE		-16	16	1	12.05	1.95	0	1.95	12.05	1	1	TRUE		-28	44	1	12.04	1.96	0	1.76	12.24	1	1	TRUE		-58	84	1	11.87	2.13	0	1.97	12.03	1	1	TRUE
	img_one_97.txt	1	-12	18	1	12.27	1.73	0	1.55	12.45	1	1	TRUE		-22	34	1	12.18	1.82	0	1.63	12.37	1	1	TRUE		-38	62	1	12.17	1.83	0	1.62	12.38	1	1	TRUE		-68	110	1	11.94	2.06	0	1.85	12.15	1	1	TRUE
	img_one_970.txt	1	-8	10	1	12.1	1.9	0	1.81	12.19	1	1	TRUE		-14	26	1	11.99	2.01	0	1.74	12.26	1	1	TRUE		-28	44	1	12.04	1.96	0	1.76	12.24	1	1	TRUE		-76	82	1	11.99	2.01	0	1.98	12.02	1	1	TRUE
	img_one_971.txt	1	-10	16	1	12.19	1.81	0	1.6	12.4	1	1	TRUE		-14	26	1	11.99	2.01	0	1.74	12.26	1	1	TRUE		-30	50	1	12.07	1.93	0	1.71	12.29	1	1	TRUE		-82	100	1	12.02	1.98	0	1.89	12.11	1	1	TRUE
	img_one_972.txt	1	-12	14	1	12.27	1.73	0	1.66	12.34	1	1	TRUE		-16	28	1	12.05	1.95	0	1.71	12.29	1	1	TRUE		-36	52	1	12.15	1.85	0	1.69	12.31	1	1	TRUE		-88	98	1	12.05	1.95	0	1.9	12.1	1	1	TRUE
	img_one_973.txt	1	-10	16	1	12.19	1.81	0	1.6	12.4	1	1	TRUE		-16	32	1	12.05	1.95	0	1.65	12.35	1	1	TRUE		-32	56	1	12.1	1.9	0	1.66	12.34	1	1	TRUE		-64	98	1	11.91	2.09	0	1.9	12.1	1	1	TRUE
	img_one_974.txt	1	-16	18	1	12.4	1.6	0	1.55	12.45	1	1	TRUE		-22	30	1	12.18	1.82	0	1.68	12.32	1	1	TRUE		-36	60	1	12.15	1.85	0	1.63	12.37	1	1	TRUE		-84	114	1	12.03	1.97	0	1.84	12.16	1	1	TRUE
	img_one_975.txt	1	-16	18	1	12.4	1.6	0	1.55	12.45	1	1	TRUE		-16	24	1	12.05	1.95	0	1.78	12.22	1	1	TRUE		-24	48	1	11.97	2.03	0	1.73	12.27	1	1	TRUE		-64	102	1	11.91	2.09	0	1.89	12.11	1	1	TRUE
	img_one_976.txt	1	-12	18	1	12.27	1.73	0	1.55	12.45	1	1	TRUE		-22	30	1	12.18	1.82	0	1.68	12.32	1	1	TRUE		-34	58	1	12.12	1.88	0	1.64	12.36	1	1	TRUE		-68	114	1	11.94	2.06	0	1.84	12.16	1	1	TRUE
	img_one_977.txt	1	-12	18	1	12.27	1.73	0	1.55	12.45	1	1	TRUE		-18	26	1	12.1	1.9	0	1.74	12.26	1	1	TRUE		-30	50	1	12.07	1.93	0	1.71	12.29	1	1	TRUE		-76	106	1	11.99	2.01	0	1.87	12.13	1	1	TRUE
	img_one_978.txt	1	-14	16	1	12.34	1.66	0	1.6	12.4	1	1	TRUE		-16	24	1	12.05	1.95	0	1.78	12.22	1	1	TRUE		-28	48	1	12.04	1.96	0	1.73	12.27	1	1	TRUE		-86	92	1	12.04	1.96	0	1.93	12.07	1	1	TRUE
	img_one_979.txt	1	-14	20	1	12.34	1.66	0	1.51	12.49	1	1	TRUE		-22	30	1	12.18	1.82	0	1.68	12.32	1	1	TRUE		-28	60	1	12.04	1.96	0	1.63	12.37	1	1	TRUE		-66	104	1	11.93	2.07	0	1.88	12.12	1	1	TRUE
	img_one_98.txt	1	-14	16	1	12.34	1.66	0	1.6	12.4	1	1	TRUE		-14	26	1	11.99	2.01	0	1.74	12.26	1	1	TRUE		-26	46	1	12.01	1.99	0	1.75	12.25	1	1	TRUE		-78	88	1	12	2	0	1.95	12.05	1	1	TRUE
	img_one_980.txt	1	-10	12	1	12.19	1.81	0	1.73	12.27	1	1	TRUE		-20	28	1	12.14	1.86	0	1.71	12.29	1	1	TRUE		-28	52	1	12.04	1.96	0	1.69	12.31	1	1	TRUE		-66	88	1	11.93	2.07	0	1.95	12.05	1	1	TRUE
	img_one_981.txt	1	-14	16	1	12.34	1.66	0	1.6	12.4	1	1	TRUE		-20	32	1	12.14	1.86	0	1.65	12.35	1	1	TRUE		-42	62	1	12.22	1.78	0	1.62	12.38	1	1	TRUE		-84	114	1	12.03	1.97	0	1.84	12.16	1	1	TRUE
	img_one_982.txt	1	-10	16	1	12.19	1.81	0	1.6	12.4	1	1	TRUE		-20	32	1	12.14	1.86	0	1.65	12.35	1	1	TRUE		-32	56	1	12.1	1.9	0	1.66	12.34	1	1	TRUE		-54	104	1	11.84	2.16	0	1.88	12.12	1	1	TRUE
	img_one_983.txt	1	-6	12	1	11.97	2.03	0	1.73	12.27	1	1	TRUE		-18	26	1	12.1	1.9	0	1.74	12.26	1	1	TRUE		-20	44	1	11.89	2.11	0	1.76	12.24	1	1	TRUE		-60	78	1	11.88	2.12	0	2	12	1	1	TRUE
	img_one_984.txt	1	-10	12	1	12.19	1.81	0	1.73	12.27	1	1	TRUE		-24	28	1	12.22	1.78	0	1.71	12.29	1	1	TRUE		-30	54	1	12.07	1.93	0	1.68	12.32	1	1	TRUE		-70	112	1	11.95	2.05	0	1.85	12.15	1	1	TRUE
	img_one_985.txt	1	-12	14	1	12.27	1.73	0	1.66	12.34	1	1	TRUE		-16	24	1	12.05	1.95	0	1.78	12.22	1	1	TRUE		-24	40	1	11.97	2.03	0	1.81	12.19	1	1	TRUE		-70	84	1	11.95	2.05	0	1.97	12.03	1	1	TRUE
	img_one_986.txt	1	-8	10	1	12.1	1.9	0	1.81	12.19	1	1	TRUE		-16	20	1	12.05	1.95	0	1.86	12.14	1	1	TRUE		-30	42	1	12.07	1.93	0	1.78	12.22	1	1	TRUE		-68	86	1	11.94	2.06	0	1.96	12.04	1	1	TRUE
	img_one_987.txt	1	-12	14	1	12.27	1.73	0	1.66	12.34	1	1	TRUE		-12	20	1	11.92	2.08	0	1.86	12.14	1	1	TRUE		-16	36	1	11.8	2.2	0	1.85	12.15	1	1	TRUE		-56	78	1	11.85	2.15	0	2	12	1	1	TRUE
	img_one_988.txt	1	-8	14	1	12.1	1.9	0	1.66	12.34	1	1	TRUE		-10	26	1	11.84	2.16	0	1.74	12.26	1	1	TRUE		-22	42	1	11.93	2.07	0	1.78	12.22	1	1	TRUE		-58	76	1	11.87	2.13	0	2.01	11.99	1	1	TRUE
	img_one_989.txt	1	-12	14	1	12.27	1.73	0	1.66	12.34	1	1	TRUE		-22	26	1	12.18	1.82	0	1.74	12.26	1	1	TRUE		-28	52	1	12.04	1.96	0	1.69	12.31	1	1	TRUE		-58	92	1	11.87	2.13	0	1.93	12.07	1	1	TRUE
	img_one_99.txt	1	-10	12	1	12.19	1.81	0	1.73	12.27	1	1	TRUE		-16	28	1	12.05	1.95	0	1.71	12.29	1	1	TRUE		-36	56	1	12.15	1.85	0	1.66	12.34	1	1	TRUE		-76	94	1	11.99	2.01	0	1.92	12.08	1	1	TRUE
	img_one_990.txt	1	-4	10	1	11.8	2.2	0	1.81	12.19	1	1	TRUE		-10	22	1	11.84	2.16	0	1.82	12.18	1	1	TRUE		-20	36	1	11.89	2.11	0	1.85	12.15	1	1	TRUE		-58	72	1	11.87	2.13	0	2.04	11.96	1	1	TRUE
	img_one_991.txt	1	-14	16	1	12.34	1.66	0	1.6	12.4	1	1	TRUE		-16	28	1	12.05	1.95	0	1.71	12.29	1	1	TRUE		-30	50	1	12.07	1.93	0	1.71	12.29	1	1	TRUE		-74	96	1	11.97	2.03	0	1.91	12.09	1	1	TRUE
	img_one_992.txt	1	-6	12	1	11.97	2.03	0	1.73	12.27	1	1	TRUE		-20	28	1	12.14	1.86	0	1.71	12.29	1	1	TRUE		-24	44	1	11.97	2.03	0	1.76	12.24	1	1	TRUE		-64	82	1	11.91	2.09	0	1.98	12.02	1	1	TRUE
	img_one_993.txt	1	-8	14	1	12.1	1.9	0	1.66	12.34	1	1	TRUE		-10	22	1	11.84	2.16	0	1.82	12.18	1	1	TRUE		-14	34	1	11.74	2.26	0	1.88	12.12	1	1	TRUE		-60	70	1	11.88	2.12	0	2.05	11.95	1	1	TRUE
	img_one_994.txt	1	-4	10	1	11.8	2.2	0	1.81	12.19	1	1	TRUE		-16	28	1	12.05	1.95	0	1.71	12.29	1	1	TRUE		-26	46	1	12.01	1.99	0	1.75	12.25	1	1	TRUE		-76	82	1	11.99	2.01	0	1.98	12.02	1	1	TRUE
	img_one_995.txt	1	-8	10	1	12.1	1.9	0	1.81	12.19	1	1	TRUE		-14	26	1	11.99	2.01	0	1.74	12.26	1	1	TRUE		-26	38	1	12.01	1.99	0	1.83	12.17	1	1	TRUE		-62	76	1	11.9	2.1	0	2.01	11.99	1	1	TRUE
	img_one_996.txt	1	-8	14	1	12.1	1.9	0	1.66	12.34	1	1	TRUE		-16	24	1	12.05	1.95	0	1.78	12.22	1	1	TRUE		-24	40	1	11.97	2.03	0	1.81	12.19	1	1	TRUE		-64	78	1	11.91	2.09	0	2	12	1	1	TRUE
	img_one_997.txt	1	-8	14	1	12.1	1.9	0	1.66	12.34	1	1	TRUE		-16	32	1	12.05	1.95	0	1.65	12.35	1	1	TRUE		-20	52	1	11.89	2.11	0	1.69	12.31	1	1	TRUE		-58	80	1	11.87	2.13	0	1.99	12.01	1	1	TRUE
	img_one_998.txt	1	-10	16	1	12.19	1.81	0	1.6	12.4	1	1	TRUE		-20	32	1	12.14	1.86	0	1.65	12.35	1	1	TRUE		-22	46	1	11.93	2.07	0	1.75	12.25	1	1	TRUE		-58	68	1	11.87	2.13	0	2.06	11.94	1	1	TRUE
	img_one_999.txt	1	-14	16	1	12.34	1.66	0	1.6	12.4	1	1	TRUE		-14	22	1	11.99	2.01	0	1.82	12.18	1	1	TRUE		-20	44	1	11.89	2.11	0	1.76	12.24	1	1	TRUE		-66	92	1	11.93	2.07	0	1.93	12.07	1	1	TRUE
	img_zero_1.txt	0	18	-12	0	1.55	12.45	1	12.27	1.73	0	0	TRUE		36	-28	0	1.6	12.4	1	12.29	1.71	0	0	TRUE		52	-40	0	1.69	12.31	1	12.19	1.81	0	0	TRUE		132	-106	0	1.77	12.23	1	12.13	1.87	0	0	TRUE
	img_zero_10.txt	0	18	-16	0	1.55	12.45	1	12.4	1.6	0	0	TRUE		30	-18	0	1.68	12.32	1	12.1	1.9	0	0	TRUE		54	-22	0	1.68	12.32	1	11.93	2.07	0	0	TRUE		78	-8	0	2	12	1	11.01	2.99	0	0	TRUE
	img_zero_100.txt	0	6	-4	0	2.03	11.97	1	11.8	2.2	0	0	TRUE		18	-14	0	1.9	12.1	1	11.99	2.01	0	0	TRUE		24	-20	0	2.03	11.97	1	11.89	2.11	0	0	TRUE		74	-72	0	2.03	11.97	1	11.96	2.04	0	0	TRUE
	img_zero_101.txt	0	30	-24	0	1.33	12.67	1	12.57	1.43	0	0	TRUE		52	-36	0	1.44	12.56	1	12.4	1.6	0	0	TRUE		82	-62	0	1.49	12.51	1	12.38	1.62	0	0	TRUE		156	-138	0	1.7	12.3	1	12.25	1.75	0	0	TRUE
	img_zero_102.txt	0	26	-16	0	1.39	12.61	1	12.4	1.6	0	0	TRUE		36	-20	0	1.6	12.4	1	12.14	1.86	0	0	TRUE		52	-24	0	1.69	12.31	1	11.97	2.03	0	0	TRUE		96	-70	0	1.91	12.09	1	11.95	2.05	0	0	TRUE
	img_zero_103.txt	0	18	-8	0	1.55	12.45	1	12.1	1.9	0	0	TRUE		38	-18	0	1.58	12.42	1	12.1	1.9	0	0	TRUE		52	-24	0	1.69	12.31	1	11.97	2.03	0	0	TRUE		84	-54	0	1.97	12.03	1	11.84	2.16	0	0	TRUE
	img_zero_104.txt	0	22	-24	0	1.46	12.54	1	12.57	1.43	0	0	TRUE		44	-28	0	1.51	12.49	1	12.29	1.71	0	0	TRUE		60	-60	0	1.63	12.37	1	12.37	1.63	0	0	TRUE		92	-90	0	1.93	12.07	1	12.06	1.94	0	0	TRUE
	img_zero_105.txt	0	16	-10	0	1.6	12.4	1	12.19	1.81	0	0	TRUE		50	-34	0	1.46	12.54	1	12.37	1.63	0	0	TRUE		66	-50	0	1.59	12.41	1	12.29	1.71	0	0	TRUE		134	-96	0	1.77	12.23	1	12.09	1.91	0	0	TRUE
	img_zero_106.txt	0	20	-10	0	1.51	12.49	1	12.19	1.81	0	0	TRUE		28	-24	0	1.71	12.29	1	12.22	1.78	0	0	TRUE		40	-16	0	1.81	12.19	1	11.8	2.2	0	0	TRUE		82	-52	0	1.98	12.02	1	11.82	2.18	0	0	TRUE
	img_zero_107.txt	0	22	-16	0	1.46	12.54	1	12.4	1.6	0	0	TRUE		50	-30	0	1.46	12.54	1	12.32	1.68	0	0	TRUE		72	-48	0	1.55	12.45	1	12.27	1.73	0	0	TRUE		134	-108	0	1.77	12.23	1	12.14	1.86	0	0	TRUE
	img_zero_108.txt	0	24	-22	0	1.43	12.57	1	12.54	1.46	0	0	TRUE		32	-20	0	1.65	12.35	1	12.14	1.86	0	0	TRUE		42	-22	0	1.78	12.22	1	11.93	2.07	0	0	TRUE		86	-60	0	1.96	12.04	1	11.88	2.12	0	0	TRUE
	img_zero_109.txt	0	8	-6	0	1.9	12.1	1	11.97	2.03	0	0	TRUE		24	-28	0	1.78	12.22	1	12.29	1.71	0	0	TRUE		34	-38	0	1.88	12.12	1	12.17	1.83	0	0	TRUE		82	-76	0	1.98	12.02	1	11.99	2.01	0	0	TRUE
	img_zero_11.txt	0	16	-10	0	1.6	12.4	1	12.19	1.81	0	0	TRUE		38	-22	0	1.58	12.42	1	12.18	1.82	0	0	TRUE		62	-30	0	1.62	12.38	1	12.07	1.93	0	0	TRUE		134	-84	0	1.77	12.23	1	12.03	1.97	0	0	TRUE
	img_zero_110.txt	0	6	-4	0	2.03	11.97	1	11.8	2.2	0	0	TRUE		14	-10	0	2.01	11.99	1	11.84	2.16	0	0	TRUE		22	-14	0	2.07	11.93	1	11.74	2.26	0	0	TRUE		64	-74	0	2.09	11.91	1	11.97	2.03	0	0	TRUE
	img_zero_111.txt	0	18	-12	0	1.55	12.45	1	12.27	1.73	0	0	TRUE		50	-34	0	1.46	12.54	1	12.37	1.63	0	0	TRUE		68	-52	0	1.58	12.42	1	12.31	1.69	0	0	TRUE		148	-106	0	1.72	12.28	1	12.13	1.87	0	0	TRUE
	img_zero_112.txt	0	26	-16	0	1.39	12.61	1	12.4	1.6	0	0	TRUE		50	-26	0	1.46	12.54	1	12.26	1.74	0	0	TRUE		64	-40	0	1.6	12.4	1	12.19	1.81	0	0	TRUE		140	-82	0	1.75	12.25	1	12.02	1.98	0	0	TRUE
	img_zero_113.txt	0	26	-20	0	1.39	12.61	1	12.49	1.51	0	0	TRUE		46	-38	0	1.5	12.5	1	12.42	1.58	0	0	TRUE		78	-50	0	1.52	12.48	1	12.29	1.71	0	0	TRUE		154	-124	0	1.71	12.29	1	12.2	1.8	0	0	TRUE
	img_zero_114.txt	0	34	-24	0	1.27	12.73	1	12.57	1.43	0	0	TRUE		54	-30	0	1.43	12.57	1	12.32	1.68	0	0	TRUE		68	-48	0	1.58	12.42	1	12.27	1.73	0	0	TRUE		148	-114	0	1.72	12.28	1	12.16	1.84	0	0	TRUE
	img_zero_115.txt	0	30	-28	0	1.33	12.67	1	12.64	1.36	0	0	TRUE		50	-34	0	1.46	12.54	1	12.37	1.63	0	0	TRUE		60	-52	0	1.63	12.37	1	12.31	1.69	0	0	TRUE		166	-132	0	1.67	12.33	1	12.23	1.77	0	0	TRUE
	img_zero_116.txt	0	22	-12	0	1.46	12.54	1	12.27	1.73	0	0	TRUE		34	-30	0	1.63	12.37	1	12.32	1.68	0	0	TRUE		46	-22	0	1.75	12.25	1	11.93	2.07	0	0	TRUE		104	-62	0	1.88	12.12	1	11.9	2.1	0	0	TRUE
	img_zero_117.txt	0	6	-4	0	2.03	11.97	1	11.8	2.2	0	0	TRUE		16	-8	0	1.95	12.05	1	11.74	2.26	0	0	TRUE		22	-6	0	2.07	11.93	1	11.37	2.63	0	0	TRUE		44	-62	0	2.25	11.75	1	11.9	2.1	0	0	TRUE
	img_zero_118.txt	0	12	-6	0	1.73	12.27	1	11.97	2.03	0	0	TRUE		46	-34	0	1.5	12.5	1	12.37	1.63	0	0	TRUE		68	-44	0	1.58	12.42	1	12.24	1.76	0	0	TRUE		134	-88	0	1.77	12.23	1	12.05	1.95	0	0	TRUE
	img_zero_119.txt	0	14	-8	0	1.66	12.34	1	12.1	1.9	0	0	TRUE		38	-26	0	1.58	12.42	1	12.26	1.74	0	0	TRUE		48	-32	0	1.73	12.27	1	12.1	1.9	0	0	TRUE		88	-62	0	1.95	12.05	1	11.9	2.1	0	0	TRUE
	img_zero_12.txt	0	14	-4	0	1.66	12.34	1	11.8	2.2	0	0	TRUE		40	-24	0	1.56	12.44	1	12.22	1.78	0	0	TRUE		52	-28	0	1.69	12.31	1	12.04	1.96	0	0	TRUE		114	-80	0	1.84	12.16	1	12.01	1.99	0	0	TRUE
	img_zero_120.txt	0	12	-10	0	1.73	12.27	1	12.19	1.81	0	0	TRUE		36	-28	0	1.6	12.4	1	12.29	1.71	0	0	TRUE		56	-48	0	1.66	12.34	1	12.27	1.73	0	0	TRUE		112	-102	0	1.85	12.15	1	12.11	1.89	0	0	TRUE
	img_zero_121.txt	0	22	-16	0	1.46	12.54	1	12.4	1.6	0	0	TRUE		42	-38	0	1.54	12.46	1	12.42	1.58	0	0	TRUE		56	-44	0	1.66	12.34	1	12.24	1.76	0	0	TRUE		120	-102	0	1.82	12.18	1	12.11	1.89	0	0	TRUE
	img_zero_122.txt	0	24	-22	0	1.43	12.57	1	12.54	1.46	0	0	TRUE		48	-36	0	1.48	12.52	1	12.4	1.6	0	0	TRUE		64	-32	0	1.6	12.4	1	12.1	1.9	0	0	TRUE		152	-98	0	1.71	12.29	1	12.1	1.9	0	0	TRUE
	img_zero_123.txt	0	10	-8	0	1.81	12.19	1	12.1	1.9	0	0	TRUE		32	-16	0	1.65	12.35	1	12.05	1.95	0	0	TRUE		44	-32	0	1.76	12.24	1	12.1	1.9	0	0	TRUE		94	-68	0	1.92	12.08	1	11.94	2.06	0	0	TRUE
	img_zero_124.txt	0	28	-18	0	1.36	12.64	1	12.45	1.55	0	0	TRUE		46	-34	0	1.5	12.5	1	12.37	1.63	0	0	TRUE		78	-58	0	1.52	12.48	1	12.36	1.64	0	0	TRUE		118	-112	0	1.82	12.18	1	12.15	1.85	0	0	TRUE
	img_zero_125.txt	0	12	-6	0	1.73	12.27	1	11.97	2.03	0	0	TRUE		40	-20	0	1.56	12.44	1	12.14	1.86	0	0	TRUE		62	-30	0	1.62	12.38	1	12.07	1.93	0	0	TRUE		86	-44	0	1.96	12.04	1	11.75	2.25	0	0	TRUE
	img_zero_126.txt	0	24	-14	0	1.43	12.57	1	12.34	1.66	0	0	TRUE		44	-24	0	1.51	12.49	1	12.22	1.78	0	0	TRUE		46	-34	0	1.75	12.25	1	12.12	1.88	0	0	TRUE		100	-82	0	1.89	12.11	1	12.02	1.98	0	0	TRUE
	img_zero_127.txt	0	12	-10	0	1.73	12.27	1	12.19	1.81	0	0	TRUE		48	-32	0	1.48	12.52	1	12.35	1.65	0	0	TRUE		72	-36	0	1.55	12.45	1	12.15	1.85	0	0	TRUE		134	-72	0	1.77	12.23	1	11.96	2.04	0	0	TRUE
	img_zero_128.txt	0	24	-18	0	1.43	12.57	1	12.45	1.55	0	0	TRUE		48	-36	0	1.48	12.52	1	12.4	1.6	0	0	TRUE		74	-38	0	1.54	12.46	1	12.17	1.83	0	0	TRUE		164	-110	0	1.68	12.32	1	12.15	1.85	0	0	TRUE
	img_zero_129.txt	0	26	-20	0	1.39	12.61	1	12.49	1.51	0	0	TRUE		32	-24	0	1.65	12.35	1	12.22	1.78	0	0	TRUE		44	-40	0	1.76	12.24	1	12.19	1.81	0	0	TRUE		74	-72	0	2.03	11.97	1	11.96	2.04	0	0	TRUE
	img_zero_13.txt	0	14	-8	0	1.66	12.34	1	12.1	1.9	0	0	TRUE		36	-20	0	1.6	12.4	1	12.14	1.86	0	0	TRUE		52	-32	0	1.69	12.31	1	12.1	1.9	0	0	TRUE		100	-54	0	1.89	12.11	1	11.84	2.16	0	0	TRUE
	img_zero_130.txt	0	16	-10	0	1.6	12.4	1	12.19	1.81	0	0	TRUE		40	-32	0	1.56	12.44	1	12.35	1.65	0	0	TRUE		46	-42	0	1.75	12.25	1	12.22	1.78	0	0	TRUE		120	-98	0	1.82	12.18	1	12.1	1.9	0	0	TRUE
	img_zero_131.txt	0	8	-6	0	1.9	12.1	1	11.97	2.03	0	0	TRUE		24	-20	0	1.78	12.22	1	12.14	1.86	0	0	TRUE		26	-22	0	1.99	12.01	1	11.93	2.07	0	0	TRUE		76	-94	0	2.01	11.99	1	12.08	1.92	0	0	TRUE
	img_zero_132.txt	0	14	-12	0	1.66	12.34	1	12.27	1.73	0	0	TRUE		42	-34	0	1.54	12.46	1	12.37	1.63	0	0	TRUE		50	-42	0	1.71	12.29	1	12.22	1.78	0	0	TRUE		128	-94	0	1.79	12.21	1	12.08	1.92	0	0	TRUE
	img_zero_133.txt	0	14	-12	0	1.66	12.34	1	12.27	1.73	0	0	TRUE		36	-28	0	1.6	12.4	1	12.29	1.71	0	0	TRUE		38	-34	0	1.83	12.17	1	12.12	1.88	0	0	TRUE		116	-94	0	1.83	12.17	1	12.08	1.92	0	0	TRUE
	img_zero_134.txt	0	20	-14	0	1.51	12.49	1	12.34	1.66	0	0	TRUE		44	-28	0	1.51	12.49	1	12.29	1.71	0	0	TRUE		50	-50	0	1.71	12.29	1	12.29	1.71	0	0	TRUE		156	-90	0	1.7	12.3	1	12.06	1.94	0	0	TRUE
	img_zero_135.txt	0	8	-2	0	1.9	12.1	1	11.49	2.51	0	0	TRUE		40	-20	0	1.56	12.44	1	12.14	1.86	0	0	TRUE		36	-32	0	1.85	12.15	1	12.1	1.9	0	0	TRUE		100	-54	0	1.89	12.11	1	11.84	2.16	0	0	TRUE
	img_zero_136.txt	0	22	-16	0	1.46	12.54	1	12.4	1.6	0	0	TRUE		42	-30	0	1.54	12.46	1	12.32	1.68	0	0	TRUE		64	-40	0	1.6	12.4	1	12.19	1.81	0	0	TRUE		114	-64	0	1.84	12.16	1	11.91	2.09	0	0	TRUE
	img_zero_137.txt	0	14	-12	0	1.66	12.34	1	12.27	1.73	0	0	TRUE		46	-26	0	1.5	12.5	1	12.26	1.74	0	0	TRUE		60	-44	0	1.63	12.37	1	12.24	1.76	0	0	TRUE		118	-104	0	1.82	12.18	1	12.12	1.88	0	0	TRUE
	img_zero_138.txt	0	12	-10	0	1.73	12.27	1	12.19	1.81	0	0	TRUE		34	-22	0	1.63	12.37	1	12.18	1.82	0	0	TRUE		66	-46	0	1.59	12.41	1	12.25	1.75	0	0	TRUE		110	-84	0	1.85	12.15	1	12.03	1.97	0	0	TRUE
	img_zero_139.txt	0	12	-2	0	1.73	12.27	1	11.49	2.51	0	0	TRUE		28	-12	0	1.71	12.29	1	11.92	2.08	0	0	TRUE		42	-22	0	1.78	12.22	1	11.93	2.07	0	0	TRUE		84	-38	0	1.97	12.03	1	11.69	2.31	0	0	TRUE
	img_zero_14.txt	0	24	-18	0	1.43	12.57	1	12.45	1.55	0	0	TRUE		48	-28	0	1.48	12.52	1	12.29	1.71	0	0	TRUE		72	-52	0	1.55	12.45	1	12.31	1.69	0	0	TRUE		130	-68	0	1.78	12.22	1	11.94	2.06	0	0	TRUE
	img_zero_140.txt	0	16	-6	0	1.6	12.4	1	11.97	2.03	0	0	TRUE		22	-18	0	1.82	12.18	1	12.1	1.9	0	0	TRUE		32	-12	0	1.9	12.1	1	11.67	2.33	0	0	TRUE		102	-36	0	1.89	12.11	1	11.66	2.34	0	0	TRUE
	img_zero_141.txt	0	28	-18	0	1.36	12.64	1	12.45	1.55	0	0	TRUE		44	-20	0	1.51	12.49	1	12.14	1.86	0	0	TRUE		62	-34	0	1.62	12.38	1	12.12	1.88	0	0	TRUE		72	-50	0	2.04	11.96	1	11.8	2.2	0	0	TRUE
	img_zero_142.txt	0	6	-4	0	2.03	11.97	1	11.8	2.2	0	0	TRUE		20	-16	0	1.86	12.14	1	12.05	1.95	0	0	TRUE		32	-24	0	1.9	12.1	1	11.97	2.03	0	0	TRUE		78	-84	0	2	12	1	12.03	1.97	0	0	TRUE
	img_zero_143.txt	0	22	-16	0	1.46	12.54	1	12.4	1.6	0	0	TRUE		44	-24	0	1.51	12.49	1	12.22	1.78	0	0	TRUE		72	-44	0	1.55	12.45	1	12.24	1.76	0	0	TRUE		158	-84	0	1.7	12.3	1	12.03	1.97	0	0	TRUE
	img_zero_144.txt	0	22	-20	0	1.46	12.54	1	12.49	1.51	0	0	TRUE		36	-16	0	1.6	12.4	1	12.05	1.95	0	0	TRUE		62	-26	0	1.62	12.38	1	12.01	1.99	0	0	TRUE		72	-34	0	2.04	11.96	1	11.64	2.36	0	0	TRUE
	img_zero_145.txt	0	24	-14	0	1.43	12.57	1	12.34	1.66	0	0	TRUE		40	-24	0	1.56	12.44	1	12.22	1.78	0	0	TRUE		64	-28	0	1.6	12.4	1	12.04	1.96	0	0	TRUE		80	-34	0	1.99	12.01	1	11.64	2.36	0	0	TRUE
	img_zero_146.txt	0	26	-16	0	1.39	12.61	1	12.4	1.6	0	0	TRUE		44	-32	0	1.51	12.49	1	12.35	1.65	0	0	TRUE		74	-38	0	1.54	12.46	1	12.17	1.83	0	0	TRUE		122	-76	0	1.81	12.19	1	11.99	2.01	0	0	TRUE
	img_zero_147.txt	0	18	-16	0	1.55	12.45	1	12.4	1.6	0	0	TRUE		46	-22	0	1.5	12.5	1	12.18	1.82	0	0	TRUE		60	-32	0	1.63	12.37	1	12.1	1.9	0	0	TRUE		110	-48	0	1.85	12.15	1	11.79	2.21	0	0	TRUE
	img_zero_148.txt	0	20	-10	0	1.51	12.49	1	12.19	1.81	0	0	TRUE		34	-18	0	1.63	12.37	1	12.1	1.9	0	0	TRUE		50	-14	0	1.71	12.29	1	11.74	2.26	0	0	TRUE		96	-58	0	1.91	12.09	1	11.87	2.13	0	0	TRUE
	img_zero_149.txt	0	24	-18	0	1.43	12.57	1	12.45	1.55	0	0	TRUE		54	-42	0	1.43	12.57	1	12.46	1.54	0	0	TRUE		80	-56	0	1.51	12.49	1	12.34	1.66	0	0	TRUE		154	-120	0	1.71	12.29	1	12.18	1.82	0	0	TRUE
	img_zero_15.txt	0	22	-16	0	1.46	12.54	1	12.4	1.6	0	0	TRUE		52	-28	0	1.44	12.56	1	12.29	1.71	0	0	TRUE		92	-60	0	1.44	12.56	1	12.37	1.63	0	0	TRUE		142	-104	0	1.74	12.26	1	12.12	1.88	0	0	TRUE
	img_zero_150.txt	0	26	-16	0	1.39	12.61	1	12.4	1.6	0	0	TRUE		46	-22	0	1.5	12.5	1	12.18	1.82	0	0	TRUE		70	-50	0	1.56	12.44	1	12.29	1.71	0	0	TRUE		118	-84	0	1.82	12.18	1	12.03	1.97	0	0	TRUE
	img_zero_151.txt	0	10	-8	0	1.81	12.19	1	12.1	1.9	0	0	TRUE		50	-30	0	1.46	12.54	1	12.32	1.68	0	0	TRUE		60	-52	0	1.63	12.37	1	12.31	1.69	0	0	TRUE		140	-98	0	1.75	12.25	1	12.1	1.9	0	0	TRUE
	img_zero_152.txt	0	10	-8	0	1.81	12.19	1	12.1	1.9	0	0	TRUE		40	-28	0	1.56	12.44	1	12.29	1.71	0	0	TRUE		50	-38	0	1.71	12.29	1	12.17	1.83	0	0	TRUE		120	-78	0	1.82	12.18	1	12	2	0	0	TRUE
	img_zero_153.txt	0	16	-10	0	1.6	12.4	1	12.19	1.81	0	0	TRUE		34	-30	0	1.63	12.37	1	12.32	1.68	0	0	TRUE		48	-36	0	1.73	12.27	1	12.15	1.85	0	0	TRUE		80	-82	0	1.99	12.01	1	12.02	1.98	0	0	TRUE
	img_zero_154.txt	0	14	-8	0	1.66	12.34	1	12.1	1.9	0	0	TRUE		32	-20	0	1.65	12.35	1	12.14	1.86	0	0	TRUE		36	-28	0	1.85	12.15	1	12.04	1.96	0	0	TRUE		102	-60	0	1.89	12.11	1	11.88	2.12	0	0	TRUE
	img_zero_155.txt	0	20	-18	0	1.51	12.49	1	12.45	1.55	0	0	TRUE		42	-34	0	1.54	12.46	1	12.37	1.63	0	0	TRUE		50	-34	0	1.71	12.29	1	12.12	1.88	0	0	TRUE		146	-104	0	1.73	12.27	1	12.12	1.88	0	0	TRUE
	img_zero_156.txt	0	20	-10	0	1.51	12.49	1	12.19	1.81	0	0	TRUE		38	-18	0	1.58	12.42	1	12.1	1.9	0	0	TRUE		52	-20	0	1.69	12.31	1	11.89	2.11	0	0	TRUE		90	-68	0	1.94	12.06	1	11.94	2.06	0	0	TRUE
	img_zero_157.txt	0	18	-8	0	1.55	12.45	1	12.1	1.9	0	0	TRUE		36	-16	0	1.6	12.4	1	12.05	1.95	0	0	TRUE		40	-12	0	1.81	12.19	1	11.67	2.33	0	0	TRUE		92	-38	0	1.93	12.07	1	11.69	2.31	0	0	TRUE
	img_zero_158.txt	0	20	-10	0	1.51	12.49	1	12.19	1.81	0	0	TRUE		44	-32	0	1.51	12.49	1	12.35	1.65	0	0	TRUE		62	-26	0	1.62	12.38	1	12.01	1.99	0	0	TRUE		122	-60	0	1.81	12.19	1	11.88	2.12	0	0	TRUE
	img_zero_159.txt	0	10	-4	0	1.81	12.19	1	11.8	2.2	0	0	TRUE		40	-16	0	1.56	12.44	1	12.05	1.95	0	0	TRUE		50	-30	0	1.71	12.29	1	12.07	1.93	0	0	TRUE		94	-44	0	1.92	12.08	1	11.75	2.25	0	0	TRUE
	img_zero_16.txt	0	16	-10	0	1.6	12.4	1	12.19	1.81	0	0	TRUE		38	-22	0	1.58	12.42	1	12.18	1.82	0	0	TRUE		52	-40	0	1.69	12.31	1	12.19	1.81	0	0	TRUE		118	-88	0	1.82	12.18	1	12.05	1.95	0	0	TRUE
	img_zero_160.txt	0	28	-18	0	1.36	12.64	1	12.45	1.55	0	0	TRUE		32	-24	0	1.65	12.35	1	12.22	1.78	0	0	TRUE		46	-26	0	1.75	12.25	1	12.01	1.99	0	0	TRUE		98	-56	0	1.9	12.1	1	11.85	2.15	0	0	TRUE
	img_zero_161.txt	0	22	-16	0	1.46	12.54	1	12.4	1.6	0	0	TRUE		42	-26	0	1.54	12.46	1	12.26	1.74	0	0	TRUE		62	-34	0	1.62	12.38	1	12.12	1.88	0	0	TRUE		108	-54	0	1.86	12.14	1	11.84	2.16	0	0	TRUE
	img_zero_162.txt	0	14	-12	0	1.66	12.34	1	12.27	1.73	0	0	TRUE		32	-24	0	1.65	12.35	1	12.22	1.78	0	0	TRUE		58	-46	0	1.64	12.36	1	12.25	1.75	0	0	TRUE		130	-108	0	1.78	12.22	1	12.14	1.86	0	0	TRUE
	img_zero_163.txt	0	24	-14	0	1.43	12.57	1	12.34	1.66	0	0	TRUE		52	-28	0	1.44	12.56	1	12.29	1.71	0	0	TRUE		62	-42	0	1.62	12.38	1	12.22	1.78	0	0	TRUE		128	-82	0	1.79	12.21	1	12.02	1.98	0	0	TRUE
	img_zero_164.txt	0	18	-8	0	1.55	12.45	1	12.1	1.9	0	0	TRUE		30	-26	0	1.68	12.32	1	12.26	1.74	0	0	TRUE		34	-30	0	1.88	12.12	1	12.07	1.93	0	0	TRUE		116	-98	0	1.83	12.17	1	12.1	1.9	0	0	TRUE
	img_zero_165.txt	0	10	-4	0	1.81	12.19	1	11.8	2.2	0	0	TRUE		30	-22	0	1.68	12.32	1	12.18	1.82	0	0	TRUE		40	-32	0	1.81	12.19	1	12.1	1.9	0	0	TRUE		100	-74	0	1.89	12.11	1	11.97	2.03	0	0	TRUE
	img_zero_166.txt	0	22	-12	0	1.46	12.54	1	12.27	1.73	0	0	TRUE		42	-30	0	1.54	12.46	1	12.32	1.68	0	0	TRUE		74	-50	0	1.54	12.46	1	12.29	1.71	0	0	TRUE		94	-76	0	1.92	12.08	1	11.99	2.01	0	0	TRUE
	img_zero_167.txt	0	28	-18	0	1.36	12.64	1	12.45	1.55	0	0	TRUE		42	-18	0	1.54	12.46	1	12.1	1.9	0	0	TRUE		68	-36	0	1.58	12.42	1	12.15	1.85	0	0	TRUE		100	-58	0	1.89	12.11	1	11.87	2.13	0	0	TRUE
	img_zero_168.txt	0	22	-16	0	1.46	12.54	1	12.4	1.6	0	0	TRUE		32	-24	0	1.65	12.35	1	12.22	1.78	0	0	TRUE		54	-30	0	1.68	12.32	1	12.07	1.93	0	0	TRUE		92	-42	0	1.93	12.07	1	11.73	2.27	0	0	TRUE
	img_zero_169.txt	0	22	-12	0	1.46	12.54	1	12.27	1.73	0	0	TRUE		42	-26	0	1.54	12.46	1	12.26	1.74	0	0	TRUE		58	-30	0	1.64	12.36	1	12.07	1.93	0	0	TRUE		112	-82	0	1.85	12.15	1	12.02	1.98	0	0	TRUE
	img_zero_17.txt	0	18	-16	0	1.55	12.45	1	12.4	1.6	0	0	TRUE		44	-24	0	1.51	12.49	1	12.22	1.78	0	0	TRUE		70	-38	0	1.56	12.44	1	12.17	1.83	0	0	TRUE		142	-76	0	1.74	12.26	1	11.99	2.01	0	0	TRUE
	img_zero_170.txt	0	14	-8	0	1.66	12.34	1	12.1	1.9	0	0	TRUE		32	-24	0	1.65	12.35	1	12.22	1.78	0	0	TRUE		44	-32	0	1.76	12.24	1	12.1	1.9	0	0	TRUE		114	-100	0	1.84	12.16	1	12.11	1.89	0	0	TRUE
	img_zero_171.txt	0	18	-12	0	1.55	12.45	1	12.27	1.73	0	0	TRUE		54	-34	0	1.43	12.57	1	12.37	1.63	0	0	TRUE		80	-56	0	1.51	12.49	1	12.34	1.66	0	0	TRUE		138	-88	0	1.75	12.25	1	12.05	1.95	0	0	TRUE
	img_zero_172.txt	0	16	-10	0	1.6	12.4	1	12.19	1.81	0	0	TRUE		28	-24	0	1.71	12.29	1	12.22	1.78	0	0	TRUE		44	-32	0	1.76	12.24	1	12.1	1.9	0	0	TRUE		82	-76	0	1.98	12.02	1	11.99	2.01	0	0	TRUE
	img_zero_173.txt	0	28	-18	0	1.36	12.64	1	12.45	1.55	0	0	TRUE		48	-32	0	1.48	12.52	1	12.35	1.65	0	0	TRUE		68	-40	0	1.58	12.42	1	12.19	1.81	0	0	TRUE		136	-102	0	1.76	12.24	1	12.11	1.89	0	0	TRUE
	img_zero_174.txt	0	20	-14	0	1.51	12.49	1	12.34	1.66	0	0	TRUE		50	-30	0	1.46	12.54	1	12.32	1.68	0	0	TRUE		66	-54	0	1.59	12.41	1	12.32	1.68	0	0	TRUE		154	-116	0	1.71	12.29	1	12.17	1.83	0	0	TRUE
	img_zero_175.txt	0	30	-20	0	1.33	12.67	1	12.49	1.51	0	0	TRUE		46	-22	0	1.5	12.5	1	12.18	1.82	0	0	TRUE		58	-30	0	1.64	12.36	1	12.07	1.93	0	0	TRUE		128	-66	0	1.79	12.21	1	11.93	2.07	0	0	TRUE
	img_zero_176.txt	0	18	-12	0	1.55	12.45	1	12.27	1.73	0	0	TRUE		40	-20	0	1.56	12.44	1	12.14	1.86	0	0	TRUE		56	-32	0	1.66	12.34	1	12.1	1.9	0	0	TRUE		66	-48	0	2.07	11.93	1	11.79	2.21	0	0	TRUE
	img_zero_177.txt	0	18	-12	0	1.55	12.45	1	12.27	1.73	0	0	TRUE		36	-16	0	1.6	12.4	1	12.05	1.95	0	0	TRUE		44	-32	0	1.76	12.24	1	12.1	1.9	0	0	TRUE		128	-90	0	1.79	12.21	1	12.06	1.94	0	0	TRUE
	img_zero_178.txt	0	18	-16	0	1.55	12.45	1	12.4	1.6	0	0	TRUE		54	-34	0	1.43	12.57	1	12.37	1.63	0	0	TRUE		56	-48	0	1.66	12.34	1	12.27	1.73	0	0	TRUE		160	-114	0	1.69	12.31	1	12.16	1.84	0	0	TRUE
	img_zero_179.txt	0	20	-22	0	1.51	12.49	1	12.54	1.46	0	0	TRUE		46	-46	0	1.5	12.5	1	12.5	1.5	0	0	TRUE		66	-58	0	1.59	12.41	1	12.36	1.64	0	0	TRUE		146	-152	0	1.73	12.27	1	12.29	1.71	0	0	TRUE
	img_zero_18.txt	0	18	-12	0	1.55	12.45	1	12.27	1.73	0	0	TRUE		36	-28	0	1.6	12.4	1	12.29	1.71	0	0	TRUE		50	-42	0	1.71	12.29	1	12.22	1.78	0	0	TRUE		96	-94	0	1.91	12.09	1	12.08	1.92	0	0	TRUE
	img_zero_180.txt	0	18	-12	0	1.55	12.45	1	12.27	1.73	0	0	TRUE		32	-28	0	1.65	12.35	1	12.29	1.71	0	0	TRUE		42	-38	0	1.78	12.22	1	12.17	1.83	0	0	TRUE		106	-100	0	1.87	12.13	1	12.11	1.89	0	0	TRUE
	img_zero_181.txt	0	8	-6	0	1.9	12.1	1	11.97	2.03	0	0	TRUE		30	-14	0	1.68	12.32	1	11.99	2.01	0	0	TRUE		40	-32	0	1.81	12.19	1	12.1	1.9	0	0	TRUE		76	-70	0	2.01	11.99	1	11.95	2.05	0	0	TRUE
	img_zero_182.txt	0	12	-10	0	1.73	12.27	1	12.19	1.81	0	0	TRUE		40	-24	0	1.56	12.44	1	12.22	1.78	0	0	TRUE		56	-40	0	1.66	12.34	1	12.19	1.81	0	0	TRUE		96	-98	0	1.91	12.09	1	12.1	1.9	0	0	TRUE
	img_zero_183.txt	0	20	-18	0	1.51	12.49	1	12.45	1.55	0	0	TRUE		54	-38	0	1.43	12.57	1	12.42	1.58	0	0	TRUE		76	-60	0	1.53	12.47	1	12.37	1.63	0	0	TRUE		156	-146	0	1.7	12.3	1	12.27	1.73	0	0	TRUE
	img_zero_184.txt	0	22	-16	0	1.46	12.54	1	12.4	1.6	0	0	TRUE		52	-40	0	1.44	12.56	1	12.44	1.56	0	0	TRUE		70	-50	0	1.56	12.44	1	12.29	1.71	0	0	TRUE		148	-110	0	1.72	12.28	1	12.15	1.85	0	0	TRUE
	img_zero_185.txt	0	20	-14	0	1.51	12.49	1	12.34	1.66	0	0	TRUE		52	-32	0	1.44	12.56	1	12.35	1.65	0	0	TRUE		70	-58	0	1.56	12.44	1	12.36	1.64	0	0	TRUE		142	-124	0	1.74	12.26	1	12.2	1.8	0	0	TRUE
	img_zero_186.txt	0	24	-14	0	1.43	12.57	1	12.34	1.66	0	0	TRUE		36	-20	0	1.6	12.4	1	12.14	1.86	0	0	TRUE		64	-40	0	1.6	12.4	1	12.19	1.81	0	0	TRUE		126	-80	0	1.79	12.21	1	12.01	1.99	0	0	TRUE
	img_zero_187.txt	0	20	-14	0	1.51	12.49	1	12.34	1.66	0	0	TRUE		42	-26	0	1.54	12.46	1	12.26	1.74	0	0	TRUE		54	-46	0	1.68	12.32	1	12.25	1.75	0	0	TRUE		118	-72	0	1.82	12.18	1	11.96	2.04	0	0	TRUE
	img_zero_188.txt	0	24	-18	0	1.43	12.57	1	12.45	1.55	0	0	TRUE		56	-32	0	1.41	12.59	1	12.35	1.65	0	0	TRUE		76	-64	0	1.53	12.47	1	12.4	1.6	0	0	TRUE		156	-118	0	1.7	12.3	1	12.18	1.82	0	0	TRUE
	img_zero_189.txt	0	4	2	0	2.2	11.8	1	2.51	11.49	1	Ambigous	FALSE		-4	8	1	11.44	2.56	0	2.26	11.74	1	1	TRUE		4	12	1	2.81	11.19	1	2.33	11.67	1	Ambigous	FALSE		14	8	0	2.75	11.25	1	2.99	11.01	1	Ambigous	FALSE
	img_zero_19.txt	0	20	-14	0	1.51	12.49	1	12.34	1.66	0	0	TRUE		42	-34	0	1.54	12.46	1	12.37	1.63	0	0	TRUE		64	-40	0	1.6	12.4	1	12.19	1.81	0	0	TRUE		110	-72	0	1.85	12.15	1	11.96	2.04	0	0	TRUE
	img_zero_190.txt	0	16	-10	0	1.6	12.4	1	12.19	1.81	0	0	TRUE		28	-28	0	1.71	12.29	1	12.29	1.71	0	0	TRUE		38	-34	0	1.83	12.17	1	12.12	1.88	0	0	TRUE		112	-98	0	1.85	12.15	1	12.1	1.9	0	0	TRUE
	img_zero_191.txt	0	12	-10	0	1.73	12.27	1	12.19	1.81	0	0	TRUE		32	-16	0	1.65	12.35	1	12.05	1.95	0	0	TRUE		46	-30	0	1.75	12.25	1	12.07	1.93	0	0	TRUE		82	-72	0	1.98	12.02	1	11.96	2.04	0	0	TRUE
	img_zero_192.txt	0	10	-8	0	1.81	12.19	1	12.1	1.9	0	0	TRUE		34	-22	0	1.63	12.37	1	12.18	1.82	0	0	TRUE		42	-34	0	1.78	12.22	1	12.12	1.88	0	0	TRUE		90	-92	0	1.94	12.06	1	12.07	1.93	0	0	TRUE
	img_zero_193.txt	0	6	-4	0	2.03	11.97	1	11.8	2.2	0	0	TRUE		30	-18	0	1.68	12.32	1	12.1	1.9	0	0	TRUE		44	-28	0	1.76	12.24	1	12.04	1.96	0	0	TRUE		118	-84	0	1.82	12.18	1	12.03	1.97	0	0	TRUE
	img_zero_194.txt	0	26	-16	0	1.39	12.61	1	12.4	1.6	0	0	TRUE		42	-26	0	1.54	12.46	1	12.26	1.74	0	0	TRUE		70	-38	0	1.56	12.44	1	12.17	1.83	0	0	TRUE		110	-68	0	1.85	12.15	1	11.94	2.06	0	0	TRUE
	img_zero_195.txt	0	14	-8	0	1.66	12.34	1	12.1	1.9	0	0	TRUE		44	-28	0	1.51	12.49	1	12.29	1.71	0	0	TRUE		62	-50	0	1.62	12.38	1	12.29	1.71	0	0	TRUE		138	-88	0	1.75	12.25	1	12.05	1.95	0	0	TRUE
	img_zero_196.txt	0	22	-12	0	1.46	12.54	1	12.27	1.73	0	0	TRUE		40	-24	0	1.56	12.44	1	12.22	1.78	0	0	TRUE		46	-22	0	1.75	12.25	1	11.93	2.07	0	0	TRUE		116	-58	0	1.83	12.17	1	11.87	2.13	0	0	TRUE
	img_zero_197.txt	0	18	-12	0	1.55	12.45	1	12.27	1.73	0	0	TRUE		40	-20	0	1.56	12.44	1	12.14	1.86	0	0	TRUE		54	-26	0	1.68	12.32	1	12.01	1.99	0	0	TRUE		60	-22	0	2.12	11.88	1	11.45	2.55	0	0	TRUE
	img_zero_198.txt	0	22	-12	0	1.46	12.54	1	12.27	1.73	0	0	TRUE		36	-20	0	1.6	12.4	1	12.14	1.86	0	0	TRUE		58	-22	0	1.64	12.36	1	11.93	2.07	0	0	TRUE		78	-44	0	2	12	1	11.75	2.25	0	0	TRUE
	img_zero_199.txt	0	24	-26	0	1.43	12.57	1	12.61	1.39	0	0	TRUE		52	-32	0	1.44	12.56	1	12.35	1.65	0	0	TRUE		84	-64	0	1.48	12.52	1	12.4	1.6	0	0	TRUE		142	-108	0	1.74	12.26	1	12.14	1.86	0	0	TRUE
	img_zero_2.txt	0	22	-16	0	1.46	12.54	1	12.4	1.6	0	0	TRUE		46	-30	0	1.5	12.5	1	12.32	1.68	0	0	TRUE		56	-28	0	1.66	12.34	1	12.04	1.96	0	0	TRUE		132	-62	0	1.77	12.23	1	11.9	2.1	0	0	TRUE
	img_zero_20.txt	0	12	-6	0	1.73	12.27	1	11.97	2.03	0	0	TRUE		42	-26	0	1.54	12.46	1	12.26	1.74	0	0	TRUE		68	-40	0	1.58	12.42	1	12.19	1.81	0	0	TRUE		108	-30	0	1.86	12.14	1	11.58	2.42	0	0	TRUE
	img_zero_200.txt	0	18	-12	0	1.55	12.45	1	12.27	1.73	0	0	TRUE		46	-26	0	1.5	12.5	1	12.26	1.74	0	0	TRUE		52	-36	0	1.69	12.31	1	12.15	1.85	0	0	TRUE		142	-80	0	1.74	12.26	1	12.01	1.99	0	0	TRUE
	img_zero_201.txt	0	10	-4	0	1.81	12.19	1	11.8	2.2	0	0	TRUE		32	-8	0	1.65	12.35	1	11.74	2.26	0	0	TRUE		52	-20	0	1.69	12.31	1	11.89	2.11	0	0	TRUE		78	-64	0	2	12	1	11.91	2.09	0	0	TRUE
	img_zero_202.txt	0	18	-16	0	1.55	12.45	1	12.4	1.6	0	0	TRUE		48	-24	0	1.48	12.52	1	12.22	1.78	0	0	TRUE		76	-48	0	1.53	12.47	1	12.27	1.73	0	0	TRUE		98	-72	0	1.9	12.1	1	11.96	2.04	0	0	TRUE
	img_zero_203.txt	0	16	-10	0	1.6	12.4	1	12.19	1.81	0	0	TRUE		44	-24	0	1.51	12.49	1	12.22	1.78	0	0	TRUE		46	-30	0	1.75	12.25	1	12.07	1.93	0	0	TRUE		118	-72	0	1.82	12.18	1	11.96	2.04	0	0	TRUE
	img_zero_204.txt	0	16	-10	0	1.6	12.4	1	12.19	1.81	0	0	TRUE		32	-20	0	1.65	12.35	1	12.14	1.86	0	0	TRUE		50	-30	0	1.71	12.29	1	12.07	1.93	0	0	TRUE		102	-48	0	1.89	12.11	1	11.79	2.21	0	0	TRUE
	img_zero_205.txt	0	18	-12	0	1.55	12.45	1	12.27	1.73	0	0	TRUE		28	-12	0	1.71	12.29	1	11.92	2.08	0	0	TRUE		38	-18	0	1.83	12.17	1	11.85	2.15	0	0	TRUE		64	-42	0	2.09	11.91	1	11.73	2.27	0	0	TRUE
	img_zero_206.txt	0	12	-14	0	1.73	12.27	1	12.34	1.66	0	0	TRUE		48	-32	0	1.48	12.52	1	12.35	1.65	0	0	TRUE		76	-52	0	1.53	12.47	1	12.31	1.69	0	0	TRUE		120	-98	0	1.82	12.18	1	12.1	1.9	0	0	TRUE
	img_zero_207.txt	0	12	-10	0	1.73	12.27	1	12.19	1.81	0	0	TRUE		22	-22	0	1.82	12.18	1	12.18	1.82	0	0	TRUE		32	-8	0	1.9	12.1	1	11.49	2.51	0	0	TRUE		42	-20	0	2.27	11.73	1	11.41	2.59	0	0	TRUE
	img_zero_208.txt	0	14	-8	0	1.66	12.34	1	12.1	1.9	0	0	TRUE		36	-16	0	1.6	12.4	1	12.05	1.95	0	0	TRUE		48	-40	0	1.73	12.27	1	12.19	1.81	0	0	TRUE		98	-88	0	1.9	12.1	1	12.05	1.95	0	0	TRUE
	img_zero_209.txt	0	16	-10	0	1.6	12.4	1	12.19	1.81	0	0	TRUE		46	-34	0	1.5	12.5	1	12.37	1.63	0	0	TRUE		74	-58	0	1.54	12.46	1	12.36	1.64	0	0	TRUE		158	-132	0	1.7	12.3	1	12.23	1.77	0	0	TRUE
	img_zero_21.txt	0	20	-14	0	1.51	12.49	1	12.34	1.66	0	0	TRUE		38	-38	0	1.58	12.42	1	12.42	1.58	0	0	TRUE		60	-44	0	1.63	12.37	1	12.24	1.76	0	0	TRUE		140	-110	0	1.75	12.25	1	12.15	1.85	0	0	TRUE
	img_zero_210.txt	0	24	-14	0	1.43	12.57	1	12.34	1.66	0	0	TRUE		42	-34	0	1.54	12.46	1	12.37	1.63	0	0	TRUE		62	-34	0	1.62	12.38	1	12.12	1.88	0	0	TRUE		150	-100	0	1.72	12.28	1	12.11	1.89	0	0	TRUE
	img_zero_211.txt	0	16	-10	0	1.6	12.4	1	12.19	1.81	0	0	TRUE		32	-28	0	1.65	12.35	1	12.29	1.71	0	0	TRUE		50	-30	0	1.71	12.29	1	12.07	1.93	0	0	TRUE		98	-84	0	1.9	12.1	1	12.03	1.97	0	0	TRUE
	img_zero_212.txt	0	14	-8	0	1.66	12.34	1	12.1	1.9	0	0	TRUE		44	-24	0	1.51	12.49	1	12.22	1.78	0	0	TRUE		38	-34	0	1.83	12.17	1	12.12	1.88	0	0	TRUE		104	-42	0	1.88	12.12	1	11.73	2.27	0	0	TRUE
	img_zero_213.txt	0	28	-22	0	1.36	12.64	1	12.54	1.46	0	0	TRUE		32	-20	0	1.65	12.35	1	12.14	1.86	0	0	TRUE		54	-22	0	1.68	12.32	1	11.93	2.07	0	0	TRUE		108	-46	0	1.86	12.14	1	11.77	2.23	0	0	TRUE
	img_zero_214.txt	1	0	2	1	7	7	0	2.51	11.49	1	1	TRUE		10	-10	0	2.16	11.84	1	11.84	2.16	0	0	TRUE		16	-16	0	2.2	11.8	1	11.8	2.2	0	0	TRUE		42	-48	0	2.27	11.73	1	11.79	2.21	0	0	TRUE
	img_zero_215.txt	0	16	-10	0	1.6	12.4	1	12.19	1.81	0	0	TRUE		40	-24	0	1.56	12.44	1	12.22	1.78	0	0	TRUE		50	-42	0	1.71	12.29	1	12.22	1.78	0	0	TRUE		96	-66	0	1.91	12.09	1	11.93	2.07	0	0	TRUE
	img_zero_216.txt	0	8	-6	0	1.9	12.1	1	11.97	2.03	0	0	TRUE		32	-24	0	1.65	12.35	1	12.22	1.78	0	0	TRUE		46	-42	0	1.75	12.25	1	12.22	1.78	0	0	TRUE		98	-96	0	1.9	12.1	1	12.09	1.91	0	0	TRUE
	img_zero_217.txt	0	18	-8	0	1.55	12.45	1	12.1	1.9	0	0	TRUE		48	-20	0	1.48	12.52	1	12.14	1.86	0	0	TRUE		58	-30	0	1.64	12.36	1	12.07	1.93	0	0	TRUE		80	-30	0	1.99	12.01	1	11.58	2.42	0	0	TRUE
	img_zero_218.txt	0	24	-18	0	1.43	12.57	1	12.45	1.55	0	0	TRUE		32	-16	0	1.65	12.35	1	12.05	1.95	0	0	TRUE		42	-10	0	1.78	12.22	1	11.59	2.41	0	0	TRUE		74	-32	0	2.03	11.97	1	11.61	2.39	0	0	TRUE
	img_zero_219.txt	0	24	-18	0	1.43	12.57	1	12.45	1.55	0	0	TRUE		52	-36	0	1.44	12.56	1	12.4	1.6	0	0	TRUE		72	-60	0	1.55	12.45	1	12.37	1.63	0	0	TRUE		154	-144	0	1.71	12.29	1	12.26	1.74	0	0	TRUE
	img_zero_22.txt	0	24	-14	0	1.43	12.57	1	12.34	1.66	0	0	TRUE		38	-30	0	1.58	12.42	1	12.32	1.68	0	0	TRUE		52	-24	0	1.69	12.31	1	11.97	2.03	0	0	TRUE		116	-74	0	1.83	12.17	1	11.97	2.03	0	0	TRUE
	img_zero_220.txt	0	20	-14	0	1.51	12.49	1	12.34	1.66	0	0	TRUE		38	-34	0	1.58	12.42	1	12.37	1.63	0	0	TRUE		44	-40	0	1.76	12.24	1	12.19	1.81	0	0	TRUE		150	-108	0	1.72	12.28	1	12.14	1.86	0	0	TRUE
	img_zero_221.txt	0	18	-12	0	1.55	12.45	1	12.27	1.73	0	0	TRUE		48	-36	0	1.48	12.52	1	12.4	1.6	0	0	TRUE		62	-50	0	1.62	12.38	1	12.29	1.71	0	0	TRUE		128	-94	0	1.79	12.21	1	12.08	1.92	0	0	TRUE
	img_zero_222.txt	0	30	-20	0	1.33	12.67	1	12.49	1.51	0	0	TRUE		52	-28	0	1.44	12.56	1	12.29	1.71	0	0	TRUE		64	-40	0	1.6	12.4	1	12.19	1.81	0	0	TRUE		120	-74	0	1.82	12.18	1	11.97	2.03	0	0	TRUE
	img_zero_223.txt	0	26	-20	0	1.39	12.61	1	12.49	1.51	0	0	TRUE		52	-40	0	1.44	12.56	1	12.44	1.56	0	0	TRUE		74	-70	0	1.54	12.46	1	12.44	1.56	0	0	TRUE		204	-154	0	1.58	12.42	1	12.29	1.71	0	0	TRUE
	img_zero_224.txt	0	16	-10	0	1.6	12.4	1	12.19	1.81	0	0	TRUE		38	-34	0	1.58	12.42	1	12.37	1.63	0	0	TRUE		50	-50	0	1.71	12.29	1	12.29	1.71	0	0	TRUE		138	-96	0	1.75	12.25	1	12.09	1.91	0	0	TRUE
	img_zero_225.txt	0	12	-10	0	1.73	12.27	1	12.19	1.81	0	0	TRUE		32	-28	0	1.65	12.35	1	12.29	1.71	0	0	TRUE		46	-18	0	1.75	12.25	1	11.85	2.15	0	0	TRUE		72	-30	0	2.04	11.96	1	11.58	2.42	0	0	TRUE
	img_zero_226.txt	0	6	-4	0	2.03	11.97	1	11.8	2.2	0	0	TRUE		12	-8	0	2.08	11.92	1	11.74	2.26	0	0	TRUE		20	-16	0	2.11	11.89	1	11.8	2.2	0	0	TRUE		46	-28	0	2.23	11.77	1	11.55	2.45	0	0	TRUE
	img_zero_227.txt	0	30	-24	0	1.33	12.67	1	12.57	1.43	0	0	TRUE		52	-36	0	1.44	12.56	1	12.4	1.6	0	0	TRUE		76	-48	0	1.53	12.47	1	12.27	1.73	0	0	TRUE		164	-122	0	1.68	12.32	1	12.19	1.81	0	0	TRUE
	img_zero_228.txt	0	24	-14	0	1.43	12.57	1	12.34	1.66	0	0	TRUE		50	-22	0	1.46	12.54	1	12.18	1.82	0	0	TRUE		62	-38	0	1.62	12.38	1	12.17	1.83	0	0	TRUE		102	-76	0	1.89	12.11	1	11.99	2.01	0	0	TRUE
	img_zero_229.txt	0	16	-10	0	1.6	12.4	1	12.19	1.81	0	0	TRUE		50	-34	0	1.46	12.54	1	12.37	1.63	0	0	TRUE		62	-54	0	1.62	12.38	1	12.32	1.68	0	0	TRUE		134	-104	0	1.77	12.23	1	12.12	1.88	0	0	TRUE
	img_zero_23.txt	0	32	-26	0	1.3	12.7	1	12.61	1.39	0	0	TRUE		54	-34	0	1.43	12.57	1	12.37	1.63	0	0	TRUE		84	-64	0	1.48	12.52	1	12.4	1.6	0	0	TRUE		156	-126	0	1.7	12.3	1	12.21	1.79	0	0	TRUE
	img_zero_230.txt	0	22	-16	0	1.46	12.54	1	12.4	1.6	0	0	TRUE		48	-40	0	1.48	12.52	1	12.44	1.56	0	0	TRUE		76	-60	0	1.53	12.47	1	12.37	1.63	0	0	TRUE		130	-132	0	1.78	12.22	1	12.23	1.77	0	0	TRUE
	img_zero_231.txt	0	12	-10	0	1.73	12.27	1	12.19	1.81	0	0	TRUE		18	-18	0	1.9	12.1	1	12.1	1.9	0	0	TRUE		28	-20	0	1.96	12.04	1	11.89	2.11	0	0	TRUE		84	-54	0	1.97	12.03	1	11.84	2.16	0	0	TRUE
	img_zero_232.txt	0	26	-20	0	1.39	12.61	1	12.49	1.51	0	0	TRUE		38	-30	0	1.58	12.42	1	12.32	1.68	0	0	TRUE		74	-50	0	1.54	12.46	1	12.29	1.71	0	0	TRUE		138	-84	0	1.75	12.25	1	12.03	1.97	0	0	TRUE
	img_zero_233.txt	0	14	-16	0	1.66	12.34	1	12.4	1.6	0	0	TRUE		36	-32	0	1.6	12.4	1	12.35	1.65	0	0	TRUE		86	-50	0	1.47	12.53	1	12.29	1.71	0	0	TRUE		136	-94	0	1.76	12.24	1	12.08	1.92	0	0	TRUE
	img_zero_234.txt	0	22	-20	0	1.46	12.54	1	12.49	1.51	0	0	TRUE		44	-36	0	1.51	12.49	1	12.4	1.6	0	0	TRUE		70	-58	0	1.56	12.44	1	12.36	1.64	0	0	TRUE		168	-150	0	1.67	12.33	1	12.28	1.72	0	0	TRUE
	img_zero_235.txt	0	20	-10	0	1.51	12.49	1	12.19	1.81	0	0	TRUE		44	-28	0	1.51	12.49	1	12.29	1.71	0	0	TRUE		54	-38	0	1.68	12.32	1	12.17	1.83	0	0	TRUE		124	-70	0	1.8	12.2	1	11.95	2.05	0	0	TRUE
	img_zero_236.txt	0	22	-12	0	1.46	12.54	1	12.27	1.73	0	0	TRUE		44	-28	0	1.51	12.49	1	12.29	1.71	0	0	TRUE		50	-26	0	1.71	12.29	1	12.01	1.99	0	0	TRUE		106	-72	0	1.87	12.13	1	11.96	2.04	0	0	TRUE
	img_zero_237.txt	0	18	-8	0	1.55	12.45	1	12.1	1.9	0	0	TRUE		38	-18	0	1.58	12.42	1	12.1	1.9	0	0	TRUE		60	-32	0	1.63	12.37	1	12.1	1.9	0	0	TRUE		96	-46	0	1.91	12.09	1	11.77	2.23	0	0	TRUE
	img_zero_238.txt	0	20	-10	0	1.51	12.49	1	12.19	1.81	0	0	TRUE		34	-18	0	1.63	12.37	1	12.1	1.9	0	0	TRUE		52	-24	0	1.69	12.31	1	11.97	2.03	0	0	TRUE		90	-44	0	1.94	12.06	1	11.75	2.25	0	0	TRUE
	img_zero_239.txt	0	28	-18	0	1.36	12.64	1	12.45	1.55	0	0	TRUE		44	-28	0	1.51	12.49	1	12.29	1.71	0	0	TRUE		62	-42	0	1.62	12.38	1	12.22	1.78	0	0	TRUE		100	-82	0	1.89	12.11	1	12.02	1.98	0	0	TRUE
	img_zero_24.txt	0	18	-16	0	1.55	12.45	1	12.4	1.6	0	0	TRUE		44	-24	0	1.51	12.49	1	12.22	1.78	0	0	TRUE		78	-42	0	1.52	12.48	1	12.22	1.78	0	0	TRUE		98	-60	0	1.9	12.1	1	11.88	2.12	0	0	TRUE
	img_zero_240.txt	0	22	-16	0	1.46	12.54	1	12.4	1.6	0	0	TRUE		54	-34	0	1.43	12.57	1	12.37	1.63	0	0	TRUE		82	-54	0	1.49	12.51	1	12.32	1.68	0	0	TRUE		150	-96	0	1.72	12.28	1	12.09	1.91	0	0	TRUE
	img_zero_241.txt	0	10	-8	0	1.81	12.19	1	12.1	1.9	0	0	TRUE		16	-8	0	1.95	12.05	1	11.74	2.26	0	0	TRUE		30	-18	0	1.93	12.07	1	11.85	2.15	0	0	TRUE		48	-66	0	2.21	11.79	1	11.93	2.07	0	0	TRUE
	img_zero_242.txt	0	26	-20	0	1.39	12.61	1	12.49	1.51	0	0	TRUE		52	-36	0	1.44	12.56	1	12.4	1.6	0	0	TRUE		68	-52	0	1.58	12.42	1	12.31	1.69	0	0	TRUE		132	-106	0	1.77	12.23	1	12.13	1.87	0	0	TRUE
	img_zero_243.txt	0	18	-12	0	1.55	12.45	1	12.27	1.73	0	0	TRUE		44	-28	0	1.51	12.49	1	12.29	1.71	0	0	TRUE		80	-40	0	1.51	12.49	1	12.19	1.81	0	0	TRUE		140	-82	0	1.75	12.25	1	12.02	1.98	0	0	TRUE
	img_zero_244.txt	0	12	-10	0	1.73	12.27	1	12.19	1.81	0	0	TRUE		32	-24	0	1.65	12.35	1	12.22	1.78	0	0	TRUE		50	-42	0	1.71	12.29	1	12.22	1.78	0	0	TRUE		92	-102	0	1.93	12.07	1	12.11	1.89	0	0	TRUE
	img_zero_245.txt	0	26	-24	0	1.39	12.61	1	12.57	1.43	0	0	TRUE		50	-42	0	1.46	12.54	1	12.46	1.54	0	0	TRUE		72	-60	0	1.55	12.45	1	12.37	1.63	0	0	TRUE		170	-124	0	1.66	12.34	1	12.2	1.8	0	0	TRUE
	img_zero_246.txt	0	16	-6	0	1.6	12.4	1	11.97	2.03	0	0	TRUE		26	-14	0	1.74	12.26	1	11.99	2.01	0	0	TRUE		40	-24	0	1.81	12.19	1	11.97	2.03	0	0	TRUE		84	-26	0	1.97	12.03	1	11.52	2.48	0	0	TRUE
	img_zero_247.txt	0	18	-12	0	1.55	12.45	1	12.27	1.73	0	0	TRUE		48	-32	0	1.48	12.52	1	12.35	1.65	0	0	TRUE		48	-40	0	1.73	12.27	1	12.19	1.81	0	0	TRUE		134	-84	0	1.77	12.23	1	12.03	1.97	0	0	TRUE
	img_zero_248.txt	0	16	-6	0	1.6	12.4	1	11.97	2.03	0	0	TRUE		42	-30	0	1.54	12.46	1	12.32	1.68	0	0	TRUE		68	-44	0	1.58	12.42	1	12.24	1.76	0	0	TRUE		126	-56	0	1.79	12.21	1	11.85	2.15	0	0	TRUE
	img_zero_249.txt	0	16	-14	0	1.6	12.4	1	12.34	1.66	0	0	TRUE		42	-30	0	1.54	12.46	1	12.32	1.68	0	0	TRUE		60	-52	0	1.63	12.37	1	12.31	1.69	0	0	TRUE		140	-118	0	1.75	12.25	1	12.18	1.82	0	0	TRUE
	img_zero_25.txt	0	18	-16	0	1.55	12.45	1	12.4	1.6	0	0	TRUE		34	-18	0	1.63	12.37	1	12.1	1.9	0	0	TRUE		48	-32	0	1.73	12.27	1	12.1	1.9	0	0	TRUE		58	-44	0	2.13	11.87	1	11.75	2.25	0	0	TRUE
	img_zero_250.txt	0	22	-16	0	1.46	12.54	1	12.4	1.6	0	0	TRUE		50	-30	0	1.46	12.54	1	12.32	1.68	0	0	TRUE		86	-58	0	1.47	12.53	1	12.36	1.64	0	0	TRUE		150	-108	0	1.72	12.28	1	12.14	1.86	0	0	TRUE
	img_zero_251.txt	0	18	-12	0	1.55	12.45	1	12.27	1.73	0	0	TRUE		46	-26	0	1.5	12.5	1	12.26	1.74	0	0	TRUE		66	-42	0	1.59	12.41	1	12.22	1.78	0	0	TRUE		140	-70	0	1.75	12.25	1	11.95	2.05	0	0	TRUE
	img_zero_252.txt	0	26	-16	0	1.39	12.61	1	12.4	1.6	0	0	TRUE		50	-30	0	1.46	12.54	1	12.32	1.68	0	0	TRUE		58	-42	0	1.64	12.36	1	12.22	1.78	0	0	TRUE		124	-78	0	1.8	12.2	1	12	2	0	0	TRUE
	img_zero_253.txt	0	18	-8	0	1.55	12.45	1	12.1	1.9	0	0	TRUE		26	-18	0	1.74	12.26	1	12.1	1.9	0	0	TRUE		50	-26	0	1.71	12.29	1	12.01	1.99	0	0	TRUE		76	-34	0	2.01	11.99	1	11.64	2.36	0	0	TRUE
	img_zero_254.txt	0	14	-8	0	1.66	12.34	1	12.1	1.9	0	0	TRUE		36	-20	0	1.6	12.4	1	12.14	1.86	0	0	TRUE		58	-42	0	1.64	12.36	1	12.22	1.78	0	0	TRUE		106	-80	0	1.87	12.13	1	12.01	1.99	0	0	TRUE
	img_zero_255.txt	0	28	-22	0	1.36	12.64	1	12.54	1.46	0	0	TRUE		48	-40	0	1.48	12.52	1	12.44	1.56	0	0	TRUE		70	-74	0	1.56	12.44	1	12.46	1.54	0	0	TRUE		166	-160	0	1.67	12.33	1	12.31	1.69	0	0	TRUE
	img_zero_256.txt	0	14	-8	0	1.66	12.34	1	12.1	1.9	0	0	TRUE		44	-36	0	1.51	12.49	1	12.4	1.6	0	0	TRUE		52	-44	0	1.69	12.31	1	12.24	1.76	0	0	TRUE		124	-74	0	1.8	12.2	1	11.97	2.03	0	0	TRUE
	img_zero_257.txt	0	20	-14	0	1.51	12.49	1	12.34	1.66	0	0	TRUE		38	-26	0	1.58	12.42	1	12.26	1.74	0	0	TRUE		52	-36	0	1.69	12.31	1	12.15	1.85	0	0	TRUE		124	-98	0	1.8	12.2	1	12.1	1.9	0	0	TRUE
	img_zero_258.txt	0	28	-26	0	1.36	12.64	1	12.61	1.39	0	0	TRUE		48	-32	0	1.48	12.52	1	12.35	1.65	0	0	TRUE		74	-54	0	1.54	12.46	1	12.32	1.68	0	0	TRUE		144	-98	0	1.74	12.26	1	12.1	1.9	0	0	TRUE
	img_zero_259.txt	0	30	-20	0	1.33	12.67	1	12.49	1.51	0	0	TRUE		40	-28	0	1.56	12.44	1	12.29	1.71	0	0	TRUE		54	-26	0	1.68	12.32	1	12.01	1.99	0	0	TRUE		134	-88	0	1.77	12.23	1	12.05	1.95	0	0	TRUE
	img_zero_26.txt	0	24	-26	0	1.43	12.57	1	12.61	1.39	0	0	TRUE		50	-38	0	1.46	12.54	1	12.42	1.58	0	0	TRUE		70	-62	0	1.56	12.44	1	12.38	1.62	0	0	TRUE		152	-158	0	1.71	12.29	1	12.3	1.7	0	0	TRUE
	img_zero_260.txt	0	18	-8	0	1.55	12.45	1	12.1	1.9	0	0	TRUE		30	-30	0	1.68	12.32	1	12.32	1.68	0	0	TRUE		42	-42	0	1.78	12.22	1	12.22	1.78	0	0	TRUE		82	-60	0	1.98	12.02	1	11.88	2.12	0	0	TRUE
	img_zero_261.txt	0	18	-8	0	1.55	12.45	1	12.1	1.9	0	0	TRUE		42	-26	0	1.54	12.46	1	12.26	1.74	0	0	TRUE		52	-32	0	1.69	12.31	1	12.1	1.9	0	0	TRUE		120	-74	0	1.82	12.18	1	11.97	2.03	0	0	TRUE
	img_zero_262.txt	0	16	-6	0	1.6	12.4	1	11.97	2.03	0	0	TRUE		30	-18	0	1.68	12.32	1	12.1	1.9	0	0	TRUE		44	-32	0	1.76	12.24	1	12.1	1.9	0	0	TRUE		50	-20	0	2.2	11.8	1	11.41	2.59	0	0	TRUE
	img_zero_263.txt	0	8	-6	0	1.9	12.1	1	11.97	2.03	0	0	TRUE		26	-14	0	1.74	12.26	1	11.99	2.01	0	0	TRUE		42	-34	0	1.78	12.22	1	12.12	1.88	0	0	TRUE		98	-96	0	1.9	12.1	1	12.09	1.91	0	0	TRUE
	img_zero_264.txt	0	20	-10	0	1.51	12.49	1	12.19	1.81	0	0	TRUE		44	-28	0	1.51	12.49	1	12.29	1.71	0	0	TRUE		58	-30	0	1.64	12.36	1	12.07	1.93	0	0	TRUE		140	-82	0	1.75	12.25	1	12.02	1.98	0	0	TRUE
	img_zero_265.txt	0	14	-12	0	1.66	12.34	1	12.27	1.73	0	0	TRUE		36	-20	0	1.6	12.4	1	12.14	1.86	0	0	TRUE		56	-40	0	1.66	12.34	1	12.19	1.81	0	0	TRUE		98	-76	0	1.9	12.1	1	11.99	2.01	0	0	TRUE
	img_zero_266.txt	0	8	-6	0	1.9	12.1	1	11.97	2.03	0	0	TRUE		32	-12	0	1.65	12.35	1	11.92	2.08	0	0	TRUE		40	-32	0	1.81	12.19	1	12.1	1.9	0	0	TRUE		86	-76	0	1.96	12.04	1	11.99	2.01	0	0	TRUE
	img_zero_267.txt	0	14	-12	0	1.66	12.34	1	12.27	1.73	0	0	TRUE		42	-26	0	1.54	12.46	1	12.26	1.74	0	0	TRUE		54	-46	0	1.68	12.32	1	12.25	1.75	0	0	TRUE		124	-106	0	1.8	12.2	1	12.13	1.87	0	0	TRUE
	img_zero_268.txt	0	18	-16	0	1.55	12.45	1	12.4	1.6	0	0	TRUE		36	-36	0	1.6	12.4	1	12.4	1.6	0	0	TRUE		48	-40	0	1.73	12.27	1	12.19	1.81	0	0	TRUE		154	-112	0	1.71	12.29	1	12.15	1.85	0	0	TRUE
	img_zero_269.txt	0	22	-12	0	1.46	12.54	1	12.27	1.73	0	0	TRUE		50	-30	0	1.46	12.54	1	12.32	1.68	0	0	TRUE		62	-38	0	1.62	12.38	1	12.17	1.83	0	0	TRUE		118	-80	0	1.82	12.18	1	12.01	1.99	0	0	TRUE
	img_zero_27.txt	0	16	-14	0	1.6	12.4	1	12.34	1.66	0	0	TRUE		48	-36	0	1.48	12.52	1	12.4	1.6	0	0	TRUE		64	-60	0	1.6	12.4	1	12.37	1.63	0	0	TRUE		146	-132	0	1.73	12.27	1	12.23	1.77	0	0	TRUE
	img_zero_270.txt	0	32	-22	0	1.3	12.7	1	12.54	1.46	0	0	TRUE		50	-30	0	1.46	12.54	1	12.32	1.68	0	0	TRUE		72	-48	0	1.55	12.45	1	12.27	1.73	0	0	TRUE		112	-70	0	1.85	12.15	1	11.95	2.05	0	0	TRUE
	img_zero_271.txt	0	22	-12	0	1.46	12.54	1	12.27	1.73	0	0	TRUE		36	-28	0	1.6	12.4	1	12.29	1.71	0	0	TRUE		52	-28	0	1.69	12.31	1	12.04	1.96	0	0	TRUE		120	-86	0	1.82	12.18	1	12.04	1.96	0	0	TRUE
	img_zero_272.txt	0	28	-18	0	1.36	12.64	1	12.45	1.55	0	0	TRUE		36	-24	0	1.6	12.4	1	12.22	1.78	0	0	TRUE		54	-46	0	1.68	12.32	1	12.25	1.75	0	0	TRUE		114	-104	0	1.84	12.16	1	12.12	1.88	0	0	TRUE
	img_zero_273.txt	0	18	-12	0	1.55	12.45	1	12.27	1.73	0	0	TRUE		34	-30	0	1.63	12.37	1	12.32	1.68	0	0	TRUE		58	-50	0	1.64	12.36	1	12.29	1.71	0	0	TRUE		108	-94	0	1.86	12.14	1	12.08	1.92	0	0	TRUE
	img_zero_274.txt	0	16	-6	0	1.6	12.4	1	11.97	2.03	0	0	TRUE		32	-20	0	1.65	12.35	1	12.14	1.86	0	0	TRUE		38	-10	0	1.83	12.17	1	11.59	2.41	0	0	TRUE		86	-44	0	1.96	12.04	1	11.75	2.25	0	0	TRUE
	img_zero_275.txt	0	18	-16	0	1.55	12.45	1	12.4	1.6	0	0	TRUE		46	-38	0	1.5	12.5	1	12.42	1.58	0	0	TRUE		62	-46	0	1.62	12.38	1	12.25	1.75	0	0	TRUE		138	-116	0	1.75	12.25	1	12.17	1.83	0	0	TRUE
	img_zero_276.txt	0	18	-8	0	1.55	12.45	1	12.1	1.9	0	0	TRUE		40	-28	0	1.56	12.44	1	12.29	1.71	0	0	TRUE		46	-18	0	1.75	12.25	1	11.85	2.15	0	0	TRUE		108	-50	0	1.86	12.14	1	11.8	2.2	0	0	TRUE
	img_zero_277.txt	0	28	-22	0	1.36	12.64	1	12.54	1.46	0	0	TRUE		38	-30	0	1.58	12.42	1	12.32	1.68	0	0	TRUE		46	-22	0	1.75	12.25	1	11.93	2.07	0	0	TRUE		126	-88	0	1.79	12.21	1	12.05	1.95	0	0	TRUE
	img_zero_278.txt	0	28	-18	0	1.36	12.64	1	12.45	1.55	0	0	TRUE		50	-30	0	1.46	12.54	1	12.32	1.68	0	0	TRUE		70	-42	0	1.56	12.44	1	12.22	1.78	0	0	TRUE		134	-92	0	1.77	12.23	1	12.07	1.93	0	0	TRUE
	img_zero_279.txt	0	18	-8	0	1.55	12.45	1	12.1	1.9	0	0	TRUE		40	-20	0	1.56	12.44	1	12.14	1.86	0	0	TRUE		50	-22	0	1.71	12.29	1	11.93	2.07	0	0	TRUE		94	-32	0	1.92	12.08	1	11.61	2.39	0	0	TRUE
	img_zero_28.txt	0	16	-6	0	1.6	12.4	1	11.97	2.03	0	0	TRUE		18	-14	0	1.9	12.1	1	11.99	2.01	0	0	TRUE		22	-10	0	2.07	11.93	1	11.59	2.41	0	0	TRUE		66	-28	0	2.07	11.93	1	11.55	2.45	0	0	TRUE
	img_zero_280.txt	0	14	-8	0	1.66	12.34	1	12.1	1.9	0	0	TRUE		32	-28	0	1.65	12.35	1	12.29	1.71	0	0	TRUE		42	-46	0	1.78	12.22	1	12.25	1.75	0	0	TRUE		138	-104	0	1.75	12.25	1	12.12	1.88	0	0	TRUE
	img_zero_281.txt	0	20	-14	0	1.51	12.49	1	12.34	1.66	0	0	TRUE		34	-30	0	1.63	12.37	1	12.32	1.68	0	0	TRUE		42	-30	0	1.78	12.22	1	12.07	1.93	0	0	TRUE		116	-94	0	1.83	12.17	1	12.08	1.92	0	0	TRUE
	img_zero_282.txt	0	12	-10	0	1.73	12.27	1	12.19	1.81	0	0	TRUE		26	-18	0	1.74	12.26	1	12.1	1.9	0	0	TRUE		40	-28	0	1.81	12.19	1	12.04	1.96	0	0	TRUE		104	-98	0	1.88	12.12	1	12.1	1.9	0	0	TRUE
	img_zero_283.txt	0	22	-20	0	1.46	12.54	1	12.49	1.51	0	0	TRUE		36	-28	0	1.6	12.4	1	12.29	1.71	0	0	TRUE		52	-24	0	1.69	12.31	1	11.97	2.03	0	0	TRUE		80	-42	0	1.99	12.01	1	11.73	2.27	0	0	TRUE
	img_zero_284.txt	0	20	-14	0	1.51	12.49	1	12.34	1.66	0	0	TRUE		38	-30	0	1.58	12.42	1	12.32	1.68	0	0	TRUE		52	-28	0	1.69	12.31	1	12.04	1.96	0	0	TRUE		94	-76	0	1.92	12.08	1	11.99	2.01	0	0	TRUE
	img_zero_285.txt	0	24	-18	0	1.43	12.57	1	12.45	1.55	0	0	TRUE		50	-34	0	1.46	12.54	1	12.37	1.63	0	0	TRUE		78	-58	0	1.52	12.48	1	12.36	1.64	0	0	TRUE		144	-126	0	1.74	12.26	1	12.21	1.79	0	0	TRUE
	img_zero_286.txt	0	14	-8	0	1.66	12.34	1	12.1	1.9	0	0	TRUE		38	-22	0	1.58	12.42	1	12.18	1.82	0	0	TRUE		56	-40	0	1.66	12.34	1	12.19	1.81	0	0	TRUE		94	-68	0	1.92	12.08	1	11.94	2.06	0	0	TRUE
	img_zero_287.txt	0	12	-10	0	1.73	12.27	1	12.19	1.81	0	0	TRUE		36	-20	0	1.6	12.4	1	12.14	1.86	0	0	TRUE		58	-34	0	1.64	12.36	1	12.12	1.88	0	0	TRUE		92	-78	0	1.93	12.07	1	12	2	0	0	TRUE
	img_zero_288.txt	0	8	-6	0	1.9	12.1	1	11.97	2.03	0	0	TRUE		28	-12	0	1.71	12.29	1	11.92	2.08	0	0	TRUE		38	-26	0	1.83	12.17	1	12.01	1.99	0	0	TRUE		88	-70	0	1.95	12.05	1	11.95	2.05	0	0	TRUE
	img_zero_289.txt	0	26	-20	0	1.39	12.61	1	12.49	1.51	0	0	TRUE		54	-34	0	1.43	12.57	1	12.37	1.63	0	0	TRUE		68	-56	0	1.58	12.42	1	12.34	1.66	0	0	TRUE		160	-106	0	1.69	12.31	1	12.13	1.87	0	0	TRUE
	img_zero_29.txt	0	20	-14	0	1.51	12.49	1	12.34	1.66	0	0	TRUE		56	-36	0	1.41	12.59	1	12.4	1.6	0	0	TRUE		68	-60	0	1.58	12.42	1	12.37	1.63	0	0	TRUE		132	-110	0	1.77	12.23	1	12.15	1.85	0	0	TRUE
	img_zero_290.txt	0	12	-6	0	1.73	12.27	1	11.97	2.03	0	0	TRUE		38	-22	0	1.58	12.42	1	12.18	1.82	0	0	TRUE		36	-28	0	1.85	12.15	1	12.04	1.96	0	0	TRUE		96	-78	0	1.91	12.09	1	12	2	0	0	TRUE
	img_zero_291.txt	0	22	-12	0	1.46	12.54	1	12.27	1.73	0	0	TRUE		38	-30	0	1.58	12.42	1	12.32	1.68	0	0	TRUE		50	-38	0	1.71	12.29	1	12.17	1.83	0	0	TRUE		132	-66	0	1.77	12.23	1	11.93	2.07	0	0	TRUE
	img_zero_292.txt	0	20	-18	0	1.51	12.49	1	12.45	1.55	0	0	TRUE		44	-36	0	1.51	12.49	1	12.4	1.6	0	0	TRUE		74	-42	0	1.54	12.46	1	12.22	1.78	0	0	TRUE		122	-56	0	1.81	12.19	1	11.85	2.15	0	0	TRUE
	img_zero_293.txt	0	16	-10	0	1.6	12.4	1	12.19	1.81	0	0	TRUE		34	-14	0	1.63	12.37	1	11.99	2.01	0	0	TRUE		44	-24	0	1.76	12.24	1	11.97	2.03	0	0	TRUE		64	-54	0	2.09	11.91	1	11.84	2.16	0	0	TRUE
	img_zero_294.txt	0	12	-10	0	1.73	12.27	1	12.19	1.81	0	0	TRUE		26	-14	0	1.74	12.26	1	11.99	2.01	0	0	TRUE		58	-34	0	1.64	12.36	1	12.12	1.88	0	0	TRUE		96	-66	0	1.91	12.09	1	11.93	2.07	0	0	TRUE
	img_zero_295.txt	0	24	-14	0	1.43	12.57	1	12.34	1.66	0	0	TRUE		56	-24	0	1.41	12.59	1	12.22	1.78	0	0	TRUE		74	-42	0	1.54	12.46	1	12.22	1.78	0	0	TRUE		132	-90	0	1.77	12.23	1	12.06	1.94	0	0	TRUE
	img_zero_296.txt	0	8	-2	0	1.9	12.1	1	11.49	2.51	0	0	TRUE		24	-16	0	1.78	12.22	1	12.05	1.95	0	0	TRUE		46	-22	0	1.75	12.25	1	11.93	2.07	0	0	TRUE		70	-20	0	2.05	11.95	1	11.41	2.59	0	0	TRUE
	img_zero_297.txt	0	20	-14	0	1.51	12.49	1	12.34	1.66	0	0	TRUE		54	-34	0	1.43	12.57	1	12.37	1.63	0	0	TRUE		86	-46	0	1.47	12.53	1	12.25	1.75	0	0	TRUE		152	-94	0	1.71	12.29	1	12.08	1.92	0	0	TRUE
	img_zero_298.txt	0	14	-8	0	1.66	12.34	1	12.1	1.9	0	0	TRUE		46	-26	0	1.5	12.5	1	12.26	1.74	0	0	TRUE		60	-40	0	1.63	12.37	1	12.19	1.81	0	0	TRUE		96	-62	0	1.91	12.09	1	11.9	2.1	0	0	TRUE
	img_zero_299.txt	0	10	-4	0	1.81	12.19	1	11.8	2.2	0	0	TRUE		22	-14	0	1.82	12.18	1	11.99	2.01	0	0	TRUE		34	-14	0	1.88	12.12	1	11.74	2.26	0	0	TRUE		76	-42	0	2.01	11.99	1	11.73	2.27	0	0	TRUE
	img_zero_3.txt	0	26	-16	0	1.39	12.61	1	12.4	1.6	0	0	TRUE		44	-28	0	1.51	12.49	1	12.29	1.71	0	0	TRUE		58	-30	0	1.64	12.36	1	12.07	1.93	0	0	TRUE		134	-96	0	1.77	12.23	1	12.09	1.91	0	0	TRUE
	img_zero_30.txt	0	8	-6	0	1.9	12.1	1	11.97	2.03	0	0	TRUE		18	-10	0	1.9	12.1	1	11.84	2.16	0	0	TRUE		26	-22	0	1.99	12.01	1	11.93	2.07	0	0	TRUE		56	-74	0	2.15	11.85	1	11.97	2.03	0	0	TRUE
	img_zero_300.txt	0	18	-12	0	1.55	12.45	1	12.27	1.73	0	0	TRUE		52	-32	0	1.44	12.56	1	12.35	1.65	0	0	TRUE		72	-52	0	1.55	12.45	1	12.31	1.69	0	0	TRUE		138	-92	0	1.75	12.25	1	12.07	1.93	0	0	TRUE
	img_zero_301.txt	0	20	-14	0	1.51	12.49	1	12.34	1.66	0	0	TRUE		40	-24	0	1.56	12.44	1	12.22	1.78	0	0	TRUE		68	-40	0	1.58	12.42	1	12.19	1.81	0	0	TRUE		132	-74	0	1.77	12.23	1	11.97	2.03	0	0	TRUE
	img_zero_302.txt	0	20	-14	0	1.51	12.49	1	12.34	1.66	0	0	TRUE		46	-26	0	1.5	12.5	1	12.26	1.74	0	0	TRUE		62	-50	0	1.62	12.38	1	12.29	1.71	0	0	TRUE		124	-70	0	1.8	12.2	1	11.95	2.05	0	0	TRUE
	img_zero_303.txt	0	16	-10	0	1.6	12.4	1	12.19	1.81	0	0	TRUE		28	-24	0	1.71	12.29	1	12.22	1.78	0	0	TRUE		40	-20	0	1.81	12.19	1	11.89	2.11	0	0	TRUE		100	-58	0	1.89	12.11	1	11.87	2.13	0	0	TRUE
	img_zero_304.txt	0	20	-10	0	1.51	12.49	1	12.19	1.81	0	0	TRUE		28	-12	0	1.71	12.29	1	11.92	2.08	0	0	TRUE		50	-30	0	1.71	12.29	1	12.07	1.93	0	0	TRUE		90	-60	0	1.94	12.06	1	11.88	2.12	0	0	TRUE
	img_zero_305.txt	0	24	-22	0	1.43	12.57	1	12.54	1.46	0	0	TRUE		60	-44	0	1.38	12.62	1	12.49	1.51	0	0	TRUE		76	-60	0	1.53	12.47	1	12.37	1.63	0	0	TRUE		194	-124	0	1.61	12.39	1	12.2	1.8	0	0	TRUE
	img_zero_306.txt	0	24	-14	0	1.43	12.57	1	12.34	1.66	0	0	TRUE		58	-38	0	1.39	12.61	1	12.42	1.58	0	0	TRUE		80	-52	0	1.51	12.49	1	12.31	1.69	0	0	TRUE		132	-122	0	1.77	12.23	1	12.19	1.81	0	0	TRUE
	img_zero_307.txt	0	10	-12	0	1.81	12.19	1	12.27	1.73	0	0	TRUE		24	-20	0	1.78	12.22	1	12.14	1.86	0	0	TRUE		42	-22	0	1.78	12.22	1	11.93	2.07	0	0	TRUE		60	-42	0	2.12	11.88	1	11.73	2.27	0	0	TRUE
	img_zero_308.txt	0	6	-4	0	2.03	11.97	1	11.8	2.2	0	0	TRUE		26	-10	0	1.74	12.26	1	11.84	2.16	0	0	TRUE		40	-24	0	1.81	12.19	1	11.97	2.03	0	0	TRUE		74	-56	0	2.03	11.97	1	11.85	2.15	0	0	TRUE
	img_zero_309.txt	0	18	-16	0	1.55	12.45	1	12.4	1.6	0	0	TRUE		44	-36	0	1.51	12.49	1	12.4	1.6	0	0	TRUE		64	-48	0	1.6	12.4	1	12.27	1.73	0	0	TRUE		144	-122	0	1.74	12.26	1	12.19	1.81	0	0	TRUE
	img_zero_31.txt	0	12	-10	0	1.73	12.27	1	12.19	1.81	0	0	TRUE		46	-26	0	1.5	12.5	1	12.26	1.74	0	0	TRUE		50	-38	0	1.71	12.29	1	12.17	1.83	0	0	TRUE		114	-96	0	1.84	12.16	1	12.09	1.91	0	0	TRUE
	img_zero_310.txt	0	12	-14	0	1.73	12.27	1	12.34	1.66	0	0	TRUE		38	-30	0	1.58	12.42	1	12.32	1.68	0	0	TRUE		56	-40	0	1.66	12.34	1	12.19	1.81	0	0	TRUE		146	-84	0	1.73	12.27	1	12.03	1.97	0	0	TRUE
	img_zero_311.txt	0	24	-18	0	1.43	12.57	1	12.45	1.55	0	0	TRUE		46	-30	0	1.5	12.5	1	12.32	1.68	0	0	TRUE		58	-30	0	1.64	12.36	1	12.07	1.93	0	0	TRUE		146	-84	0	1.73	12.27	1	12.03	1.97	0	0	TRUE
	img_zero_312.txt	0	14	-8	0	1.66	12.34	1	12.1	1.9	0	0	TRUE		42	-14	0	1.54	12.46	1	11.99	2.01	0	0	TRUE		58	-30	0	1.64	12.36	1	12.07	1.93	0	0	TRUE		82	-48	0	1.98	12.02	1	11.79	2.21	0	0	TRUE
	img_zero_313.txt	0	18	-8	0	1.55	12.45	1	12.1	1.9	0	0	TRUE		30	-6	0	1.68	12.32	1	11.62	2.38	0	0	TRUE		34	-6	0	1.88	12.12	1	11.37	2.63	0	0	TRUE		74	-40	0	2.03	11.97	1	11.71	2.29	0	0	TRUE
	img_zero_314.txt	0	10	-8	0	1.81	12.19	1	12.1	1.9	0	0	TRUE		34	-22	0	1.63	12.37	1	12.18	1.82	0	0	TRUE		48	-40	0	1.73	12.27	1	12.19	1.81	0	0	TRUE		98	-96	0	1.9	12.1	1	12.09	1.91	0	0	TRUE
	img_zero_315.txt	0	16	-6	0	1.6	12.4	1	11.97	2.03	0	0	TRUE		48	-20	0	1.48	12.52	1	12.14	1.86	0	0	TRUE		54	-42	0	1.68	12.32	1	12.22	1.78	0	0	TRUE		112	-82	0	1.85	12.15	1	12.02	1.98	0	0	TRUE
	img_zero_316.txt	0	14	-8	0	1.66	12.34	1	12.1	1.9	0	0	TRUE		36	-32	0	1.6	12.4	1	12.35	1.65	0	0	TRUE		44	-44	0	1.76	12.24	1	12.24	1.76	0	0	TRUE		138	-108	0	1.75	12.25	1	12.14	1.86	0	0	TRUE
	img_zero_317.txt	0	22	-12	0	1.46	12.54	1	12.27	1.73	0	0	TRUE		48	-36	0	1.48	12.52	1	12.4	1.6	0	0	TRUE		68	-40	0	1.58	12.42	1	12.19	1.81	0	0	TRUE		130	-84	0	1.78	12.22	1	12.03	1.97	0	0	TRUE
	img_zero_318.txt	0	16	-6	0	1.6	12.4	1	11.97	2.03	0	0	TRUE		46	-22	0	1.5	12.5	1	12.18	1.82	0	0	TRUE		62	-34	0	1.62	12.38	1	12.12	1.88	0	0	TRUE		92	-62	0	1.93	12.07	1	11.9	2.1	0	0	TRUE
	img_zero_319.txt	0	2	0	0	2.51	11.49	1	7	7	0	0	TRUE		18	-2	0	1.9	12.1	1	11.14	2.86	0	0	TRUE		22	-6	0	2.07	11.93	1	11.37	2.63	0	0	TRUE		32	-38	0	2.39	11.61	1	11.69	2.31	0	0	TRUE
	img_zero_32.txt	0	16	-10	0	1.6	12.4	1	12.19	1.81	0	0	TRUE		26	-18	0	1.74	12.26	1	12.1	1.9	0	0	TRUE		46	-6	0	1.75	12.25	1	11.37	2.63	0	0	TRUE		62	-20	0	2.1	11.9	1	11.41	2.59	0	0	TRUE
	img_zero_320.txt	0	28	-18	0	1.36	12.64	1	12.45	1.55	0	0	TRUE		50	-38	0	1.46	12.54	1	12.42	1.58	0	0	TRUE		64	-44	0	1.6	12.4	1	12.24	1.76	0	0	TRUE		140	-114	0	1.75	12.25	1	12.16	1.84	0	0	TRUE
	img_zero_321.txt	0	22	-12	0	1.46	12.54	1	12.27	1.73	0	0	TRUE		44	-16	0	1.51	12.49	1	12.05	1.95	0	0	TRUE		60	-32	0	1.63	12.37	1	12.1	1.9	0	0	TRUE		74	-44	0	2.03	11.97	1	11.75	2.25	0	0	TRUE
	img_zero_322.txt	0	16	-14	0	1.6	12.4	1	12.34	1.66	0	0	TRUE		42	-34	0	1.54	12.46	1	12.37	1.63	0	0	TRUE		58	-46	0	1.64	12.36	1	12.25	1.75	0	0	TRUE		138	-108	0	1.75	12.25	1	12.14	1.86	0	0	TRUE
	img_zero_323.txt	0	20	-10	0	1.51	12.49	1	12.19	1.81	0	0	TRUE		28	-24	0	1.71	12.29	1	12.22	1.78	0	0	TRUE		38	-22	0	1.83	12.17	1	11.93	2.07	0	0	TRUE		76	-46	0	2.01	11.99	1	11.77	2.23	0	0	TRUE
	img_zero_324.txt	0	18	-12	0	1.55	12.45	1	12.27	1.73	0	0	TRUE		54	-30	0	1.43	12.57	1	12.32	1.68	0	0	TRUE		64	-48	0	1.6	12.4	1	12.27	1.73	0	0	TRUE		134	-88	0	1.77	12.23	1	12.05	1.95	0	0	TRUE
	img_zero_325.txt	0	24	-14	0	1.43	12.57	1	12.34	1.66	0	0	TRUE		36	-32	0	1.6	12.4	1	12.35	1.65	0	0	TRUE		44	-28	0	1.76	12.24	1	12.04	1.96	0	0	TRUE		86	-84	0	1.96	12.04	1	12.03	1.97	0	0	TRUE
	img_zero_326.txt	0	16	-10	0	1.6	12.4	1	12.19	1.81	0	0	TRUE		44	-36	0	1.51	12.49	1	12.4	1.6	0	0	TRUE		74	-58	0	1.54	12.46	1	12.36	1.64	0	0	TRUE		132	-114	0	1.77	12.23	1	12.16	1.84	0	0	TRUE
	img_zero_327.txt	0	14	-4	0	1.66	12.34	1	11.8	2.2	0	0	TRUE		40	-16	0	1.56	12.44	1	12.05	1.95	0	0	TRUE		58	-34	0	1.64	12.36	1	12.12	1.88	0	0	TRUE		52	-42	0	2.18	11.82	1	11.73	2.27	0	0	TRUE
	img_zero_328.txt	0	18	-12	0	1.55	12.45	1	12.27	1.73	0	0	TRUE		50	-38	0	1.46	12.54	1	12.42	1.58	0	0	TRUE		76	-64	0	1.53	12.47	1	12.4	1.6	0	0	TRUE		146	-112	0	1.73	12.27	1	12.15	1.85	0	0	TRUE
	img_zero_329.txt	0	32	-22	0	1.3	12.7	1	12.54	1.46	0	0	TRUE		50	-30	0	1.46	12.54	1	12.32	1.68	0	0	TRUE		80	-52	0	1.51	12.49	1	12.31	1.69	0	0	TRUE		134	-80	0	1.77	12.23	1	12.01	1.99	0	0	TRUE
	img_zero_33.txt	0	18	-12	0	1.55	12.45	1	12.27	1.73	0	0	TRUE		22	-14	0	1.82	12.18	1	11.99	2.01	0	0	TRUE		40	-12	0	1.81	12.19	1	11.67	2.33	0	0	TRUE		60	-10	0	2.12	11.88	1	11.11	2.89	0	0	TRUE
	img_zero_330.txt	0	26	-24	0	1.39	12.61	1	12.57	1.43	0	0	TRUE		50	-30	0	1.46	12.54	1	12.32	1.68	0	0	TRUE		80	-56	0	1.51	12.49	1	12.34	1.66	0	0	TRUE		146	-104	0	1.73	12.27	1	12.12	1.88	0	0	TRUE
	img_zero_331.txt	0	14	-8	0	1.66	12.34	1	12.1	1.9	0	0	TRUE		50	-30	0	1.46	12.54	1	12.32	1.68	0	0	TRUE		68	-36	0	1.58	12.42	1	12.15	1.85	0	0	TRUE		102	-68	0	1.89	12.11	1	11.94	2.06	0	0	TRUE
	img_zero_332.txt	0	22	-20	0	1.46	12.54	1	12.49	1.51	0	0	TRUE		50	-34	0	1.46	12.54	1	12.37	1.63	0	0	TRUE		86	-66	0	1.47	12.53	1	12.41	1.59	0	0	TRUE		140	-118	0	1.75	12.25	1	12.18	1.82	0	0	TRUE
	img_zero_333.txt	0	12	-6	0	1.73	12.27	1	11.97	2.03	0	0	TRUE		28	-16	0	1.71	12.29	1	12.05	1.95	0	0	TRUE		34	-26	0	1.88	12.12	1	12.01	1.99	0	0	TRUE		90	-68	0	1.94	12.06	1	11.94	2.06	0	0	TRUE
	img_zero_334.txt	0	12	-6	0	1.73	12.27	1	11.97	2.03	0	0	TRUE		40	-20	0	1.56	12.44	1	12.14	1.86	0	0	TRUE		52	-28	0	1.69	12.31	1	12.04	1.96	0	0	TRUE		78	-40	0	2	12	1	11.71	2.29	0	0	TRUE
	img_zero_335.txt	0	6	-4	0	2.03	11.97	1	11.8	2.2	0	0	TRUE		16	-4	0	1.95	12.05	1	11.44	2.56	0	0	TRUE		10	-10	0	2.41	11.59	1	11.59	2.41	0	0	TRUE		40	-62	0	2.29	11.71	1	11.9	2.1	0	0	TRUE
	img_zero_336.txt	0	16	-10	0	1.6	12.4	1	12.19	1.81	0	0	TRUE		50	-30	0	1.46	12.54	1	12.32	1.68	0	0	TRUE		56	-56	0	1.66	12.34	1	12.34	1.66	0	0	TRUE		124	-102	0	1.8	12.2	1	12.11	1.89	0	0	TRUE
	img_zero_337.txt	0	24	-18	0	1.43	12.57	1	12.45	1.55	0	0	TRUE		46	-26	0	1.5	12.5	1	12.26	1.74	0	0	TRUE		72	-52	0	1.55	12.45	1	12.31	1.69	0	0	TRUE		154	-96	0	1.71	12.29	1	12.09	1.91	0	0	TRUE
	img_zero_338.txt	0	22	-16	0	1.46	12.54	1	12.4	1.6	0	0	TRUE		38	-30	0	1.58	12.42	1	12.32	1.68	0	0	TRUE		48	-44	0	1.73	12.27	1	12.24	1.76	0	0	TRUE		138	-136	0	1.75	12.25	1	12.24	1.76	0	0	TRUE
	img_zero_339.txt	0	28	-18	0	1.36	12.64	1	12.45	1.55	0	0	TRUE		48	-36	0	1.48	12.52	1	12.4	1.6	0	0	TRUE		68	-48	0	1.58	12.42	1	12.27	1.73	0	0	TRUE		130	-92	0	1.78	12.22	1	12.07	1.93	0	0	TRUE
	img_zero_34.txt	0	22	-12	0	1.46	12.54	1	12.27	1.73	0	0	TRUE		42	-26	0	1.54	12.46	1	12.26	1.74	0	0	TRUE		56	-32	0	1.66	12.34	1	12.1	1.9	0	0	TRUE		100	-74	0	1.89	12.11	1	11.97	2.03	0	0	TRUE
	img_zero_340.txt	0	20	-14	0	1.51	12.49	1	12.34	1.66	0	0	TRUE		36	-24	0	1.6	12.4	1	12.22	1.78	0	0	TRUE		52	-40	0	1.69	12.31	1	12.19	1.81	0	0	TRUE		144	-106	0	1.74	12.26	1	12.13	1.87	0	0	TRUE
	img_zero_341.txt	0	16	-10	0	1.6	12.4	1	12.19	1.81	0	0	TRUE		28	-16	0	1.71	12.29	1	12.05	1.95	0	0	TRUE		46	-22	0	1.75	12.25	1	11.93	2.07	0	0	TRUE		68	-46	0	2.06	11.94	1	11.77	2.23	0	0	TRUE
	img_zero_342.txt	0	26	-20	0	1.39	12.61	1	12.49	1.51	0	0	TRUE		44	-32	0	1.51	12.49	1	12.35	1.65	0	0	TRUE		56	-52	0	1.66	12.34	1	12.31	1.69	0	0	TRUE		146	-108	0	1.73	12.27	1	12.14	1.86	0	0	TRUE
	img_zero_343.txt	0	12	-14	0	1.73	12.27	1	12.34	1.66	0	0	TRUE		34	-14	0	1.63	12.37	1	11.99	2.01	0	0	TRUE		48	-20	0	1.73	12.27	1	11.89	2.11	0	0	TRUE		68	-6	0	2.06	11.94	1	10.88	3.12	0	0	TRUE
	img_zero_344.txt	0	16	-14	0	1.6	12.4	1	12.34	1.66	0	0	TRUE		42	-26	0	1.54	12.46	1	12.26	1.74	0	0	TRUE		48	-36	0	1.73	12.27	1	12.15	1.85	0	0	TRUE		116	-114	0	1.83	12.17	1	12.16	1.84	0	0	TRUE
	img_zero_345.txt	0	22	-20	0	1.46	12.54	1	12.49	1.51	0	0	TRUE		36	-28	0	1.6	12.4	1	12.29	1.71	0	0	TRUE		56	-40	0	1.66	12.34	1	12.19	1.81	0	0	TRUE		80	-66	0	1.99	12.01	1	11.93	2.07	0	0	TRUE
	img_zero_346.txt	0	20	-18	0	1.51	12.49	1	12.45	1.55	0	0	TRUE		32	-28	0	1.65	12.35	1	12.29	1.71	0	0	TRUE		48	-32	0	1.73	12.27	1	12.1	1.9	0	0	TRUE		100	-46	0	1.89	12.11	1	11.77	2.23	0	0	TRUE
	img_zero_347.txt	0	12	-2	0	1.73	12.27	1	11.49	2.51	0	0	TRUE		32	-16	0	1.65	12.35	1	12.05	1.95	0	0	TRUE		36	-20	0	1.85	12.15	1	11.89	2.11	0	0	TRUE		80	-42	0	1.99	12.01	1	11.73	2.27	0	0	TRUE
	img_zero_348.txt	0	28	-30	0	1.36	12.64	1	12.67	1.33	0	0	TRUE		48	-36	0	1.48	12.52	1	12.4	1.6	0	0	TRUE		82	-70	0	1.49	12.51	1	12.44	1.56	0	0	TRUE		144	-158	0	1.74	12.26	1	12.3	1.7	0	0	TRUE
	img_zero_349.txt	0	14	-8	0	1.66	12.34	1	12.1	1.9	0	0	TRUE		42	-34	0	1.54	12.46	1	12.37	1.63	0	0	TRUE		56	-48	0	1.66	12.34	1	12.27	1.73	0	0	TRUE		132	-114	0	1.77	12.23	1	12.16	1.84	0	0	TRUE
	img_zero_35.txt	0	20	-14	0	1.51	12.49	1	12.34	1.66	0	0	TRUE		42	-26	0	1.54	12.46	1	12.26	1.74	0	0	TRUE		60	-24	0	1.63	12.37	1	11.97	2.03	0	0	TRUE		104	-70	0	1.88	12.12	1	11.95	2.05	0	0	TRUE
	img_zero_350.txt	0	18	-8	0	1.55	12.45	1	12.1	1.9	0	0	TRUE		38	-26	0	1.58	12.42	1	12.26	1.74	0	0	TRUE		60	-40	0	1.63	12.37	1	12.19	1.81	0	0	TRUE		106	-68	0	1.87	12.13	1	11.94	2.06	0	0	TRUE
	img_zero_351.txt	0	26	-16	0	1.39	12.61	1	12.4	1.6	0	0	TRUE		44	-40	0	1.51	12.49	1	12.44	1.56	0	0	TRUE		58	-50	0	1.64	12.36	1	12.29	1.71	0	0	TRUE		154	-132	0	1.71	12.29	1	12.23	1.77	0	0	TRUE
	img_zero_352.txt	0	14	-8	0	1.66	12.34	1	12.1	1.9	0	0	TRUE		38	-22	0	1.58	12.42	1	12.18	1.82	0	0	TRUE		56	-44	0	1.66	12.34	1	12.24	1.76	0	0	TRUE		108	-90	0	1.86	12.14	1	12.06	1.94	0	0	TRUE
	img_zero_353.txt	0	16	-10	0	1.6	12.4	1	12.19	1.81	0	0	TRUE		40	-32	0	1.56	12.44	1	12.35	1.65	0	0	TRUE		54	-38	0	1.68	12.32	1	12.17	1.83	0	0	TRUE		138	-76	0	1.75	12.25	1	11.99	2.01	0	0	TRUE
	img_zero_354.txt	0	0	-6	0	7	7	0	11.97	2.03	0	0	TRUE		22	-14	0	1.82	12.18	1	11.99	2.01	0	0	TRUE		38	-18	0	1.83	12.17	1	11.85	2.15	0	0	TRUE		52	-30	0	2.18	11.82	1	11.58	2.42	0	0	TRUE
	img_zero_355.txt	0	20	-14	0	1.51	12.49	1	12.34	1.66	0	0	TRUE		46	-30	0	1.5	12.5	1	12.32	1.68	0	0	TRUE		54	-42	0	1.68	12.32	1	12.22	1.78	0	0	TRUE		146	-104	0	1.73	12.27	1	12.12	1.88	0	0	TRUE
	img_zero_356.txt	0	22	-16	0	1.46	12.54	1	12.4	1.6	0	0	TRUE		42	-26	0	1.54	12.46	1	12.26	1.74	0	0	TRUE		68	-36	0	1.58	12.42	1	12.15	1.85	0	0	TRUE		108	-50	0	1.86	12.14	1	11.8	2.2	0	0	TRUE
	img_zero_357.txt	0	24	-14	0	1.43	12.57	1	12.34	1.66	0	0	TRUE		36	-28	0	1.6	12.4	1	12.29	1.71	0	0	TRUE		58	-38	0	1.64	12.36	1	12.17	1.83	0	0	TRUE		80	-70	0	1.99	12.01	1	11.95	2.05	0	0	TRUE
	img_zero_358.txt	0	22	-16	0	1.46	12.54	1	12.4	1.6	0	0	TRUE		46	-30	0	1.5	12.5	1	12.32	1.68	0	0	TRUE		56	-40	0	1.66	12.34	1	12.19	1.81	0	0	TRUE		116	-98	0	1.83	12.17	1	12.1	1.9	0	0	TRUE
	img_zero_359.txt	0	20	-14	0	1.51	12.49	1	12.34	1.66	0	0	TRUE		36	-20	0	1.6	12.4	1	12.14	1.86	0	0	TRUE		56	-40	0	1.66	12.34	1	12.19	1.81	0	0	TRUE		94	-52	0	1.92	12.08	1	11.82	2.18	0	0	TRUE
	img_zero_36.txt	0	28	-26	0	1.36	12.64	1	12.61	1.39	0	0	TRUE		58	-42	0	1.39	12.61	1	12.46	1.54	0	0	TRUE		86	-74	0	1.47	12.53	1	12.46	1.54	0	0	TRUE		178	-160	0	1.64	12.36	1	12.31	1.69	0	0	TRUE
	img_zero_360.txt	0	20	-14	0	1.51	12.49	1	12.34	1.66	0	0	TRUE		54	-30	0	1.43	12.57	1	12.32	1.68	0	0	TRUE		82	-58	0	1.49	12.51	1	12.36	1.64	0	0	TRUE		130	-84	0	1.78	12.22	1	12.03	1.97	0	0	TRUE
	img_zero_361.txt	0	30	-20	0	1.33	12.67	1	12.49	1.51	0	0	TRUE		52	-32	0	1.44	12.56	1	12.35	1.65	0	0	TRUE		78	-50	0	1.52	12.48	1	12.29	1.71	0	0	TRUE		134	-84	0	1.77	12.23	1	12.03	1.97	0	0	TRUE
	img_zero_362.txt	0	16	-10	0	1.6	12.4	1	12.19	1.81	0	0	TRUE		46	-26	0	1.5	12.5	1	12.26	1.74	0	0	TRUE		54	-38	0	1.68	12.32	1	12.17	1.83	0	0	TRUE		116	-70	0	1.83	12.17	1	11.95	2.05	0	0	TRUE
	img_zero_363.txt	0	16	-14	0	1.6	12.4	1	12.34	1.66	0	0	TRUE		38	-30	0	1.58	12.42	1	12.32	1.68	0	0	TRUE		58	-30	0	1.64	12.36	1	12.07	1.93	0	0	TRUE		142	-116	0	1.74	12.26	1	12.17	1.83	0	0	TRUE
	img_zero_364.txt	0	12	-6	0	1.73	12.27	1	11.97	2.03	0	0	TRUE		46	-22	0	1.5	12.5	1	12.18	1.82	0	0	TRUE		66	-38	0	1.59	12.41	1	12.17	1.83	0	0	TRUE		128	-62	0	1.79	12.21	1	11.9	2.1	0	0	TRUE
	img_zero_365.txt	0	16	-10	0	1.6	12.4	1	12.19	1.81	0	0	TRUE		38	-26	0	1.58	12.42	1	12.26	1.74	0	0	TRUE		56	-40	0	1.66	12.34	1	12.19	1.81	0	0	TRUE		94	-76	0	1.92	12.08	1	11.99	2.01	0	0	TRUE
	img_zero_366.txt	0	16	-10	0	1.6	12.4	1	12.19	1.81	0	0	TRUE		26	-14	0	1.74	12.26	1	11.99	2.01	0	0	TRUE		38	-18	0	1.83	12.17	1	11.85	2.15	0	0	TRUE		80	-50	0	1.99	12.01	1	11.8	2.2	0	0	TRUE
	img_zero_367.txt	0	14	-8	0	1.66	12.34	1	12.1	1.9	0	0	TRUE		52	-36	0	1.44	12.56	1	12.4	1.6	0	0	TRUE		66	-50	0	1.59	12.41	1	12.29	1.71	0	0	TRUE		142	-104	0	1.74	12.26	1	12.12	1.88	0	0	TRUE
	img_zero_368.txt	0	26	-20	0	1.39	12.61	1	12.49	1.51	0	0	TRUE		62	-34	0	1.37	12.63	1	12.37	1.63	0	0	TRUE		84	-68	0	1.48	12.52	1	12.42	1.58	0	0	TRUE		152	-102	0	1.71	12.29	1	12.11	1.89	0	0	TRUE
	img_zero_369.txt	0	24	-14	0	1.43	12.57	1	12.34	1.66	0	0	TRUE		40	-20	0	1.56	12.44	1	12.14	1.86	0	0	TRUE		64	-44	0	1.6	12.4	1	12.24	1.76	0	0	TRUE		126	-84	0	1.79	12.21	1	12.03	1.97	0	0	TRUE
	img_zero_37.txt	0	10	-8	0	1.81	12.19	1	12.1	1.9	0	0	TRUE		46	-26	0	1.5	12.5	1	12.26	1.74	0	0	TRUE		66	-54	0	1.59	12.41	1	12.32	1.68	0	0	TRUE		122	-96	0	1.81	12.19	1	12.09	1.91	0	0	TRUE
	img_zero_370.txt	0	4	-2	0	2.2	11.8	1	11.49	2.51	0	0	TRUE		14	-10	0	2.01	11.99	1	11.84	2.16	0	0	TRUE		22	-14	0	2.07	11.93	1	11.74	2.26	0	0	TRUE		44	-66	0	2.25	11.75	1	11.93	2.07	0	0	TRUE
	img_zero_371.txt	0	30	-20	0	1.33	12.67	1	12.49	1.51	0	0	TRUE		48	-20	0	1.48	12.52	1	12.14	1.86	0	0	TRUE		66	-42	0	1.59	12.41	1	12.22	1.78	0	0	TRUE		122	-80	0	1.81	12.19	1	12.01	1.99	0	0	TRUE
	img_zero_372.txt	0	26	-24	0	1.39	12.61	1	12.57	1.43	0	0	TRUE		42	-26	0	1.54	12.46	1	12.26	1.74	0	0	TRUE		70	-46	0	1.56	12.44	1	12.25	1.75	0	0	TRUE		142	-84	0	1.74	12.26	1	12.03	1.97	0	0	TRUE
	img_zero_373.txt	0	28	-22	0	1.36	12.64	1	12.54	1.46	0	0	TRUE		48	-36	0	1.48	12.52	1	12.4	1.6	0	0	TRUE		74	-50	0	1.54	12.46	1	12.29	1.71	0	0	TRUE		148	-94	0	1.72	12.28	1	12.08	1.92	0	0	TRUE
	img_zero_374.txt	0	24	-18	0	1.43	12.57	1	12.45	1.55	0	0	TRUE		48	-28	0	1.48	12.52	1	12.29	1.71	0	0	TRUE		62	-42	0	1.62	12.38	1	12.22	1.78	0	0	TRUE		114	-56	0	1.84	12.16	1	11.85	2.15	0	0	TRUE
	img_zero_375.txt	0	20	-10	0	1.51	12.49	1	12.19	1.81	0	0	TRUE		28	-8	0	1.71	12.29	1	11.74	2.26	0	0	TRUE		42	-18	0	1.78	12.22	1	11.85	2.15	0	0	TRUE		76	-30	0	2.01	11.99	1	11.58	2.42	0	0	TRUE
	img_zero_376.txt	0	12	-10	0	1.73	12.27	1	12.19	1.81	0	0	TRUE		44	-28	0	1.51	12.49	1	12.29	1.71	0	0	TRUE		52	-52	0	1.69	12.31	1	12.31	1.69	0	0	TRUE		126	-100	0	1.79	12.21	1	12.11	1.89	0	0	TRUE
	img_zero_377.txt	0	4	-6	0	2.2	11.8	1	11.97	2.03	0	0	TRUE		10	-6	0	2.16	11.84	1	11.62	2.38	0	0	TRUE		30	2	0	1.93	12.07	1	3.11	10.89	1	Ambigous	FALSE		34	-32	0	2.36	11.64	1	11.61	2.39	0	0	TRUE
	img_zero_378.txt	0	30	-20	0	1.33	12.67	1	12.49	1.51	0	0	TRUE		50	-30	0	1.46	12.54	1	12.32	1.68	0	0	TRUE		70	-46	0	1.56	12.44	1	12.25	1.75	0	0	TRUE		146	-112	0	1.73	12.27	1	12.15	1.85	0	0	TRUE
	img_zero_379.txt	0	22	-12	0	1.46	12.54	1	12.27	1.73	0	0	TRUE		28	-16	0	1.71	12.29	1	12.05	1.95	0	0	TRUE		56	-24	0	1.66	12.34	1	11.97	2.03	0	0	TRUE		104	-74	0	1.88	12.12	1	11.97	2.03	0	0	TRUE
	img_zero_38.txt	1	0	2	1	7	7	0	2.51	11.49	1	1	TRUE		14	-14	0	2.01	11.99	1	11.99	2.01	0	0	TRUE		20	-16	0	2.11	11.89	1	11.8	2.2	0	0	TRUE		42	-48	0	2.27	11.73	1	11.79	2.21	0	0	TRUE
	img_zero_380.txt	0	16	-10	0	1.6	12.4	1	12.19	1.81	0	0	TRUE		24	-8	0	1.78	12.22	1	11.74	2.26	0	0	TRUE		32	-20	0	1.9	12.1	1	11.89	2.11	0	0	TRUE		92	-54	0	1.93	12.07	1	11.84	2.16	0	0	TRUE
	img_zero_381.txt	0	16	-10	0	1.6	12.4	1	12.19	1.81	0	0	TRUE		42	-26	0	1.54	12.46	1	12.26	1.74	0	0	TRUE		60	-44	0	1.63	12.37	1	12.24	1.76	0	0	TRUE		104	-78	0	1.88	12.12	1	12	2	0	0	TRUE
	img_zero_382.txt	0	22	-12	0	1.46	12.54	1	12.27	1.73	0	0	TRUE		36	-20	0	1.6	12.4	1	12.14	1.86	0	0	TRUE		38	-22	0	1.83	12.17	1	11.93	2.07	0	0	TRUE		104	-62	0	1.88	12.12	1	11.9	2.1	0	0	TRUE
	img_zero_383.txt	0	16	-10	0	1.6	12.4	1	12.19	1.81	0	0	TRUE		40	-16	0	1.56	12.44	1	12.05	1.95	0	0	TRUE		72	-40	0	1.55	12.45	1	12.19	1.81	0	0	TRUE		94	-52	0	1.92	12.08	1	11.82	2.18	0	0	TRUE
	img_zero_384.txt	0	10	-8	0	1.81	12.19	1	12.1	1.9	0	0	TRUE		32	-24	0	1.65	12.35	1	12.22	1.78	0	0	TRUE		42	-30	0	1.78	12.22	1	12.07	1.93	0	0	TRUE		82	-72	0	1.98	12.02	1	11.96	2.04	0	0	TRUE
	img_zero_385.txt	0	30	-24	0	1.33	12.67	1	12.57	1.43	0	0	TRUE		54	-34	0	1.43	12.57	1	12.37	1.63	0	0	TRUE		80	-56	0	1.51	12.49	1	12.34	1.66	0	0	TRUE		146	-100	0	1.73	12.27	1	12.11	1.89	0	0	TRUE
	img_zero_386.txt	0	30	-24	0	1.33	12.67	1	12.57	1.43	0	0	TRUE		42	-22	0	1.54	12.46	1	12.18	1.82	0	0	TRUE		70	-46	0	1.56	12.44	1	12.25	1.75	0	0	TRUE		120	-66	0	1.82	12.18	1	11.93	2.07	0	0	TRUE
	img_zero_387.txt	0	26	-24	0	1.39	12.61	1	12.57	1.43	0	0	TRUE		46	-34	0	1.5	12.5	1	12.37	1.63	0	0	TRUE		68	-60	0	1.58	12.42	1	12.37	1.63	0	0	TRUE		166	-156	0	1.67	12.33	1	12.3	1.7	0	0	TRUE
	img_zero_388.txt	0	10	-8	0	1.81	12.19	1	12.1	1.9	0	0	TRUE		26	-6	0	1.74	12.26	1	11.62	2.38	0	0	TRUE		28	-24	0	1.96	12.04	1	11.97	2.03	0	0	TRUE		70	-72	0	2.05	11.95	1	11.96	2.04	0	0	TRUE
	img_zero_389.txt	0	22	-20	0	1.46	12.54	1	12.49	1.51	0	0	TRUE		48	-36	0	1.48	12.52	1	12.4	1.6	0	0	TRUE		64	-60	0	1.6	12.4	1	12.37	1.63	0	0	TRUE		160	-126	0	1.69	12.31	1	12.21	1.79	0	0	TRUE
	img_zero_39.txt	0	14	-4	0	1.66	12.34	1	11.8	2.2	0	0	TRUE		26	-14	0	1.74	12.26	1	11.99	2.01	0	0	TRUE		38	-14	0	1.83	12.17	1	11.74	2.26	0	0	TRUE		86	-28	0	1.96	12.04	1	11.55	2.45	0	0	TRUE
	img_zero_390.txt	0	24	-18	0	1.43	12.57	1	12.45	1.55	0	0	TRUE		54	-30	0	1.43	12.57	1	12.32	1.68	0	0	TRUE		66	-46	0	1.59	12.41	1	12.25	1.75	0	0	TRUE		130	-96	0	1.78	12.22	1	12.09	1.91	0	0	TRUE
	img_zero_391.txt	0	14	-8	0	1.66	12.34	1	12.1	1.9	0	0	TRUE		44	-24	0	1.51	12.49	1	12.22	1.78	0	0	TRUE		66	-38	0	1.59	12.41	1	12.17	1.83	0	0	TRUE		100	-70	0	1.89	12.11	1	11.95	2.05	0	0	TRUE
	img_zero_392.txt	0	16	-6	0	1.6	12.4	1	11.97	2.03	0	0	TRUE		26	-14	0	1.74	12.26	1	11.99	2.01	0	0	TRUE		44	-24	0	1.76	12.24	1	11.97	2.03	0	0	TRUE		92	-54	0	1.93	12.07	1	11.84	2.16	0	0	TRUE
	img_zero_393.txt	0	24	-14	0	1.43	12.57	1	12.34	1.66	0	0	TRUE		44	-36	0	1.51	12.49	1	12.4	1.6	0	0	TRUE		62	-38	0	1.62	12.38	1	12.17	1.83	0	0	TRUE		156	-98	0	1.7	12.3	1	12.1	1.9	0	0	TRUE
	img_zero_394.txt	0	28	-18	0	1.36	12.64	1	12.45	1.55	0	0	TRUE		56	-28	0	1.41	12.59	1	12.29	1.71	0	0	TRUE		66	-46	0	1.59	12.41	1	12.25	1.75	0	0	TRUE		126	-104	0	1.79	12.21	1	12.12	1.88	0	0	TRUE
	img_zero_395.txt	0	8	-6	0	1.9	12.1	1	11.97	2.03	0	0	TRUE		32	-20	0	1.65	12.35	1	12.14	1.86	0	0	TRUE		44	-40	0	1.76	12.24	1	12.19	1.81	0	0	TRUE		102	-100	0	1.89	12.11	1	12.11	1.89	0	0	TRUE
	img_zero_396.txt	0	18	-16	0	1.55	12.45	1	12.4	1.6	0	0	TRUE		58	-30	0	1.39	12.61	1	12.32	1.68	0	0	TRUE		82	-58	0	1.49	12.51	1	12.36	1.64	0	0	TRUE		134	-112	0	1.77	12.23	1	12.15	1.85	0	0	TRUE
	img_zero_397.txt	0	18	-16	0	1.55	12.45	1	12.4	1.6	0	0	TRUE		26	-18	0	1.74	12.26	1	12.1	1.9	0	0	TRUE		58	-22	0	1.64	12.36	1	11.93	2.07	0	0	TRUE		94	-32	0	1.92	12.08	1	11.61	2.39	0	0	TRUE
	img_zero_398.txt	0	18	-12	0	1.55	12.45	1	12.27	1.73	0	0	TRUE		60	-36	0	1.38	12.62	1	12.4	1.6	0	0	TRUE		76	-60	0	1.53	12.47	1	12.37	1.63	0	0	TRUE		140	-118	0	1.75	12.25	1	12.18	1.82	0	0	TRUE
	img_zero_399.txt	0	22	-16	0	1.46	12.54	1	12.4	1.6	0	0	TRUE		28	-16	0	1.71	12.29	1	12.05	1.95	0	0	TRUE		66	-22	0	1.59	12.41	1	11.93	2.07	0	0	TRUE		94	-16	0	1.92	12.08	1	11.31	2.69	0	0	TRUE
	img_zero_4.txt	0	26	-20	0	1.39	12.61	1	12.49	1.51	0	0	TRUE		50	-46	0	1.46	12.54	1	12.5	1.5	0	0	TRUE		82	-74	0	1.49	12.51	1	12.46	1.54	0	0	TRUE		174	-144	0	1.65	12.35	1	12.26	1.74	0	0	TRUE
	img_zero_40.txt	0	18	-12	0	1.55	12.45	1	12.27	1.73	0	0	TRUE		40	-20	0	1.56	12.44	1	12.14	1.86	0	0	TRUE		54	-34	0	1.68	12.32	1	12.12	1.88	0	0	TRUE		120	-82	0	1.82	12.18	1	12.02	1.98	0	0	TRUE
	img_zero_400.txt	0	14	-8	0	1.66	12.34	1	12.1	1.9	0	0	TRUE		38	-26	0	1.58	12.42	1	12.26	1.74	0	0	TRUE		42	-22	0	1.78	12.22	1	11.93	2.07	0	0	TRUE		92	-42	0	1.93	12.07	1	11.73	2.27	0	0	TRUE
	img_zero_401.txt	0	26	-16	0	1.39	12.61	1	12.4	1.6	0	0	TRUE		42	-22	0	1.54	12.46	1	12.18	1.82	0	0	TRUE		60	-40	0	1.63	12.37	1	12.19	1.81	0	0	TRUE		106	-80	0	1.87	12.13	1	12.01	1.99	0	0	TRUE
	img_zero_402.txt	0	22	-20	0	1.46	12.54	1	12.49	1.51	0	0	TRUE		44	-32	0	1.51	12.49	1	12.35	1.65	0	0	TRUE		86	-62	0	1.47	12.53	1	12.38	1.62	0	0	TRUE		144	-106	0	1.74	12.26	1	12.13	1.87	0	0	TRUE
	img_zero_403.txt	0	24	-14	0	1.43	12.57	1	12.34	1.66	0	0	TRUE		52	-36	0	1.44	12.56	1	12.4	1.6	0	0	TRUE		78	-54	0	1.52	12.48	1	12.32	1.68	0	0	TRUE		124	-102	0	1.8	12.2	1	12.11	1.89	0	0	TRUE
	img_zero_404.txt	0	16	-14	0	1.6	12.4	1	12.34	1.66	0	0	TRUE		26	-22	0	1.74	12.26	1	12.18	1.82	0	0	TRUE		40	-32	0	1.81	12.19	1	12.1	1.9	0	0	TRUE		108	-74	0	1.86	12.14	1	11.97	2.03	0	0	TRUE
	img_zero_405.txt	0	16	-10	0	1.6	12.4	1	12.19	1.81	0	0	TRUE		24	-24	0	1.78	12.22	1	12.22	1.78	0	0	TRUE		40	-20	0	1.81	12.19	1	11.89	2.11	0	0	TRUE		98	-60	0	1.9	12.1	1	11.88	2.12	0	0	TRUE
	img_zero_406.txt	0	18	-12	0	1.55	12.45	1	12.27	1.73	0	0	TRUE		42	-26	0	1.54	12.46	1	12.26	1.74	0	0	TRUE		58	-42	0	1.64	12.36	1	12.22	1.78	0	0	TRUE		118	-116	0	1.82	12.18	1	12.17	1.83	0	0	TRUE
	img_zero_407.txt	0	10	-8	0	1.81	12.19	1	12.1	1.9	0	0	TRUE		30	-14	0	1.68	12.32	1	11.99	2.01	0	0	TRUE		46	-26	0	1.75	12.25	1	12.01	1.99	0	0	TRUE		74	-76	0	2.03	11.97	1	11.99	2.01	0	0	TRUE
	img_zero_408.txt	0	22	-24	0	1.46	12.54	1	12.57	1.43	0	0	TRUE		46	-26	0	1.5	12.5	1	12.26	1.74	0	0	TRUE		78	-46	0	1.52	12.48	1	12.25	1.75	0	0	TRUE		130	-80	0	1.78	12.22	1	12.01	1.99	0	0	TRUE
	img_zero_409.txt	0	18	-12	0	1.55	12.45	1	12.27	1.73	0	0	TRUE		28	-16	0	1.71	12.29	1	12.05	1.95	0	0	TRUE		42	-22	0	1.78	12.22	1	11.93	2.07	0	0	TRUE		68	-30	0	2.06	11.94	1	11.58	2.42	0	0	TRUE
	img_zero_41.txt	0	10	-4	0	1.81	12.19	1	11.8	2.2	0	0	TRUE		32	-16	0	1.65	12.35	1	12.05	1.95	0	0	TRUE		52	-40	0	1.69	12.31	1	12.19	1.81	0	0	TRUE		92	-58	0	1.93	12.07	1	11.87	2.13	0	0	TRUE
	img_zero_410.txt	0	22	-16	0	1.46	12.54	1	12.4	1.6	0	0	TRUE		42	-30	0	1.54	12.46	1	12.32	1.68	0	0	TRUE		50	-34	0	1.71	12.29	1	12.12	1.88	0	0	TRUE		130	-72	0	1.78	12.22	1	11.96	2.04	0	0	TRUE
	img_zero_411.txt	0	16	-6	0	1.6	12.4	1	11.97	2.03	0	0	TRUE		32	-12	0	1.65	12.35	1	11.92	2.08	0	0	TRUE		48	-20	0	1.73	12.27	1	11.89	2.11	0	0	TRUE		98	-64	0	1.9	12.1	1	11.91	2.09	0	0	TRUE
	img_zero_412.txt	0	18	-12	0	1.55	12.45	1	12.27	1.73	0	0	TRUE		42	-34	0	1.54	12.46	1	12.37	1.63	0	0	TRUE		54	-54	0	1.68	12.32	1	12.32	1.68	0	0	TRUE		116	-102	0	1.83	12.17	1	12.11	1.89	0	0	TRUE
	img_zero_413.txt	0	20	-14	0	1.51	12.49	1	12.34	1.66	0	0	TRUE		50	-30	0	1.46	12.54	1	12.32	1.68	0	0	TRUE		68	-40	0	1.58	12.42	1	12.19	1.81	0	0	TRUE		120	-66	0	1.82	12.18	1	11.93	2.07	0	0	TRUE
	img_zero_414.txt	0	22	-20	0	1.46	12.54	1	12.49	1.51	0	0	TRUE		52	-32	0	1.44	12.56	1	12.35	1.65	0	0	TRUE		68	-48	0	1.58	12.42	1	12.27	1.73	0	0	TRUE		156	-94	0	1.7	12.3	1	12.08	1.92	0	0	TRUE
	img_zero_415.txt	0	22	-16	0	1.46	12.54	1	12.4	1.6	0	0	TRUE		50	-34	0	1.46	12.54	1	12.37	1.63	0	0	TRUE		68	-44	0	1.58	12.42	1	12.24	1.76	0	0	TRUE		132	-94	0	1.77	12.23	1	12.08	1.92	0	0	TRUE
	img_zero_416.txt	0	14	-12	0	1.66	12.34	1	12.27	1.73	0	0	TRUE		44	-36	0	1.51	12.49	1	12.4	1.6	0	0	TRUE		50	-42	0	1.71	12.29	1	12.22	1.78	0	0	TRUE		136	-114	0	1.76	12.24	1	12.16	1.84	0	0	TRUE
	img_zero_417.txt	0	10	-8	0	1.81	12.19	1	12.1	1.9	0	0	TRUE		26	-18	0	1.74	12.26	1	12.1	1.9	0	0	TRUE		42	-30	0	1.78	12.22	1	12.07	1.93	0	0	TRUE		96	-58	0	1.91	12.09	1	11.87	2.13	0	0	TRUE
	img_zero_418.txt	1	0	2	1	7	7	0	2.51	11.49	1	1	TRUE		2	-2	0	2.86	11.14	1	11.14	2.86	0	0	TRUE		6	-2	0	2.63	11.37	1	10.89	3.11	0	0	TRUE		16	-10	0	2.69	11.31	1	11.11	2.89	0	0	TRUE
	img_zero_419.txt	0	18	-16	0	1.55	12.45	1	12.4	1.6	0	0	TRUE		38	-18	0	1.58	12.42	1	12.1	1.9	0	0	TRUE		62	-42	0	1.62	12.38	1	12.22	1.78	0	0	TRUE		118	-96	0	1.82	12.18	1	12.09	1.91	0	0	TRUE
	img_zero_42.txt	0	6	-4	0	2.03	11.97	1	11.8	2.2	0	0	TRUE		32	-20	0	1.65	12.35	1	12.14	1.86	0	0	TRUE		42	-34	0	1.78	12.22	1	12.12	1.88	0	0	TRUE		92	-86	0	1.93	12.07	1	12.04	1.96	0	0	TRUE
	img_zero_420.txt	0	16	-10	0	1.6	12.4	1	12.19	1.81	0	0	TRUE		40	-28	0	1.56	12.44	1	12.29	1.71	0	0	TRUE		52	-52	0	1.69	12.31	1	12.31	1.69	0	0	TRUE		132	-94	0	1.77	12.23	1	12.08	1.92	0	0	TRUE
	img_zero_421.txt	0	20	-14	0	1.51	12.49	1	12.34	1.66	0	0	TRUE		42	-26	0	1.54	12.46	1	12.26	1.74	0	0	TRUE		76	-40	0	1.53	12.47	1	12.19	1.81	0	0	TRUE		142	-68	0	1.74	12.26	1	11.94	2.06	0	0	TRUE
	img_zero_422.txt	0	20	-10	0	1.51	12.49	1	12.19	1.81	0	0	TRUE		24	-20	0	1.78	12.22	1	12.14	1.86	0	0	TRUE		48	-20	0	1.73	12.27	1	11.89	2.11	0	0	TRUE		94	-52	0	1.92	12.08	1	11.82	2.18	0	0	TRUE
	img_zero_423.txt	0	24	-18	0	1.43	12.57	1	12.45	1.55	0	0	TRUE		56	-36	0	1.41	12.59	1	12.4	1.6	0	0	TRUE		86	-62	0	1.47	12.53	1	12.38	1.62	0	0	TRUE		158	-116	0	1.7	12.3	1	12.17	1.83	0	0	TRUE
	img_zero_424.txt	0	22	-24	0	1.46	12.54	1	12.57	1.43	0	0	TRUE		44	-28	0	1.51	12.49	1	12.29	1.71	0	0	TRUE		78	-42	0	1.52	12.48	1	12.22	1.78	0	0	TRUE		132	-70	0	1.77	12.23	1	11.95	2.05	0	0	TRUE
	img_zero_425.txt	0	18	-20	0	1.55	12.45	1	12.49	1.51	0	0	TRUE		48	-44	0	1.48	12.52	1	12.49	1.51	0	0	TRUE		66	-58	0	1.59	12.41	1	12.36	1.64	0	0	TRUE		156	-146	0	1.7	12.3	1	12.27	1.73	0	0	TRUE
	img_zero_426.txt	0	28	-22	0	1.36	12.64	1	12.54	1.46	0	0	TRUE		52	-40	0	1.44	12.56	1	12.44	1.56	0	0	TRUE		76	-52	0	1.53	12.47	1	12.31	1.69	0	0	TRUE		156	-114	0	1.7	12.3	1	12.16	1.84	0	0	TRUE
	img_zero_427.txt	0	20	-14	0	1.51	12.49	1	12.34	1.66	0	0	TRUE		40	-36	0	1.56	12.44	1	12.4	1.6	0	0	TRUE		58	-46	0	1.64	12.36	1	12.25	1.75	0	0	TRUE		110	-96	0	1.85	12.15	1	12.09	1.91	0	0	TRUE
	img_zero_428.txt	0	12	-6	0	1.73	12.27	1	11.97	2.03	0	0	TRUE		34	-26	0	1.63	12.37	1	12.26	1.74	0	0	TRUE		60	-36	0	1.63	12.37	1	12.15	1.85	0	0	TRUE		102	-68	0	1.89	12.11	1	11.94	2.06	0	0	TRUE
	img_zero_429.txt	0	28	-22	0	1.36	12.64	1	12.54	1.46	0	0	TRUE		40	-20	0	1.56	12.44	1	12.14	1.86	0	0	TRUE		66	-38	0	1.59	12.41	1	12.17	1.83	0	0	TRUE		96	-70	0	1.91	12.09	1	11.95	2.05	0	0	TRUE
	img_zero_43.txt	0	20	-10	0	1.51	12.49	1	12.19	1.81	0	0	TRUE		42	-26	0	1.54	12.46	1	12.26	1.74	0	0	TRUE		70	-42	0	1.56	12.44	1	12.22	1.78	0	0	TRUE		132	-78	0	1.77	12.23	1	12	2	0	0	TRUE
	img_zero_430.txt	0	22	-16	0	1.46	12.54	1	12.4	1.6	0	0	TRUE		56	-40	0	1.41	12.59	1	12.44	1.56	0	0	TRUE		76	-56	0	1.53	12.47	1	12.34	1.66	0	0	TRUE		176	-138	0	1.65	12.35	1	12.25	1.75	0	0	TRUE
	img_zero_431.txt	0	16	-10	0	1.6	12.4	1	12.19	1.81	0	0	TRUE		34	-30	0	1.63	12.37	1	12.32	1.68	0	0	TRUE		44	-24	0	1.76	12.24	1	11.97	2.03	0	0	TRUE		106	-44	0	1.87	12.13	1	11.75	2.25	0	0	TRUE
	img_zero_432.txt	0	16	-6	0	1.6	12.4	1	11.97	2.03	0	0	TRUE		40	-28	0	1.56	12.44	1	12.29	1.71	0	0	TRUE		50	-26	0	1.71	12.29	1	12.01	1.99	0	0	TRUE		100	-54	0	1.89	12.11	1	11.84	2.16	0	0	TRUE
	img_zero_433.txt	0	12	-6	0	1.73	12.27	1	11.97	2.03	0	0	TRUE		40	-32	0	1.56	12.44	1	12.35	1.65	0	0	TRUE		56	-32	0	1.66	12.34	1	12.1	1.9	0	0	TRUE		96	-42	0	1.91	12.09	1	11.73	2.27	0	0	TRUE
	img_zero_434.txt	0	16	-10	0	1.6	12.4	1	12.19	1.81	0	0	TRUE		38	-26	0	1.58	12.42	1	12.26	1.74	0	0	TRUE		52	-44	0	1.69	12.31	1	12.24	1.76	0	0	TRUE		108	-106	0	1.86	12.14	1	12.13	1.87	0	0	TRUE
	img_zero_435.txt	0	20	-14	0	1.51	12.49	1	12.34	1.66	0	0	TRUE		54	-30	0	1.43	12.57	1	12.32	1.68	0	0	TRUE		66	-46	0	1.59	12.41	1	12.25	1.75	0	0	TRUE		128	-78	0	1.79	12.21	1	12	2	0	0	TRUE
	img_zero_436.txt	0	22	-12	0	1.46	12.54	1	12.27	1.73	0	0	TRUE		44	-20	0	1.51	12.49	1	12.14	1.86	0	0	TRUE		68	-44	0	1.58	12.42	1	12.24	1.76	0	0	TRUE		106	-72	0	1.87	12.13	1	11.96	2.04	0	0	TRUE
	img_zero_437.txt	0	16	-10	0	1.6	12.4	1	12.19	1.81	0	0	TRUE		34	-26	0	1.63	12.37	1	12.26	1.74	0	0	TRUE		56	-36	0	1.66	12.34	1	12.15	1.85	0	0	TRUE		116	-70	0	1.83	12.17	1	11.95	2.05	0	0	TRUE
	img_zero_438.txt	0	10	-4	0	1.81	12.19	1	11.8	2.2	0	0	TRUE		32	-24	0	1.65	12.35	1	12.22	1.78	0	0	TRUE		52	-44	0	1.69	12.31	1	12.24	1.76	0	0	TRUE		110	-80	0	1.85	12.15	1	12.01	1.99	0	0	TRUE
	img_zero_439.txt	0	22	-12	0	1.46	12.54	1	12.27	1.73	0	0	TRUE		34	-26	0	1.63	12.37	1	12.26	1.74	0	0	TRUE		52	-20	0	1.69	12.31	1	11.89	2.11	0	0	TRUE		82	-60	0	1.98	12.02	1	11.88	2.12	0	0	TRUE
	img_zero_44.txt	0	16	-10	0	1.6	12.4	1	12.19	1.81	0	0	TRUE		48	-24	0	1.48	12.52	1	12.22	1.78	0	0	TRUE		60	-36	0	1.63	12.37	1	12.15	1.85	0	0	TRUE		112	-66	0	1.85	12.15	1	11.93	2.07	0	0	TRUE
	img_zero_440.txt	0	28	-22	0	1.36	12.64	1	12.54	1.46	0	0	TRUE		54	-34	0	1.43	12.57	1	12.37	1.63	0	0	TRUE		68	-48	0	1.58	12.42	1	12.27	1.73	0	0	TRUE		172	-110	0	1.66	12.34	1	12.15	1.85	0	0	TRUE
	img_zero_441.txt	0	18	-12	0	1.55	12.45	1	12.27	1.73	0	0	TRUE		50	-42	0	1.46	12.54	1	12.46	1.54	0	0	TRUE		78	-74	0	1.52	12.48	1	12.46	1.54	0	0	TRUE		164	-130	0	1.68	12.32	1	12.22	1.78	0	0	TRUE
	img_zero_442.txt	0	16	-6	0	1.6	12.4	1	11.97	2.03	0	0	TRUE		40	-20	0	1.56	12.44	1	12.14	1.86	0	0	TRUE		56	-24	0	1.66	12.34	1	11.97	2.03	0	0	TRUE		96	-58	0	1.91	12.09	1	11.87	2.13	0	0	TRUE
	img_zero_443.txt	0	16	-10	0	1.6	12.4	1	12.19	1.81	0	0	TRUE		32	-24	0	1.65	12.35	1	12.22	1.78	0	0	TRUE		50	-34	0	1.71	12.29	1	12.12	1.88	0	0	TRUE		72	-78	0	2.04	11.96	1	12	2	0	0	TRUE
	img_zero_444.txt	0	28	-26	0	1.36	12.64	1	12.61	1.39	0	0	TRUE		48	-40	0	1.48	12.52	1	12.44	1.56	0	0	TRUE		82	-74	0	1.49	12.51	1	12.46	1.54	0	0	TRUE		174	-160	0	1.65	12.35	1	12.31	1.69	0	0	TRUE
	img_zero_445.txt	0	16	-10	0	1.6	12.4	1	12.19	1.81	0	0	TRUE		36	-16	0	1.6	12.4	1	12.05	1.95	0	0	TRUE		56	-32	0	1.66	12.34	1	12.1	1.9	0	0	TRUE		108	-70	0	1.86	12.14	1	11.95	2.05	0	0	TRUE
	img_zero_446.txt	0	10	-8	0	1.81	12.19	1	12.1	1.9	0	0	TRUE		30	-18	0	1.68	12.32	1	12.1	1.9	0	0	TRUE		38	-22	0	1.83	12.17	1	11.93	2.07	0	0	TRUE		80	-86	0	1.99	12.01	1	12.04	1.96	0	0	TRUE
	img_zero_447.txt	0	10	-8	0	1.81	12.19	1	12.1	1.9	0	0	TRUE		32	-24	0	1.65	12.35	1	12.22	1.78	0	0	TRUE		58	-30	0	1.64	12.36	1	12.07	1.93	0	0	TRUE		80	-46	0	1.99	12.01	1	11.77	2.23	0	0	TRUE
	img_zero_448.txt	0	14	-8	0	1.66	12.34	1	12.1	1.9	0	0	TRUE		22	-14	0	1.82	12.18	1	11.99	2.01	0	0	TRUE		32	-16	0	1.9	12.1	1	11.8	2.2	0	0	TRUE		60	-46	0	2.12	11.88	1	11.77	2.23	0	0	TRUE
	img_zero_449.txt	0	26	-16	0	1.39	12.61	1	12.4	1.6	0	0	TRUE		36	-16	0	1.6	12.4	1	12.05	1.95	0	0	TRUE		60	-36	0	1.63	12.37	1	12.15	1.85	0	0	TRUE		90	-56	0	1.94	12.06	1	11.85	2.15	0	0	TRUE
	img_zero_45.txt	0	20	-10	0	1.51	12.49	1	12.19	1.81	0	0	TRUE		40	-24	0	1.56	12.44	1	12.22	1.78	0	0	TRUE		56	-24	0	1.66	12.34	1	11.97	2.03	0	0	TRUE		104	-66	0	1.88	12.12	1	11.93	2.07	0	0	TRUE
	img_zero_450.txt	0	18	-12	0	1.55	12.45	1	12.27	1.73	0	0	TRUE		28	-12	0	1.71	12.29	1	11.92	2.08	0	0	TRUE		30	-26	0	1.93	12.07	1	12.01	1.99	0	0	TRUE		70	-72	0	2.05	11.95	1	11.96	2.04	0	0	TRUE
	img_zero_451.txt	0	16	-10	0	1.6	12.4	1	12.19	1.81	0	0	TRUE		34	-18	0	1.63	12.37	1	12.1	1.9	0	0	TRUE		38	-30	0	1.83	12.17	1	12.07	1.93	0	0	TRUE		110	-68	0	1.85	12.15	1	11.94	2.06	0	0	TRUE
	img_zero_452.txt	0	28	-18	0	1.36	12.64	1	12.45	1.55	0	0	TRUE		38	-26	0	1.58	12.42	1	12.26	1.74	0	0	TRUE		66	-34	0	1.59	12.41	1	12.12	1.88	0	0	TRUE		88	-66	0	1.95	12.05	1	11.93	2.07	0	0	TRUE
	img_zero_453.txt	0	12	-10	0	1.73	12.27	1	12.19	1.81	0	0	TRUE		44	-36	0	1.51	12.49	1	12.4	1.6	0	0	TRUE		64	-48	0	1.6	12.4	1	12.27	1.73	0	0	TRUE		84	-90	0	1.97	12.03	1	12.06	1.94	0	0	TRUE
	img_zero_454.txt	0	20	-14	0	1.51	12.49	1	12.34	1.66	0	0	TRUE		52	-32	0	1.44	12.56	1	12.35	1.65	0	0	TRUE		66	-42	0	1.59	12.41	1	12.22	1.78	0	0	TRUE		134	-80	0	1.77	12.23	1	12.01	1.99	0	0	TRUE
	img_zero_455.txt	0	20	-18	0	1.51	12.49	1	12.45	1.55	0	0	TRUE		44	-20	0	1.51	12.49	1	12.14	1.86	0	0	TRUE		70	-38	0	1.56	12.44	1	12.17	1.83	0	0	TRUE		110	-56	0	1.85	12.15	1	11.85	2.15	0	0	TRUE
	img_zero_456.txt	0	22	-16	0	1.46	12.54	1	12.4	1.6	0	0	TRUE		50	-30	0	1.46	12.54	1	12.32	1.68	0	0	TRUE		74	-54	0	1.54	12.46	1	12.32	1.68	0	0	TRUE		110	-84	0	1.85	12.15	1	12.03	1.97	0	0	TRUE
	img_zero_457.txt	0	18	-12	0	1.55	12.45	1	12.27	1.73	0	0	TRUE		54	-30	0	1.43	12.57	1	12.32	1.68	0	0	TRUE		82	-66	0	1.49	12.51	1	12.41	1.59	0	0	TRUE		146	-108	0	1.73	12.27	1	12.14	1.86	0	0	TRUE
	img_zero_458.txt	0	12	-10	0	1.73	12.27	1	12.19	1.81	0	0	TRUE		18	-14	0	1.9	12.1	1	11.99	2.01	0	0	TRUE		36	-24	0	1.85	12.15	1	11.97	2.03	0	0	TRUE		92	-66	0	1.93	12.07	1	11.93	2.07	0	0	TRUE
	img_zero_459.txt	0	28	-22	0	1.36	12.64	1	12.54	1.46	0	0	TRUE		38	-34	0	1.58	12.42	1	12.37	1.63	0	0	TRUE		56	-40	0	1.66	12.34	1	12.19	1.81	0	0	TRUE		128	-74	0	1.79	12.21	1	11.97	2.03	0	0	TRUE
	img_zero_46.txt	0	12	-10	0	1.73	12.27	1	12.19	1.81	0	0	TRUE		20	-20	0	1.86	12.14	1	12.14	1.86	0	0	TRUE		30	-26	0	1.93	12.07	1	12.01	1.99	0	0	TRUE		46	-80	0	2.23	11.77	1	12.01	1.99	0	0	TRUE
	img_zero_460.txt	0	28	-18	0	1.36	12.64	1	12.45	1.55	0	0	TRUE		46	-26	0	1.5	12.5	1	12.26	1.74	0	0	TRUE		84	-56	0	1.48	12.52	1	12.34	1.66	0	0	TRUE		112	-78	0	1.85	12.15	1	12	2	0	0	TRUE
	img_zero_461.txt	0	18	-16	0	1.55	12.45	1	12.4	1.6	0	0	TRUE		42	-30	0	1.54	12.46	1	12.32	1.68	0	0	TRUE		54	-42	0	1.68	12.32	1	12.22	1.78	0	0	TRUE		96	-90	0	1.91	12.09	1	12.06	1.94	0	0	TRUE
	img_zero_462.txt	0	12	-6	0	1.73	12.27	1	11.97	2.03	0	0	TRUE		40	-24	0	1.56	12.44	1	12.22	1.78	0	0	TRUE		52	-32	0	1.69	12.31	1	12.1	1.9	0	0	TRUE		116	-74	0	1.83	12.17	1	11.97	2.03	0	0	TRUE
	img_zero_463.txt	0	22	-16	0	1.46	12.54	1	12.4	1.6	0	0	TRUE		48	-28	0	1.48	12.52	1	12.29	1.71	0	0	TRUE		58	-42	0	1.64	12.36	1	12.22	1.78	0	0	TRUE		136	-106	0	1.76	12.24	1	12.13	1.87	0	0	TRUE
	img_zero_464.txt	0	18	-16	0	1.55	12.45	1	12.4	1.6	0	0	TRUE		46	-26	0	1.5	12.5	1	12.26	1.74	0	0	TRUE		56	-44	0	1.66	12.34	1	12.24	1.76	0	0	TRUE		112	-98	0	1.85	12.15	1	12.1	1.9	0	0	TRUE
	img_zero_465.txt	0	16	-14	0	1.6	12.4	1	12.34	1.66	0	0	TRUE		48	-40	0	1.48	12.52	1	12.44	1.56	0	0	TRUE		78	-58	0	1.52	12.48	1	12.36	1.64	0	0	TRUE		140	-102	0	1.75	12.25	1	12.11	1.89	0	0	TRUE
	img_zero_466.txt	0	18	-12	0	1.55	12.45	1	12.27	1.73	0	0	TRUE		42	-34	0	1.54	12.46	1	12.37	1.63	0	0	TRUE		80	-52	0	1.51	12.49	1	12.31	1.69	0	0	TRUE		138	-104	0	1.75	12.25	1	12.12	1.88	0	0	TRUE
	img_zero_467.txt	0	16	-14	0	1.6	12.4	1	12.34	1.66	0	0	TRUE		38	-30	0	1.58	12.42	1	12.32	1.68	0	0	TRUE		66	-46	0	1.59	12.41	1	12.25	1.75	0	0	TRUE		100	-82	0	1.89	12.11	1	12.02	1.98	0	0	TRUE
	img_zero_468.txt	0	26	-20	0	1.39	12.61	1	12.49	1.51	0	0	TRUE		50	-30	0	1.46	12.54	1	12.32	1.68	0	0	TRUE		72	-52	0	1.55	12.45	1	12.31	1.69	0	0	TRUE		154	-116	0	1.71	12.29	1	12.17	1.83	0	0	TRUE
	img_zero_469.txt	0	18	-16	0	1.55	12.45	1	12.4	1.6	0	0	TRUE		44	-24	0	1.51	12.49	1	12.22	1.78	0	0	TRUE		66	-50	0	1.59	12.41	1	12.29	1.71	0	0	TRUE		142	-92	0	1.74	12.26	1	12.07	1.93	0	0	TRUE
	img_zero_47.txt	0	14	-12	0	1.66	12.34	1	12.27	1.73	0	0	TRUE		36	-16	0	1.6	12.4	1	12.05	1.95	0	0	TRUE		68	-28	0	1.58	12.42	1	12.04	1.96	0	0	TRUE		78	-56	0	2	12	1	11.85	2.15	0	0	TRUE
	img_zero_470.txt	0	26	-24	0	1.39	12.61	1	12.57	1.43	0	0	TRUE		48	-28	0	1.48	12.52	1	12.29	1.71	0	0	TRUE		74	-50	0	1.54	12.46	1	12.29	1.71	0	0	TRUE		142	-112	0	1.74	12.26	1	12.15	1.85	0	0	TRUE
	img_zero_471.txt	0	18	-16	0	1.55	12.45	1	12.4	1.6	0	0	TRUE		34	-26	0	1.63	12.37	1	12.26	1.74	0	0	TRUE		70	-46	0	1.56	12.44	1	12.25	1.75	0	0	TRUE		116	-94	0	1.83	12.17	1	12.08	1.92	0	0	TRUE
	img_zero_472.txt	0	24	-18	0	1.43	12.57	1	12.45	1.55	0	0	TRUE		54	-34	0	1.43	12.57	1	12.37	1.63	0	0	TRUE		70	-54	0	1.56	12.44	1	12.32	1.68	0	0	TRUE		130	-112	0	1.78	12.22	1	12.15	1.85	0	0	TRUE
	img_zero_473.txt	0	24	-18	0	1.43	12.57	1	12.45	1.55	0	0	TRUE		52	-32	0	1.44	12.56	1	12.35	1.65	0	0	TRUE		78	-54	0	1.52	12.48	1	12.32	1.68	0	0	TRUE		172	-122	0	1.66	12.34	1	12.19	1.81	0	0	TRUE
	img_zero_474.txt	0	20	-18	0	1.51	12.49	1	12.45	1.55	0	0	TRUE		44	-24	0	1.51	12.49	1	12.22	1.78	0	0	TRUE		70	-46	0	1.56	12.44	1	12.25	1.75	0	0	TRUE		150	-128	0	1.72	12.28	1	12.21	1.79	0	0	TRUE
	img_zero_475.txt	0	26	-20	0	1.39	12.61	1	12.49	1.51	0	0	TRUE		58	-38	0	1.39	12.61	1	12.42	1.58	0	0	TRUE		70	-58	0	1.56	12.44	1	12.36	1.64	0	0	TRUE		156	-138	0	1.7	12.3	1	12.25	1.75	0	0	TRUE
	img_zero_476.txt	0	14	-12	0	1.66	12.34	1	12.27	1.73	0	0	TRUE		50	-26	0	1.46	12.54	1	12.26	1.74	0	0	TRUE		66	-46	0	1.59	12.41	1	12.25	1.75	0	0	TRUE		128	-110	0	1.79	12.21	1	12.15	1.85	0	0	TRUE
	img_zero_477.txt	0	24	-18	0	1.43	12.57	1	12.45	1.55	0	0	TRUE		50	-30	0	1.46	12.54	1	12.32	1.68	0	0	TRUE		86	-58	0	1.47	12.53	1	12.36	1.64	0	0	TRUE		142	-96	0	1.74	12.26	1	12.09	1.91	0	0	TRUE
	img_zero_478.txt	0	8	-6	0	1.9	12.1	1	11.97	2.03	0	0	TRUE		30	-14	0	1.68	12.32	1	11.99	2.01	0	0	TRUE		52	-16	0	1.69	12.31	1	11.8	2.2	0	0	TRUE		90	-64	0	1.94	12.06	1	11.91	2.09	0	0	TRUE
	img_zero_479.txt	0	18	-12	0	1.55	12.45	1	12.27	1.73	0	0	TRUE		22	-14	0	1.82	12.18	1	11.99	2.01	0	0	TRUE		42	-18	0	1.78	12.22	1	11.85	2.15	0	0	TRUE		70	-12	0	2.05	11.95	1	11.18	2.82	0	0	TRUE
	img_zero_48.txt	0	16	-6	0	1.6	12.4	1	11.97	2.03	0	0	TRUE		28	-16	0	1.71	12.29	1	12.05	1.95	0	0	TRUE		42	-18	0	1.78	12.22	1	11.85	2.15	0	0	TRUE		96	-42	0	1.91	12.09	1	11.73	2.27	0	0	TRUE
	img_zero_480.txt	0	26	-16	0	1.39	12.61	1	12.4	1.6	0	0	TRUE		48	-32	0	1.48	12.52	1	12.35	1.65	0	0	TRUE		68	-48	0	1.58	12.42	1	12.27	1.73	0	0	TRUE		104	-74	0	1.88	12.12	1	11.97	2.03	0	0	TRUE
	img_zero_481.txt	0	10	-4	0	1.81	12.19	1	11.8	2.2	0	0	TRUE		34	-14	0	1.63	12.37	1	11.99	2.01	0	0	TRUE		52	-28	0	1.69	12.31	1	12.04	1.96	0	0	TRUE		92	-82	0	1.93	12.07	1	12.02	1.98	0	0	TRUE
	img_zero_482.txt	0	14	-8	0	1.66	12.34	1	12.1	1.9	0	0	TRUE		36	-16	0	1.6	12.4	1	12.05	1.95	0	0	TRUE		56	-40	0	1.66	12.34	1	12.19	1.81	0	0	TRUE		82	-64	0	1.98	12.02	1	11.91	2.09	0	0	TRUE
	img_zero_483.txt	0	18	-12	0	1.55	12.45	1	12.27	1.73	0	0	TRUE		42	-26	0	1.54	12.46	1	12.26	1.74	0	0	TRUE		66	-38	0	1.59	12.41	1	12.17	1.83	0	0	TRUE		130	-80	0	1.78	12.22	1	12.01	1.99	0	0	TRUE
	img_zero_484.txt	0	12	-6	0	1.73	12.27	1	11.97	2.03	0	0	TRUE		38	-22	0	1.58	12.42	1	12.18	1.82	0	0	TRUE		60	-40	0	1.63	12.37	1	12.19	1.81	0	0	TRUE		104	-70	0	1.88	12.12	1	11.95	2.05	0	0	TRUE
	img_zero_485.txt	0	14	-12	0	1.66	12.34	1	12.27	1.73	0	0	TRUE		36	-16	0	1.6	12.4	1	12.05	1.95	0	0	TRUE		58	-42	0	1.64	12.36	1	12.22	1.78	0	0	TRUE		104	-74	0	1.88	12.12	1	11.97	2.03	0	0	TRUE
	img_zero_486.txt	0	14	-12	0	1.66	12.34	1	12.27	1.73	0	0	TRUE		32	-16	0	1.65	12.35	1	12.05	1.95	0	0	TRUE		52	-44	0	1.69	12.31	1	12.24	1.76	0	0	TRUE		98	-84	0	1.9	12.1	1	12.03	1.97	0	0	TRUE
	img_zero_487.txt	0	16	-14	0	1.6	12.4	1	12.34	1.66	0	0	TRUE		42	-22	0	1.54	12.46	1	12.18	1.82	0	0	TRUE		64	-52	0	1.6	12.4	1	12.31	1.69	0	0	TRUE		116	-98	0	1.83	12.17	1	12.1	1.9	0	0	TRUE
	img_zero_488.txt	0	14	-8	0	1.66	12.34	1	12.1	1.9	0	0	TRUE		50	-22	0	1.46	12.54	1	12.18	1.82	0	0	TRUE		72	-44	0	1.55	12.45	1	12.24	1.76	0	0	TRUE		118	-64	0	1.82	12.18	1	11.91	2.09	0	0	TRUE
	img_zero_489.txt	0	16	-10	0	1.6	12.4	1	12.19	1.81	0	0	TRUE		36	-24	0	1.6	12.4	1	12.22	1.78	0	0	TRUE		42	-34	0	1.78	12.22	1	12.12	1.88	0	0	TRUE		138	-96	0	1.75	12.25	1	12.09	1.91	0	0	TRUE
	img_zero_49.txt	0	18	-8	0	1.55	12.45	1	12.1	1.9	0	0	TRUE		30	-18	0	1.68	12.32	1	12.1	1.9	0	0	TRUE		48	-20	0	1.73	12.27	1	11.89	2.11	0	0	TRUE		86	-40	0	1.96	12.04	1	11.71	2.29	0	0	TRUE
	img_zero_490.txt	0	22	-20	0	1.46	12.54	1	12.49	1.51	0	0	TRUE		52	-40	0	1.44	12.56	1	12.44	1.56	0	0	TRUE		72	-56	0	1.55	12.45	1	12.34	1.66	0	0	TRUE		174	-144	0	1.65	12.35	1	12.26	1.74	0	0	TRUE
	img_zero_491.txt	0	24	-18	0	1.43	12.57	1	12.45	1.55	0	0	TRUE		58	-38	0	1.39	12.61	1	12.42	1.58	0	0	TRUE		78	-66	0	1.52	12.48	1	12.41	1.59	0	0	TRUE		148	-122	0	1.72	12.28	1	12.19	1.81	0	0	TRUE
	img_zero_492.txt	0	16	-14	0	1.6	12.4	1	12.34	1.66	0	0	TRUE		38	-34	0	1.58	12.42	1	12.37	1.63	0	0	TRUE		52	-36	0	1.69	12.31	1	12.15	1.85	0	0	TRUE		116	-118	0	1.83	12.17	1	12.18	1.82	0	0	TRUE
	img_zero_493.txt	0	24	-18	0	1.43	12.57	1	12.45	1.55	0	0	TRUE		62	-34	0	1.37	12.63	1	12.37	1.63	0	0	TRUE		84	-68	0	1.48	12.52	1	12.42	1.58	0	0	TRUE		160	-126	0	1.69	12.31	1	12.21	1.79	0	0	TRUE
	img_zero_494.txt	0	14	-12	0	1.66	12.34	1	12.27	1.73	0	0	TRUE		46	-26	0	1.5	12.5	1	12.26	1.74	0	0	TRUE		56	-48	0	1.66	12.34	1	12.27	1.73	0	0	TRUE		116	-114	0	1.83	12.17	1	12.16	1.84	0	0	TRUE
	img_zero_495.txt	0	20	-18	0	1.51	12.49	1	12.45	1.55	0	0	TRUE		48	-24	0	1.48	12.52	1	12.22	1.78	0	0	TRUE		60	-40	0	1.63	12.37	1	12.19	1.81	0	0	TRUE		130	-116	0	1.78	12.22	1	12.17	1.83	0	0	TRUE
	img_zero_496.txt	0	24	-18	0	1.43	12.57	1	12.45	1.55	0	0	TRUE		50	-34	0	1.46	12.54	1	12.37	1.63	0	0	TRUE		62	-54	0	1.62	12.38	1	12.32	1.68	0	0	TRUE		164	-126	0	1.68	12.32	1	12.21	1.79	0	0	TRUE
	img_zero_497.txt	0	26	-20	0	1.39	12.61	1	12.49	1.51	0	0	TRUE		48	-32	0	1.48	12.52	1	12.35	1.65	0	0	TRUE		64	-40	0	1.6	12.4	1	12.19	1.81	0	0	TRUE		150	-112	0	1.72	12.28	1	12.15	1.85	0	0	TRUE
	img_zero_498.txt	0	24	-18	0	1.43	12.57	1	12.45	1.55	0	0	TRUE		48	-36	0	1.48	12.52	1	12.4	1.6	0	0	TRUE		50	-46	0	1.71	12.29	1	12.25	1.75	0	0	TRUE		152	-134	0	1.71	12.29	1	12.23	1.77	0	0	TRUE
	img_zero_499.txt	0	22	-20	0	1.46	12.54	1	12.49	1.51	0	0	TRUE		52	-36	0	1.44	12.56	1	12.4	1.6	0	0	TRUE		60	-56	0	1.63	12.37	1	12.34	1.66	0	0	TRUE		158	-116	0	1.7	12.3	1	12.17	1.83	0	0	TRUE
	img_zero_5.txt	0	18	-12	0	1.55	12.45	1	12.27	1.73	0	0	TRUE		46	-30	0	1.5	12.5	1	12.32	1.68	0	0	TRUE		60	-40	0	1.63	12.37	1	12.19	1.81	0	0	TRUE		150	-88	0	1.72	12.28	1	12.05	1.95	0	0	TRUE
	img_zero_50.txt	0	14	-12	0	1.66	12.34	1	12.27	1.73	0	0	TRUE		38	-34	0	1.58	12.42	1	12.37	1.63	0	0	TRUE		64	-44	0	1.6	12.4	1	12.24	1.76	0	0	TRUE		110	-72	0	1.85	12.15	1	11.96	2.04	0	0	TRUE
	img_zero_500.txt	0	24	-18	0	1.43	12.57	1	12.45	1.55	0	0	TRUE		48	-36	0	1.48	12.52	1	12.4	1.6	0	0	TRUE		66	-46	0	1.59	12.41	1	12.25	1.75	0	0	TRUE		158	-124	0	1.7	12.3	1	12.2	1.8	0	0	TRUE
	img_zero_501.txt	0	30	-20	0	1.33	12.67	1	12.49	1.51	0	0	TRUE		50	-34	0	1.46	12.54	1	12.37	1.63	0	0	TRUE		78	-66	0	1.52	12.48	1	12.41	1.59	0	0	TRUE		172	-138	0	1.66	12.34	1	12.25	1.75	0	0	TRUE
	img_zero_502.txt	0	14	-12	0	1.66	12.34	1	12.27	1.73	0	0	TRUE		34	-14	0	1.63	12.37	1	11.99	2.01	0	0	TRUE		54	-30	0	1.68	12.32	1	12.07	1.93	0	0	TRUE		106	-92	0	1.87	12.13	1	12.07	1.93	0	0	TRUE
	img_zero_503.txt	0	16	-18	0	1.6	12.4	1	12.45	1.55	0	0	TRUE		48	-32	0	1.48	12.52	1	12.35	1.65	0	0	TRUE		74	-58	0	1.54	12.46	1	12.36	1.64	0	0	TRUE		130	-132	0	1.78	12.22	1	12.23	1.77	0	0	TRUE
	img_zero_504.txt	0	26	-20	0	1.39	12.61	1	12.49	1.51	0	0	TRUE		54	-34	0	1.43	12.57	1	12.37	1.63	0	0	TRUE		80	-52	0	1.51	12.49	1	12.31	1.69	0	0	TRUE		130	-68	0	1.78	12.22	1	11.94	2.06	0	0	TRUE
	img_zero_505.txt	0	20	-14	0	1.51	12.49	1	12.34	1.66	0	0	TRUE		54	-38	0	1.43	12.57	1	12.42	1.58	0	0	TRUE		82	-66	0	1.49	12.51	1	12.41	1.59	0	0	TRUE		150	-128	0	1.72	12.28	1	12.21	1.79	0	0	TRUE
	img_zero_506.txt	0	28	-22	0	1.36	12.64	1	12.54	1.46	0	0	TRUE		58	-42	0	1.39	12.61	1	12.46	1.54	0	0	TRUE		96	-68	0	1.43	12.57	1	12.42	1.58	0	0	TRUE		174	-124	0	1.65	12.35	1	12.2	1.8	0	0	TRUE
	img_zero_507.txt	0	12	-10	0	1.73	12.27	1	12.19	1.81	0	0	TRUE		36	-28	0	1.6	12.4	1	12.29	1.71	0	0	TRUE		56	-44	0	1.66	12.34	1	12.24	1.76	0	0	TRUE		118	-96	0	1.82	12.18	1	12.09	1.91	0	0	TRUE
	img_zero_508.txt	0	20	-14	0	1.51	12.49	1	12.34	1.66	0	0	TRUE		54	-38	0	1.43	12.57	1	12.42	1.58	0	0	TRUE		62	-46	0	1.62	12.38	1	12.25	1.75	0	0	TRUE		140	-98	0	1.75	12.25	1	12.1	1.9	0	0	TRUE
	img_zero_509.txt	0	22	-12	0	1.46	12.54	1	12.27	1.73	0	0	TRUE		42	-30	0	1.54	12.46	1	12.32	1.68	0	0	TRUE		64	-44	0	1.6	12.4	1	12.24	1.76	0	0	TRUE		132	-74	0	1.77	12.23	1	11.97	2.03	0	0	TRUE
	img_zero_51.txt	0	22	-12	0	1.46	12.54	1	12.27	1.73	0	0	TRUE		42	-26	0	1.54	12.46	1	12.26	1.74	0	0	TRUE		50	-22	0	1.71	12.29	1	11.93	2.07	0	0	TRUE		98	-56	0	1.9	12.1	1	11.85	2.15	0	0	TRUE
	img_zero_510.txt	0	22	-16	0	1.46	12.54	1	12.4	1.6	0	0	TRUE		56	-40	0	1.41	12.59	1	12.44	1.56	0	0	TRUE		90	-74	0	1.45	12.55	1	12.46	1.54	0	0	TRUE		160	-114	0	1.69	12.31	1	12.16	1.84	0	0	TRUE
	img_zero_511.txt	0	22	-16	0	1.46	12.54	1	12.4	1.6	0	0	TRUE		48	-36	0	1.48	12.52	1	12.4	1.6	0	0	TRUE		82	-54	0	1.49	12.51	1	12.32	1.68	0	0	TRUE		136	-98	0	1.76	12.24	1	12.1	1.9	0	0	TRUE
	img_zero_512.txt	0	22	-20	0	1.46	12.54	1	12.49	1.51	0	0	TRUE		44	-36	0	1.51	12.49	1	12.4	1.6	0	0	TRUE		82	-58	0	1.49	12.51	1	12.36	1.64	0	0	TRUE		170	-116	0	1.66	12.34	1	12.17	1.83	0	0	TRUE
	img_zero_513.txt	0	20	-18	0	1.51	12.49	1	12.45	1.55	0	0	TRUE		54	-42	0	1.43	12.57	1	12.46	1.54	0	0	TRUE		94	-70	0	1.44	12.56	1	12.44	1.56	0	0	TRUE		156	-154	0	1.7	12.3	1	12.29	1.71	0	0	TRUE
	img_zero_514.txt	0	18	-12	0	1.55	12.45	1	12.27	1.73	0	0	TRUE		44	-24	0	1.51	12.49	1	12.22	1.78	0	0	TRUE		64	-48	0	1.6	12.4	1	12.27	1.73	0	0	TRUE		114	-84	0	1.84	12.16	1	12.03	1.97	0	0	TRUE
	img_zero_515.txt	0	16	-10	0	1.6	12.4	1	12.19	1.81	0	0	TRUE		30	-26	0	1.68	12.32	1	12.26	1.74	0	0	TRUE		42	-30	0	1.78	12.22	1	12.07	1.93	0	0	TRUE		106	-80	0	1.87	12.13	1	12.01	1.99	0	0	TRUE
	img_zero_516.txt	0	26	-16	0	1.39	12.61	1	12.4	1.6	0	0	TRUE		42	-34	0	1.54	12.46	1	12.37	1.63	0	0	TRUE		54	-38	0	1.68	12.32	1	12.17	1.83	0	0	TRUE		140	-98	0	1.75	12.25	1	12.1	1.9	0	0	TRUE
	img_zero_517.txt	0	14	-8	0	1.66	12.34	1	12.1	1.9	0	0	TRUE		20	-24	0	1.86	12.14	1	12.22	1.78	0	0	TRUE		30	-26	0	1.93	12.07	1	12.01	1.99	0	0	TRUE		76	-70	0	2.01	11.99	1	11.95	2.05	0	0	TRUE
	img_zero_518.txt	0	14	-12	0	1.66	12.34	1	12.27	1.73	0	0	TRUE		30	-22	0	1.68	12.32	1	12.18	1.82	0	0	TRUE		46	-30	0	1.75	12.25	1	12.07	1.93	0	0	TRUE		96	-102	0	1.91	12.09	1	12.11	1.89	0	0	TRUE
	img_zero_519.txt	0	14	-8	0	1.66	12.34	1	12.1	1.9	0	0	TRUE		32	-20	0	1.65	12.35	1	12.14	1.86	0	0	TRUE		50	-38	0	1.71	12.29	1	12.17	1.83	0	0	TRUE		104	-86	0	1.88	12.12	1	12.04	1.96	0	0	TRUE
	img_zero_52.txt	0	28	-22	0	1.36	12.64	1	12.54	1.46	0	0	TRUE		56	-40	0	1.41	12.59	1	12.44	1.56	0	0	TRUE		74	-50	0	1.54	12.46	1	12.29	1.71	0	0	TRUE		164	-138	0	1.68	12.32	1	12.25	1.75	0	0	TRUE
	img_zero_520.txt	0	24	-18	0	1.43	12.57	1	12.45	1.55	0	0	TRUE		54	-38	0	1.43	12.57	1	12.42	1.58	0	0	TRUE		86	-66	0	1.47	12.53	1	12.41	1.59	0	0	TRUE		184	-130	0	1.63	12.37	1	12.22	1.78	0	0	TRUE
	img_zero_521.txt	0	24	-14	0	1.43	12.57	1	12.34	1.66	0	0	TRUE		42	-30	0	1.54	12.46	1	12.32	1.68	0	0	TRUE		54	-30	0	1.68	12.32	1	12.07	1.93	0	0	TRUE		146	-96	0	1.73	12.27	1	12.09	1.91	0	0	TRUE
	img_zero_522.txt	0	10	-8	0	1.81	12.19	1	12.1	1.9	0	0	TRUE		28	-24	0	1.71	12.29	1	12.22	1.78	0	0	TRUE		42	-42	0	1.78	12.22	1	12.22	1.78	0	0	TRUE		92	-70	0	1.93	12.07	1	11.95	2.05	0	0	TRUE
	img_zero_523.txt	0	26	-16	0	1.39	12.61	1	12.4	1.6	0	0	TRUE		54	-34	0	1.43	12.57	1	12.37	1.63	0	0	TRUE		74	-50	0	1.54	12.46	1	12.29	1.71	0	0	TRUE		154	-108	0	1.71	12.29	1	12.14	1.86	0	0	TRUE
	img_zero_524.txt	0	22	-16	0	1.46	12.54	1	12.4	1.6	0	0	TRUE		50	-34	0	1.46	12.54	1	12.37	1.63	0	0	TRUE		62	-46	0	1.62	12.38	1	12.25	1.75	0	0	TRUE		150	-116	0	1.72	12.28	1	12.17	1.83	0	0	TRUE
	img_zero_525.txt	0	22	-20	0	1.46	12.54	1	12.49	1.51	0	0	TRUE		44	-28	0	1.51	12.49	1	12.29	1.71	0	0	TRUE		68	-52	0	1.58	12.42	1	12.31	1.69	0	0	TRUE		128	-102	0	1.79	12.21	1	12.11	1.89	0	0	TRUE
	img_zero_526.txt	0	16	-10	0	1.6	12.4	1	12.19	1.81	0	0	TRUE		40	-32	0	1.56	12.44	1	12.35	1.65	0	0	TRUE		64	-48	0	1.6	12.4	1	12.27	1.73	0	0	TRUE		108	-70	0	1.86	12.14	1	11.95	2.05	0	0	TRUE
	img_zero_527.txt	0	14	-16	0	1.66	12.34	1	12.4	1.6	0	0	TRUE		42	-22	0	1.54	12.46	1	12.18	1.82	0	0	TRUE		54	-50	0	1.68	12.32	1	12.29	1.71	0	0	TRUE		98	-92	0	1.9	12.1	1	12.07	1.93	0	0	TRUE
	img_zero_528.txt	0	20	-14	0	1.51	12.49	1	12.34	1.66	0	0	TRUE		34	-30	0	1.63	12.37	1	12.32	1.68	0	0	TRUE		52	-40	0	1.69	12.31	1	12.19	1.81	0	0	TRUE		154	-104	0	1.71	12.29	1	12.12	1.88	0	0	TRUE
	img_zero_529.txt	0	12	-10	0	1.73	12.27	1	12.19	1.81	0	0	TRUE		42	-22	0	1.54	12.46	1	12.18	1.82	0	0	TRUE		56	-36	0	1.66	12.34	1	12.15	1.85	0	0	TRUE		138	-96	0	1.75	12.25	1	12.09	1.91	0	0	TRUE
	img_zero_53.txt	0	8	-2	0	1.9	12.1	1	11.49	2.51	0	0	TRUE		32	-20	0	1.65	12.35	1	12.14	1.86	0	0	TRUE		48	-36	0	1.73	12.27	1	12.15	1.85	0	0	TRUE		96	-74	0	1.91	12.09	1	11.97	2.03	0	0	TRUE
	img_zero_530.txt	0	28	-22	0	1.36	12.64	1	12.54	1.46	0	0	TRUE		52	-32	0	1.44	12.56	1	12.35	1.65	0	0	TRUE		82	-54	0	1.49	12.51	1	12.32	1.68	0	0	TRUE		172	-130	0	1.66	12.34	1	12.22	1.78	0	0	TRUE
	img_zero_531.txt	0	22	-24	0	1.46	12.54	1	12.57	1.43	0	0	TRUE		50	-38	0	1.46	12.54	1	12.42	1.58	0	0	TRUE		74	-62	0	1.54	12.46	1	12.38	1.62	0	0	TRUE		144	-134	0	1.74	12.26	1	12.23	1.77	0	0	TRUE
	img_zero_532.txt	0	28	-26	0	1.36	12.64	1	12.61	1.39	0	0	TRUE		44	-24	0	1.51	12.49	1	12.22	1.78	0	0	TRUE		68	-52	0	1.58	12.42	1	12.31	1.69	0	0	TRUE		118	-104	0	1.82	12.18	1	12.12	1.88	0	0	TRUE
	img_zero_533.txt	0	26	-20	0	1.39	12.61	1	12.49	1.51	0	0	TRUE		50	-38	0	1.46	12.54	1	12.42	1.58	0	0	TRUE		70	-58	0	1.56	12.44	1	12.36	1.64	0	0	TRUE		134	-112	0	1.77	12.23	1	12.15	1.85	0	0	TRUE
	img_zero_534.txt	0	24	-18	0	1.43	12.57	1	12.45	1.55	0	0	TRUE		50	-30	0	1.46	12.54	1	12.32	1.68	0	0	TRUE		60	-44	0	1.63	12.37	1	12.24	1.76	0	0	TRUE		140	-78	0	1.75	12.25	1	12	2	0	0	TRUE
	img_zero_535.txt	0	22	-16	0	1.46	12.54	1	12.4	1.6	0	0	TRUE		50	-26	0	1.46	12.54	1	12.26	1.74	0	0	TRUE		66	-50	0	1.59	12.41	1	12.29	1.71	0	0	TRUE		132	-98	0	1.77	12.23	1	12.1	1.9	0	0	TRUE
	img_zero_536.txt	0	22	-24	0	1.46	12.54	1	12.57	1.43	0	0	TRUE		46	-30	0	1.5	12.5	1	12.32	1.68	0	0	TRUE		64	-48	0	1.6	12.4	1	12.27	1.73	0	0	TRUE		106	-112	0	1.87	12.13	1	12.15	1.85	0	0	TRUE
	img_zero_537.txt	0	26	-20	0	1.39	12.61	1	12.49	1.51	0	0	TRUE		40	-24	0	1.56	12.44	1	12.22	1.78	0	0	TRUE		50	-34	0	1.71	12.29	1	12.12	1.88	0	0	TRUE		120	-102	0	1.82	12.18	1	12.11	1.89	0	0	TRUE
	img_zero_538.txt	0	24	-18	0	1.43	12.57	1	12.45	1.55	0	0	TRUE		50	-34	0	1.46	12.54	1	12.37	1.63	0	0	TRUE		68	-44	0	1.58	12.42	1	12.24	1.76	0	0	TRUE		158	-104	0	1.7	12.3	1	12.12	1.88	0	0	TRUE
	img_zero_539.txt	0	16	-10	0	1.6	12.4	1	12.19	1.81	0	0	TRUE		42	-30	0	1.54	12.46	1	12.32	1.68	0	0	TRUE		44	-32	0	1.76	12.24	1	12.1	1.9	0	0	TRUE		100	-86	0	1.89	12.11	1	12.04	1.96	0	0	TRUE
	img_zero_54.txt	0	22	-16	0	1.46	12.54	1	12.4	1.6	0	0	TRUE		50	-30	0	1.46	12.54	1	12.32	1.68	0	0	TRUE		52	-20	0	1.69	12.31	1	11.89	2.11	0	0	TRUE		86	-40	0	1.96	12.04	1	11.71	2.29	0	0	TRUE
	img_zero_540.txt	0	28	-18	0	1.36	12.64	1	12.45	1.55	0	0	TRUE		42	-26	0	1.54	12.46	1	12.26	1.74	0	0	TRUE		46	-26	0	1.75	12.25	1	12.01	1.99	0	0	TRUE		106	-72	0	1.87	12.13	1	11.96	2.04	0	0	TRUE
	img_zero_541.txt	0	28	-22	0	1.36	12.64	1	12.54	1.46	0	0	TRUE		54	-38	0	1.43	12.57	1	12.42	1.58	0	0	TRUE		74	-74	0	1.54	12.46	1	12.46	1.54	0	0	TRUE		180	-130	0	1.64	12.36	1	12.22	1.78	0	0	TRUE
	img_zero_542.txt	0	14	-8	0	1.66	12.34	1	12.1	1.9	0	0	TRUE		52	-32	0	1.44	12.56	1	12.35	1.65	0	0	TRUE		66	-46	0	1.59	12.41	1	12.25	1.75	0	0	TRUE		136	-70	0	1.76	12.24	1	11.95	2.05	0	0	TRUE
	img_zero_543.txt	0	12	-10	0	1.73	12.27	1	12.19	1.81	0	0	TRUE		44	-28	0	1.51	12.49	1	12.29	1.71	0	0	TRUE		52	-44	0	1.69	12.31	1	12.24	1.76	0	0	TRUE		110	-80	0	1.85	12.15	1	12.01	1.99	0	0	TRUE
	img_zero_544.txt	0	34	-28	0	1.27	12.73	1	12.64	1.36	0	0	TRUE		50	-34	0	1.46	12.54	1	12.37	1.63	0	0	TRUE		68	-68	0	1.58	12.42	1	12.42	1.58	0	0	TRUE		154	-124	0	1.71	12.29	1	12.2	1.8	0	0	TRUE
	img_zero_545.txt	0	26	-20	0	1.39	12.61	1	12.49	1.51	0	0	TRUE		50	-42	0	1.46	12.54	1	12.46	1.54	0	0	TRUE		48	-48	0	1.73	12.27	1	12.27	1.73	0	0	TRUE		146	-112	0	1.73	12.27	1	12.15	1.85	0	0	TRUE
	img_zero_546.txt	0	8	-6	0	1.9	12.1	1	11.97	2.03	0	0	TRUE		42	-34	0	1.54	12.46	1	12.37	1.63	0	0	TRUE		62	-50	0	1.62	12.38	1	12.29	1.71	0	0	TRUE		118	-124	0	1.82	12.18	1	12.2	1.8	0	0	TRUE
	img_zero_547.txt	0	16	-14	0	1.6	12.4	1	12.34	1.66	0	0	TRUE		32	-24	0	1.65	12.35	1	12.22	1.78	0	0	TRUE		48	-32	0	1.73	12.27	1	12.1	1.9	0	0	TRUE		128	-110	0	1.79	12.21	1	12.15	1.85	0	0	TRUE
	img_zero_548.txt	0	16	-10	0	1.6	12.4	1	12.19	1.81	0	0	TRUE		38	-26	0	1.58	12.42	1	12.26	1.74	0	0	TRUE		42	-38	0	1.78	12.22	1	12.17	1.83	0	0	TRUE		84	-90	0	1.97	12.03	1	12.06	1.94	0	0	TRUE
	img_zero_549.txt	0	22	-12	0	1.46	12.54	1	12.27	1.73	0	0	TRUE		32	-32	0	1.65	12.35	1	12.35	1.65	0	0	TRUE		48	-24	0	1.73	12.27	1	11.97	2.03	0	0	TRUE		80	-66	0	1.99	12.01	1	11.93	2.07	0	0	TRUE
	img_zero_55.txt	0	16	-14	0	1.6	12.4	1	12.34	1.66	0	0	TRUE		40	-28	0	1.56	12.44	1	12.29	1.71	0	0	TRUE		66	-46	0	1.59	12.41	1	12.25	1.75	0	0	TRUE		116	-94	0	1.83	12.17	1	12.08	1.92	0	0	TRUE
	img_zero_550.txt	0	20	-14	0	1.51	12.49	1	12.34	1.66	0	0	TRUE		38	-30	0	1.58	12.42	1	12.32	1.68	0	0	TRUE		70	-42	0	1.56	12.44	1	12.22	1.78	0	0	TRUE		130	-100	0	1.78	12.22	1	12.11	1.89	0	0	TRUE
	img_zero_551.txt	0	18	-12	0	1.55	12.45	1	12.27	1.73	0	0	TRUE		42	-26	0	1.54	12.46	1	12.26	1.74	0	0	TRUE		68	-52	0	1.58	12.42	1	12.31	1.69	0	0	TRUE		108	-74	0	1.86	12.14	1	11.97	2.03	0	0	TRUE
	img_zero_552.txt	0	20	-14	0	1.51	12.49	1	12.34	1.66	0	0	TRUE		34	-22	0	1.63	12.37	1	12.18	1.82	0	0	TRUE		46	-38	0	1.75	12.25	1	12.17	1.83	0	0	TRUE		122	-88	0	1.81	12.19	1	12.05	1.95	0	0	TRUE
	img_zero_553.txt	0	22	-16	0	1.46	12.54	1	12.4	1.6	0	0	TRUE		56	-40	0	1.41	12.59	1	12.44	1.56	0	0	TRUE		72	-60	0	1.55	12.45	1	12.37	1.63	0	0	TRUE		148	-118	0	1.72	12.28	1	12.18	1.82	0	0	TRUE
	img_zero_554.txt	0	18	-12	0	1.55	12.45	1	12.27	1.73	0	0	TRUE		34	-22	0	1.63	12.37	1	12.18	1.82	0	0	TRUE		42	-26	0	1.78	12.22	1	12.01	1.99	0	0	TRUE		104	-82	0	1.88	12.12	1	12.02	1.98	0	0	TRUE
	img_zero_555.txt	0	10	-8	0	1.81	12.19	1	12.1	1.9	0	0	TRUE		10	-10	0	2.16	11.84	1	11.84	2.16	0	0	TRUE		16	-16	0	2.2	11.8	1	11.8	2.2	0	0	TRUE		42	-64	0	2.27	11.73	1	11.91	2.09	0	0	TRUE
	img_zero_556.txt	0	18	-12	0	1.55	12.45	1	12.27	1.73	0	0	TRUE		32	-24	0	1.65	12.35	1	12.22	1.78	0	0	TRUE		38	-30	0	1.83	12.17	1	12.07	1.93	0	0	TRUE		116	-94	0	1.83	12.17	1	12.08	1.92	0	0	TRUE
	img_zero_557.txt	0	22	-20	0	1.46	12.54	1	12.49	1.51	0	0	TRUE		32	-28	0	1.65	12.35	1	12.29	1.71	0	0	TRUE		46	-22	0	1.75	12.25	1	11.93	2.07	0	0	TRUE		134	-96	0	1.77	12.23	1	12.09	1.91	0	0	TRUE
	img_zero_558.txt	0	18	-16	0	1.55	12.45	1	12.4	1.6	0	0	TRUE		44	-36	0	1.51	12.49	1	12.4	1.6	0	0	TRUE		50	-38	0	1.71	12.29	1	12.17	1.83	0	0	TRUE		136	-82	0	1.76	12.24	1	12.02	1.98	0	0	TRUE
	img_zero_559.txt	0	30	-20	0	1.33	12.67	1	12.49	1.51	0	0	TRUE		52	-36	0	1.44	12.56	1	12.4	1.6	0	0	TRUE		86	-50	0	1.47	12.53	1	12.29	1.71	0	0	TRUE		152	-110	0	1.71	12.29	1	12.15	1.85	0	0	TRUE
	img_zero_56.txt	0	22	-16	0	1.46	12.54	1	12.4	1.6	0	0	TRUE		46	-34	0	1.5	12.5	1	12.37	1.63	0	0	TRUE		62	-30	0	1.62	12.38	1	12.07	1.93	0	0	TRUE		138	-80	0	1.75	12.25	1	12.01	1.99	0	0	TRUE
	img_zero_560.txt	0	28	-18	0	1.36	12.64	1	12.45	1.55	0	0	TRUE		48	-36	0	1.48	12.52	1	12.4	1.6	0	0	TRUE		66	-62	0	1.59	12.41	1	12.38	1.62	0	0	TRUE		144	-126	0	1.74	12.26	1	12.21	1.79	0	0	TRUE
	img_zero_561.txt	0	30	-24	0	1.33	12.67	1	12.57	1.43	0	0	TRUE		48	-36	0	1.48	12.52	1	12.4	1.6	0	0	TRUE		74	-58	0	1.54	12.46	1	12.36	1.64	0	0	TRUE		148	-106	0	1.72	12.28	1	12.13	1.87	0	0	TRUE
	img_zero_562.txt	0	26	-20	0	1.39	12.61	1	12.49	1.51	0	0	TRUE		44	-32	0	1.51	12.49	1	12.35	1.65	0	0	TRUE		72	-48	0	1.55	12.45	1	12.27	1.73	0	0	TRUE		116	-118	0	1.83	12.17	1	12.18	1.82	0	0	TRUE
	img_zero_563.txt	0	20	-22	0	1.51	12.49	1	12.54	1.46	0	0	TRUE		40	-48	0	1.56	12.44	1	12.52	1.48	0	0	TRUE		62	-54	0	1.62	12.38	1	12.32	1.68	0	0	TRUE		134	-120	0	1.77	12.23	1	12.18	1.82	0	0	TRUE
	img_zero_564.txt	0	14	-12	0	1.66	12.34	1	12.27	1.73	0	0	TRUE		28	-24	0	1.71	12.29	1	12.22	1.78	0	0	TRUE		32	-32	0	1.9	12.1	1	12.1	1.9	0	0	TRUE		92	-78	0	1.93	12.07	1	12	2	0	0	TRUE
	img_zero_565.txt	0	18	-16	0	1.55	12.45	1	12.4	1.6	0	0	TRUE		38	-42	0	1.58	12.42	1	12.46	1.54	0	0	TRUE		38	-38	0	1.83	12.17	1	12.17	1.83	0	0	TRUE		96	-98	0	1.91	12.09	1	12.1	1.9	0	0	TRUE
	img_zero_566.txt	0	12	-14	0	1.73	12.27	1	12.34	1.66	0	0	TRUE		32	-32	0	1.65	12.35	1	12.35	1.65	0	0	TRUE		46	-42	0	1.75	12.25	1	12.22	1.78	0	0	TRUE		86	-88	0	1.96	12.04	1	12.05	1.95	0	0	TRUE
	img_zero_567.txt	0	22	-20	0	1.46	12.54	1	12.49	1.51	0	0	TRUE		54	-42	0	1.43	12.57	1	12.46	1.54	0	0	TRUE		70	-54	0	1.56	12.44	1	12.32	1.68	0	0	TRUE		152	-138	0	1.71	12.29	1	12.25	1.75	0	0	TRUE
	img_zero_568.txt	0	30	-28	0	1.33	12.67	1	12.64	1.36	0	0	TRUE		48	-36	0	1.48	12.52	1	12.4	1.6	0	0	TRUE		72	-48	0	1.55	12.45	1	12.27	1.73	0	0	TRUE		152	-98	0	1.71	12.29	1	12.1	1.9	0	0	TRUE
	img_zero_569.txt	0	20	-18	0	1.51	12.49	1	12.45	1.55	0	0	TRUE		42	-42	0	1.54	12.46	1	12.46	1.54	0	0	TRUE		48	-44	0	1.73	12.27	1	12.24	1.76	0	0	TRUE		122	-120	0	1.81	12.19	1	12.18	1.82	0	0	TRUE
	img_zero_57.txt	0	8	-2	0	1.9	12.1	1	11.49	2.51	0	0	TRUE		34	-18	0	1.63	12.37	1	12.1	1.9	0	0	TRUE		62	-30	0	1.62	12.38	1	12.07	1.93	0	0	TRUE		108	-66	0	1.86	12.14	1	11.93	2.07	0	0	TRUE
	img_zero_570.txt	0	18	-16	0	1.55	12.45	1	12.4	1.6	0	0	TRUE		34	-30	0	1.63	12.37	1	12.32	1.68	0	0	TRUE		48	-32	0	1.73	12.27	1	12.1	1.9	0	0	TRUE		76	-78	0	2.01	11.99	1	12	2	0	0	TRUE
	img_zero_571.txt	0	16	-18	0	1.6	12.4	1	12.45	1.55	0	0	TRUE		48	-44	0	1.48	12.52	1	12.49	1.51	0	0	TRUE		72	-60	0	1.55	12.45	1	12.37	1.63	0	0	TRUE		144	-114	0	1.74	12.26	1	12.16	1.84	0	0	TRUE
	img_zero_572.txt	0	12	-10	0	1.73	12.27	1	12.19	1.81	0	0	TRUE		26	-22	0	1.74	12.26	1	12.18	1.82	0	0	TRUE		48	-32	0	1.73	12.27	1	12.1	1.9	0	0	TRUE		102	-72	0	1.89	12.11	1	11.96	2.04	0	0	TRUE
	img_zero_573.txt	0	22	-16	0	1.46	12.54	1	12.4	1.6	0	0	TRUE		48	-36	0	1.48	12.52	1	12.4	1.6	0	0	TRUE		80	-68	0	1.51	12.49	1	12.42	1.58	0	0	TRUE		166	-132	0	1.67	12.33	1	12.23	1.77	0	0	TRUE
	img_zero_574.txt	0	14	-12	0	1.66	12.34	1	12.27	1.73	0	0	TRUE		48	-40	0	1.48	12.52	1	12.44	1.56	0	0	TRUE		70	-50	0	1.56	12.44	1	12.29	1.71	0	0	TRUE		158	-116	0	1.7	12.3	1	12.17	1.83	0	0	TRUE
	img_zero_575.txt	0	18	-12	0	1.55	12.45	1	12.27	1.73	0	0	TRUE		44	-36	0	1.51	12.49	1	12.4	1.6	0	0	TRUE		70	-54	0	1.56	12.44	1	12.32	1.68	0	0	TRUE		120	-114	0	1.82	12.18	1	12.16	1.84	0	0	TRUE
	img_zero_576.txt	0	26	-20	0	1.39	12.61	1	12.49	1.51	0	0	TRUE		46	-46	0	1.5	12.5	1	12.5	1.5	0	0	TRUE		96	-64	0	1.43	12.57	1	12.4	1.6	0	0	TRUE		156	-134	0	1.7	12.3	1	12.23	1.77	0	0	TRUE
	img_zero_577.txt	0	22	-16	0	1.46	12.54	1	12.4	1.6	0	0	TRUE		48	-40	0	1.48	12.52	1	12.44	1.56	0	0	TRUE		90	-74	0	1.45	12.55	1	12.46	1.54	0	0	TRUE		156	-142	0	1.7	12.3	1	12.26	1.74	0	0	TRUE
	img_zero_578.txt	0	32	-26	0	1.3	12.7	1	12.61	1.39	0	0	TRUE		56	-40	0	1.41	12.59	1	12.44	1.56	0	0	TRUE		100	-76	0	1.41	12.59	1	12.47	1.53	0	0	TRUE		170	-148	0	1.66	12.34	1	12.28	1.72	0	0	TRUE
	img_zero_579.txt	0	28	-22	0	1.36	12.64	1	12.54	1.46	0	0	TRUE		46	-34	0	1.5	12.5	1	12.37	1.63	0	0	TRUE		76	-56	0	1.53	12.47	1	12.34	1.66	0	0	TRUE		140	-110	0	1.75	12.25	1	12.15	1.85	0	0	TRUE
	img_zero_58.txt	0	16	-10	0	1.6	12.4	1	12.19	1.81	0	0	TRUE		48	-32	0	1.48	12.52	1	12.35	1.65	0	0	TRUE		72	-52	0	1.55	12.45	1	12.31	1.69	0	0	TRUE		150	-80	0	1.72	12.28	1	12.01	1.99	0	0	TRUE
	img_zero_580.txt	0	32	-26	0	1.3	12.7	1	12.61	1.39	0	0	TRUE		54	-38	0	1.43	12.57	1	12.42	1.58	0	0	TRUE		88	-68	0	1.46	12.54	1	12.42	1.58	0	0	TRUE		160	-150	0	1.69	12.31	1	12.28	1.72	0	0	TRUE
	img_zero_581.txt	0	32	-26	0	1.3	12.7	1	12.61	1.39	0	0	TRUE		56	-32	0	1.41	12.59	1	12.35	1.65	0	0	TRUE		78	-74	0	1.52	12.48	1	12.46	1.54	0	0	TRUE		166	-140	0	1.67	12.33	1	12.25	1.75	0	0	TRUE
	img_zero_582.txt	0	30	-24	0	1.33	12.67	1	12.57	1.43	0	0	TRUE		58	-38	0	1.39	12.61	1	12.42	1.58	0	0	TRUE		88	-84	0	1.46	12.54	1	12.52	1.48	0	0	TRUE		182	-144	0	1.63	12.37	1	12.26	1.74	0	0	TRUE
	img_zero_583.txt	0	30	-24	0	1.33	12.67	1	12.57	1.43	0	0	TRUE		58	-50	0	1.39	12.61	1	12.54	1.46	0	0	TRUE		90	-70	0	1.45	12.55	1	12.44	1.56	0	0	TRUE		196	-162	0	1.6	12.4	1	12.32	1.68	0	0	TRUE
	img_zero_584.txt	0	18	-12	0	1.55	12.45	1	12.27	1.73	0	0	TRUE		54	-42	0	1.43	12.57	1	12.46	1.54	0	0	TRUE		82	-54	0	1.49	12.51	1	12.32	1.68	0	0	TRUE		126	-96	0	1.79	12.21	1	12.09	1.91	0	0	TRUE
	img_zero_585.txt	0	24	-18	0	1.43	12.57	1	12.45	1.55	0	0	TRUE		54	-46	0	1.43	12.57	1	12.5	1.5	0	0	TRUE		82	-70	0	1.49	12.51	1	12.44	1.56	0	0	TRUE		156	-118	0	1.7	12.3	1	12.18	1.82	0	0	TRUE
	img_zero_586.txt	0	22	-16	0	1.46	12.54	1	12.4	1.6	0	0	TRUE		42	-30	0	1.54	12.46	1	12.32	1.68	0	0	TRUE		58	-50	0	1.64	12.36	1	12.29	1.71	0	0	TRUE		146	-108	0	1.73	12.27	1	12.14	1.86	0	0	TRUE
	img_zero_587.txt	0	32	-26	0	1.3	12.7	1	12.61	1.39	0	0	TRUE		56	-36	0	1.41	12.59	1	12.4	1.6	0	0	TRUE		84	-68	0	1.48	12.52	1	12.42	1.58	0	0	TRUE		168	-114	0	1.67	12.33	1	12.16	1.84	0	0	TRUE
	img_zero_588.txt	0	30	-24	0	1.33	12.67	1	12.57	1.43	0	0	TRUE		54	-38	0	1.43	12.57	1	12.42	1.58	0	0	TRUE		74	-46	0	1.54	12.46	1	12.25	1.75	0	0	TRUE		148	-134	0	1.72	12.28	1	12.23	1.77	0	0	TRUE
	img_zero_589.txt	0	16	-14	0	1.6	12.4	1	12.34	1.66	0	0	TRUE		46	-34	0	1.5	12.5	1	12.37	1.63	0	0	TRUE		70	-50	0	1.56	12.44	1	12.29	1.71	0	0	TRUE		152	-130	0	1.71	12.29	1	12.22	1.78	0	0	TRUE
	img_zero_59.txt	0	28	-22	0	1.36	12.64	1	12.54	1.46	0	0	TRUE		50	-30	0	1.46	12.54	1	12.32	1.68	0	0	TRUE		62	-50	0	1.62	12.38	1	12.29	1.71	0	0	TRUE		118	-80	0	1.82	12.18	1	12.01	1.99	0	0	TRUE
	img_zero_590.txt	0	14	-12	0	1.66	12.34	1	12.27	1.73	0	0	TRUE		38	-30	0	1.58	12.42	1	12.32	1.68	0	0	TRUE		56	-44	0	1.66	12.34	1	12.24	1.76	0	0	TRUE		122	-120	0	1.81	12.19	1	12.18	1.82	0	0	TRUE
	img_zero_591.txt	0	18	-12	0	1.55	12.45	1	12.27	1.73	0	0	TRUE		40	-32	0	1.56	12.44	1	12.35	1.65	0	0	TRUE		52	-40	0	1.69	12.31	1	12.19	1.81	0	0	TRUE		138	-120	0	1.75	12.25	1	12.18	1.82	0	0	TRUE
	img_zero_592.txt	0	24	-14	0	1.43	12.57	1	12.34	1.66	0	0	TRUE		40	-32	0	1.56	12.44	1	12.35	1.65	0	0	TRUE		64	-44	0	1.6	12.4	1	12.24	1.76	0	0	TRUE		126	-88	0	1.79	12.21	1	12.05	1.95	0	0	TRUE
	img_zero_593.txt	0	30	-24	0	1.33	12.67	1	12.57	1.43	0	0	TRUE		54	-30	0	1.43	12.57	1	12.32	1.68	0	0	TRUE		82	-66	0	1.49	12.51	1	12.41	1.59	0	0	TRUE		162	-116	0	1.68	12.32	1	12.17	1.83	0	0	TRUE
	img_zero_594.txt	0	20	-14	0	1.51	12.49	1	12.34	1.66	0	0	TRUE		54	-34	0	1.43	12.57	1	12.37	1.63	0	0	TRUE		72	-48	0	1.55	12.45	1	12.27	1.73	0	0	TRUE		136	-82	0	1.76	12.24	1	12.02	1.98	0	0	TRUE
	img_zero_595.txt	0	28	-22	0	1.36	12.64	1	12.54	1.46	0	0	TRUE		56	-32	0	1.41	12.59	1	12.35	1.65	0	0	TRUE		68	-60	0	1.58	12.42	1	12.37	1.63	0	0	TRUE		162	-124	0	1.68	12.32	1	12.2	1.8	0	0	TRUE
	img_zero_596.txt	0	28	-22	0	1.36	12.64	1	12.54	1.46	0	0	TRUE		50	-30	0	1.46	12.54	1	12.32	1.68	0	0	TRUE		70	-50	0	1.56	12.44	1	12.29	1.71	0	0	TRUE		142	-116	0	1.74	12.26	1	12.17	1.83	0	0	TRUE
	img_zero_597.txt	0	24	-18	0	1.43	12.57	1	12.45	1.55	0	0	TRUE		54	-38	0	1.43	12.57	1	12.42	1.58	0	0	TRUE		72	-52	0	1.55	12.45	1	12.31	1.69	0	0	TRUE		160	-122	0	1.69	12.31	1	12.19	1.81	0	0	TRUE
	img_zero_598.txt	0	30	-20	0	1.33	12.67	1	12.49	1.51	0	0	TRUE		50	-34	0	1.46	12.54	1	12.37	1.63	0	0	TRUE		72	-56	0	1.55	12.45	1	12.34	1.66	0	0	TRUE		170	-136	0	1.66	12.34	1	12.24	1.76	0	0	TRUE
	img_zero_599.txt	0	18	-12	0	1.55	12.45	1	12.27	1.73	0	0	TRUE		42	-34	0	1.54	12.46	1	12.37	1.63	0	0	TRUE		68	-40	0	1.58	12.42	1	12.19	1.81	0	0	TRUE		152	-102	0	1.71	12.29	1	12.11	1.89	0	0	TRUE
	img_zero_6.txt	0	18	-12	0	1.55	12.45	1	12.27	1.73	0	0	TRUE		26	-6	0	1.74	12.26	1	11.62	2.38	0	0	TRUE		36	-20	0	1.85	12.15	1	11.89	2.11	0	0	TRUE		78	-80	0	2	12	1	12.01	1.99	0	0	TRUE
	img_zero_60.txt	1	0	2	1	7	7	0	2.51	11.49	1	1	TRUE		8	-8	0	2.26	11.74	1	11.74	2.26	0	0	TRUE		14	-10	0	2.26	11.74	1	11.59	2.41	0	0	TRUE		28	-30	0	2.45	11.55	1	11.58	2.42	0	0	TRUE
	img_zero_600.txt	0	24	-18	0	1.43	12.57	1	12.45	1.55	0	0	TRUE		44	-32	0	1.51	12.49	1	12.35	1.65	0	0	TRUE		62	-34	0	1.62	12.38	1	12.12	1.88	0	0	TRUE		152	-102	0	1.71	12.29	1	12.11	1.89	0	0	TRUE
	img_zero_601.txt	0	14	-12	0	1.66	12.34	1	12.27	1.73	0	0	TRUE		50	-34	0	1.46	12.54	1	12.37	1.63	0	0	TRUE		68	-56	0	1.58	12.42	1	12.34	1.66	0	0	TRUE		158	-116	0	1.7	12.3	1	12.17	1.83	0	0	TRUE
	img_zero_602.txt	0	24	-18	0	1.43	12.57	1	12.45	1.55	0	0	TRUE		48	-32	0	1.48	12.52	1	12.35	1.65	0	0	TRUE		64	-44	0	1.6	12.4	1	12.24	1.76	0	0	TRUE		170	-100	0	1.66	12.34	1	12.11	1.89	0	0	TRUE
	img_zero_603.txt	0	14	-8	0	1.66	12.34	1	12.1	1.9	0	0	TRUE		40	-32	0	1.56	12.44	1	12.35	1.65	0	0	TRUE		46	-34	0	1.75	12.25	1	12.12	1.88	0	0	TRUE		114	-96	0	1.84	12.16	1	12.09	1.91	0	0	TRUE
	img_zero_604.txt	0	24	-18	0	1.43	12.57	1	12.45	1.55	0	0	TRUE		46	-34	0	1.5	12.5	1	12.37	1.63	0	0	TRUE		56	-52	0	1.66	12.34	1	12.31	1.69	0	0	TRUE		132	-86	0	1.77	12.23	1	12.04	1.96	0	0	TRUE
	img_zero_605.txt	0	14	-12	0	1.66	12.34	1	12.27	1.73	0	0	TRUE		30	-30	0	1.68	12.32	1	12.32	1.68	0	0	TRUE		44	-32	0	1.76	12.24	1	12.1	1.9	0	0	TRUE		104	-110	0	1.88	12.12	1	12.15	1.85	0	0	TRUE
	img_zero_606.txt	0	14	-16	0	1.66	12.34	1	12.4	1.6	0	0	TRUE		40	-24	0	1.56	12.44	1	12.22	1.78	0	0	TRUE		52	-44	0	1.69	12.31	1	12.24	1.76	0	0	TRUE		128	-86	0	1.79	12.21	1	12.04	1.96	0	0	TRUE
	img_zero_607.txt	0	8	-2	0	1.9	12.1	1	11.49	2.51	0	0	TRUE		30	-14	0	1.68	12.32	1	11.99	2.01	0	0	TRUE		38	-22	0	1.83	12.17	1	11.93	2.07	0	0	TRUE		86	-48	0	1.96	12.04	1	11.79	2.21	0	0	TRUE
	img_zero_608.txt	0	14	-8	0	1.66	12.34	1	12.1	1.9	0	0	TRUE		50	-30	0	1.46	12.54	1	12.32	1.68	0	0	TRUE		72	-60	0	1.55	12.45	1	12.37	1.63	0	0	TRUE		154	-112	0	1.71	12.29	1	12.15	1.85	0	0	TRUE
	img_zero_609.txt	0	18	-12	0	1.55	12.45	1	12.27	1.73	0	0	TRUE		34	-30	0	1.63	12.37	1	12.32	1.68	0	0	TRUE		36	-36	0	1.85	12.15	1	12.15	1.85	0	0	TRUE		126	-72	0	1.79	12.21	1	11.96	2.04	0	0	TRUE
	img_zero_61.txt	0	30	-24	0	1.33	12.67	1	12.57	1.43	0	0	TRUE		52	-32	0	1.44	12.56	1	12.35	1.65	0	0	TRUE		68	-56	0	1.58	12.42	1	12.34	1.66	0	0	TRUE		154	-124	0	1.71	12.29	1	12.2	1.8	0	0	TRUE
	img_zero_610.txt	0	16	-10	0	1.6	12.4	1	12.19	1.81	0	0	TRUE		42	-30	0	1.54	12.46	1	12.32	1.68	0	0	TRUE		48	-36	0	1.73	12.27	1	12.15	1.85	0	0	TRUE		128	-62	0	1.79	12.21	1	11.9	2.1	0	0	TRUE
	img_zero_611.txt	0	30	-20	0	1.33	12.67	1	12.49	1.51	0	0	TRUE		46	-30	0	1.5	12.5	1	12.32	1.68	0	0	TRUE		62	-38	0	1.62	12.38	1	12.17	1.83	0	0	TRUE		130	-104	0	1.78	12.22	1	12.12	1.88	0	0	TRUE
	img_zero_612.txt	0	32	-22	0	1.3	12.7	1	12.54	1.46	0	0	TRUE		54	-38	0	1.43	12.57	1	12.42	1.58	0	0	TRUE		70	-42	0	1.56	12.44	1	12.22	1.78	0	0	TRUE		140	-102	0	1.75	12.25	1	12.11	1.89	0	0	TRUE
	img_zero_613.txt	0	16	-10	0	1.6	12.4	1	12.19	1.81	0	0	TRUE		50	-42	0	1.46	12.54	1	12.46	1.54	0	0	TRUE		52	-44	0	1.69	12.31	1	12.24	1.76	0	0	TRUE		116	-102	0	1.83	12.17	1	12.11	1.89	0	0	TRUE
	img_zero_614.txt	0	18	-16	0	1.55	12.45	1	12.4	1.6	0	0	TRUE		42	-26	0	1.54	12.46	1	12.26	1.74	0	0	TRUE		54	-46	0	1.68	12.32	1	12.25	1.75	0	0	TRUE		130	-108	0	1.78	12.22	1	12.14	1.86	0	0	TRUE
	img_zero_615.txt	0	24	-18	0	1.43	12.57	1	12.45	1.55	0	0	TRUE		48	-28	0	1.48	12.52	1	12.29	1.71	0	0	TRUE		62	-38	0	1.62	12.38	1	12.17	1.83	0	0	TRUE		152	-114	0	1.71	12.29	1	12.16	1.84	0	0	TRUE
	img_zero_616.txt	0	16	-14	0	1.6	12.4	1	12.34	1.66	0	0	TRUE		32	-24	0	1.65	12.35	1	12.22	1.78	0	0	TRUE		42	-38	0	1.78	12.22	1	12.17	1.83	0	0	TRUE		100	-114	0	1.89	12.11	1	12.16	1.84	0	0	TRUE
	img_zero_617.txt	0	10	-8	0	1.81	12.19	1	12.1	1.9	0	0	TRUE		26	-18	0	1.74	12.26	1	12.1	1.9	0	0	TRUE		40	-28	0	1.81	12.19	1	12.04	1.96	0	0	TRUE		88	-102	0	1.95	12.05	1	12.11	1.89	0	0	TRUE
	img_zero_618.txt	0	24	-18	0	1.43	12.57	1	12.45	1.55	0	0	TRUE		48	-32	0	1.48	12.52	1	12.35	1.65	0	0	TRUE		60	-48	0	1.63	12.37	1	12.27	1.73	0	0	TRUE		144	-118	0	1.74	12.26	1	12.18	1.82	0	0	TRUE
	img_zero_619.txt	0	30	-24	0	1.33	12.67	1	12.57	1.43	0	0	TRUE		48	-32	0	1.48	12.52	1	12.35	1.65	0	0	TRUE		68	-56	0	1.58	12.42	1	12.34	1.66	0	0	TRUE		174	-128	0	1.65	12.35	1	12.21	1.79	0	0	TRUE
	img_zero_62.txt	0	22	-16	0	1.46	12.54	1	12.4	1.6	0	0	TRUE		46	-22	0	1.5	12.5	1	12.18	1.82	0	0	TRUE		62	-46	0	1.62	12.38	1	12.25	1.75	0	0	TRUE		116	-70	0	1.83	12.17	1	11.95	2.05	0	0	TRUE
	img_zero_620.txt	0	24	-18	0	1.43	12.57	1	12.45	1.55	0	0	TRUE		50	-34	0	1.46	12.54	1	12.37	1.63	0	0	TRUE		70	-54	0	1.56	12.44	1	12.32	1.68	0	0	TRUE		162	-108	0	1.68	12.32	1	12.14	1.86	0	0	TRUE
	img_zero_621.txt	0	16	-14	0	1.6	12.4	1	12.34	1.66	0	0	TRUE		42	-34	0	1.54	12.46	1	12.37	1.63	0	0	TRUE		62	-46	0	1.62	12.38	1	12.25	1.75	0	0	TRUE		108	-78	0	1.86	12.14	1	12	2	0	0	TRUE
	img_zero_622.txt	0	26	-12	0	1.39	12.61	1	12.27	1.73	0	0	TRUE		34	-22	0	1.63	12.37	1	12.18	1.82	0	0	TRUE		68	-32	0	1.58	12.42	1	12.1	1.9	0	0	TRUE		80	-58	0	1.99	12.01	1	11.87	2.13	0	0	TRUE
	img_zero_623.txt	0	10	-4	0	1.81	12.19	1	11.8	2.2	0	0	TRUE		38	-18	0	1.58	12.42	1	12.1	1.9	0	0	TRUE		58	-26	0	1.64	12.36	1	12.01	1.99	0	0	TRUE		70	-56	0	2.05	11.95	1	11.85	2.15	0	0	TRUE
	img_zero_624.txt	0	18	-16	0	1.55	12.45	1	12.4	1.6	0	0	TRUE		34	-18	0	1.63	12.37	1	12.1	1.9	0	0	TRUE		56	-36	0	1.66	12.34	1	12.15	1.85	0	0	TRUE		90	-60	0	1.94	12.06	1	11.88	2.12	0	0	TRUE
	img_zero_625.txt	0	16	-10	0	1.6	12.4	1	12.19	1.81	0	0	TRUE		44	-28	0	1.51	12.49	1	12.29	1.71	0	0	TRUE		58	-34	0	1.64	12.36	1	12.12	1.88	0	0	TRUE		132	-70	0	1.77	12.23	1	11.95	2.05	0	0	TRUE
	img_zero_626.txt	0	24	-22	0	1.43	12.57	1	12.54	1.46	0	0	TRUE		44	-24	0	1.51	12.49	1	12.22	1.78	0	0	TRUE		76	-32	0	1.53	12.47	1	12.1	1.9	0	0	TRUE		102	-36	0	1.89	12.11	1	11.66	2.34	0	0	TRUE
	img_zero_627.txt	0	24	-18	0	1.43	12.57	1	12.45	1.55	0	0	TRUE		40	-32	0	1.56	12.44	1	12.35	1.65	0	0	TRUE		72	-48	0	1.55	12.45	1	12.27	1.73	0	0	TRUE		134	-96	0	1.77	12.23	1	12.09	1.91	0	0	TRUE
	img_zero_628.txt	0	18	-12	0	1.55	12.45	1	12.27	1.73	0	0	TRUE		46	-22	0	1.5	12.5	1	12.18	1.82	0	0	TRUE		62	-46	0	1.62	12.38	1	12.25	1.75	0	0	TRUE		122	-100	0	1.81	12.19	1	12.11	1.89	0	0	TRUE
	img_zero_629.txt	0	18	-8	0	1.55	12.45	1	12.1	1.9	0	0	TRUE		34	-2	0	1.63	12.37	1	11.14	2.86	0	0	TRUE		60	-28	0	1.63	12.37	1	12.04	1.96	0	0	TRUE		56	-42	0	2.15	11.85	1	11.73	2.27	0	0	TRUE
	img_zero_63.txt	0	24	-14	0	1.43	12.57	1	12.34	1.66	0	0	TRUE		48	-20	0	1.48	12.52	1	12.14	1.86	0	0	TRUE		44	-24	0	1.76	12.24	1	11.97	2.03	0	0	TRUE		100	-34	0	1.89	12.11	1	11.64	2.36	0	0	TRUE
	img_zero_630.txt	0	8	-2	0	1.9	12.1	1	11.49	2.51	0	0	TRUE		30	-18	0	1.68	12.32	1	12.1	1.9	0	0	TRUE		34	-26	0	1.88	12.12	1	12.01	1.99	0	0	TRUE		54	-64	0	2.16	11.84	1	11.91	2.09	0	0	TRUE
	img_zero_631.txt	0	26	-20	0	1.39	12.61	1	12.49	1.51	0	0	TRUE		60	-32	0	1.38	12.62	1	12.35	1.65	0	0	TRUE		80	-52	0	1.51	12.49	1	12.31	1.69	0	0	TRUE		154	-96	0	1.71	12.29	1	12.09	1.91	0	0	TRUE
	img_zero_632.txt	0	18	-12	0	1.55	12.45	1	12.27	1.73	0	0	TRUE		32	-24	0	1.65	12.35	1	12.22	1.78	0	0	TRUE		50	-38	0	1.71	12.29	1	12.17	1.83	0	0	TRUE		98	-108	0	1.9	12.1	1	12.14	1.86	0	0	TRUE
	img_zero_633.txt	0	18	-16	0	1.55	12.45	1	12.4	1.6	0	0	TRUE		36	-16	0	1.6	12.4	1	12.05	1.95	0	0	TRUE		52	-40	0	1.69	12.31	1	12.19	1.81	0	0	TRUE		126	-96	0	1.79	12.21	1	12.09	1.91	0	0	TRUE
	img_zero_634.txt	1	-2	4	1	11.49	2.51	0	2.2	11.8	1	1	TRUE		16	-4	0	1.95	12.05	1	11.44	2.56	0	0	TRUE		8	-8	0	2.51	11.49	1	11.49	2.51	0	0	TRUE		32	-42	0	2.39	11.61	1	11.73	2.27	0	0	TRUE
	img_zero_635.txt	1	-8	6	1	12.1	1.9	0	2.03	11.97	1	1	TRUE		-4	8	1	11.44	2.56	0	2.26	11.74	1	1	TRUE		0	16	1	7	7	0	2.2	11.8	1	1	TRUE		-18	28	1	11.36	2.64	0	2.45	11.55	1	1	TRUE
	img_zero_636.txt	0	10	-4	0	1.81	12.19	1	11.8	2.2	0	0	TRUE		34	-18	0	1.63	12.37	1	12.1	1.9	0	0	TRUE		46	-30	0	1.75	12.25	1	12.07	1.93	0	0	TRUE		100	-74	0	1.89	12.11	1	11.97	2.03	0	0	TRUE
	img_zero_637.txt	0	24	-18	0	1.43	12.57	1	12.45	1.55	0	0	TRUE		56	-44	0	1.41	12.59	1	12.49	1.51	0	0	TRUE		76	-72	0	1.53	12.47	1	12.45	1.55	0	0	TRUE		176	-146	0	1.65	12.35	1	12.27	1.73	0	0	TRUE
	img_zero_638.txt	0	30	-24	0	1.33	12.67	1	12.57	1.43	0	0	TRUE		52	-36	0	1.44	12.56	1	12.4	1.6	0	0	TRUE		80	-64	0	1.51	12.49	1	12.4	1.6	0	0	TRUE		160	-150	0	1.69	12.31	1	12.28	1.72	0	0	TRUE
	img_zero_639.txt	0	20	-14	0	1.51	12.49	1	12.34	1.66	0	0	TRUE		54	-34	0	1.43	12.57	1	12.37	1.63	0	0	TRUE		70	-58	0	1.56	12.44	1	12.36	1.64	0	0	TRUE		148	-118	0	1.72	12.28	1	12.18	1.82	0	0	TRUE
	img_zero_64.txt	1	0	2	1	7	7	0	2.51	11.49	1	1	TRUE		24	-20	0	1.78	12.22	1	12.14	1.86	0	0	TRUE		16	-24	0	2.2	11.8	1	11.97	2.03	0	0	TRUE		52	-66	0	2.18	11.82	1	11.93	2.07	0	0	TRUE
	img_zero_640.txt	0	12	-6	0	1.73	12.27	1	11.97	2.03	0	0	TRUE		46	-26	0	1.5	12.5	1	12.26	1.74	0	0	TRUE		48	-28	0	1.73	12.27	1	12.04	1.96	0	0	TRUE		116	-98	0	1.83	12.17	1	12.1	1.9	0	0	TRUE
	img_zero_641.txt	0	24	-18	0	1.43	12.57	1	12.45	1.55	0	0	TRUE		52	-32	0	1.44	12.56	1	12.35	1.65	0	0	TRUE		66	-50	0	1.59	12.41	1	12.29	1.71	0	0	TRUE		156	-110	0	1.7	12.3	1	12.15	1.85	0	0	TRUE
	img_zero_642.txt	0	22	-16	0	1.46	12.54	1	12.4	1.6	0	0	TRUE		56	-32	0	1.41	12.59	1	12.35	1.65	0	0	TRUE		80	-60	0	1.51	12.49	1	12.37	1.63	0	0	TRUE		140	-102	0	1.75	12.25	1	12.11	1.89	0	0	TRUE
	img_zero_643.txt	0	24	-18	0	1.43	12.57	1	12.45	1.55	0	0	TRUE		54	-38	0	1.43	12.57	1	12.42	1.58	0	0	TRUE		68	-48	0	1.58	12.42	1	12.27	1.73	0	0	TRUE		150	-104	0	1.72	12.28	1	12.12	1.88	0	0	TRUE
	img_zero_644.txt	0	22	-16	0	1.46	12.54	1	12.4	1.6	0	0	TRUE		48	-36	0	1.48	12.52	1	12.4	1.6	0	0	TRUE		70	-62	0	1.56	12.44	1	12.38	1.62	0	0	TRUE		140	-130	0	1.75	12.25	1	12.22	1.78	0	0	TRUE
	img_zero_645.txt	0	24	-18	0	1.43	12.57	1	12.45	1.55	0	0	TRUE		54	-38	0	1.43	12.57	1	12.42	1.58	0	0	TRUE		90	-70	0	1.45	12.55	1	12.44	1.56	0	0	TRUE		168	-138	0	1.67	12.33	1	12.25	1.75	0	0	TRUE
	img_zero_646.txt	0	20	-18	0	1.51	12.49	1	12.45	1.55	0	0	TRUE		46	-30	0	1.5	12.5	1	12.32	1.68	0	0	TRUE		60	-44	0	1.63	12.37	1	12.24	1.76	0	0	TRUE		142	-120	0	1.74	12.26	1	12.18	1.82	0	0	TRUE
	img_zero_647.txt	0	32	-26	0	1.3	12.7	1	12.61	1.39	0	0	TRUE		54	-38	0	1.43	12.57	1	12.42	1.58	0	0	TRUE		74	-66	0	1.54	12.46	1	12.41	1.59	0	0	TRUE		154	-140	0	1.71	12.29	1	12.25	1.75	0	0	TRUE
	img_zero_648.txt	0	22	-20	0	1.46	12.54	1	12.49	1.51	0	0	TRUE		54	-38	0	1.43	12.57	1	12.42	1.58	0	0	TRUE		74	-54	0	1.54	12.46	1	12.32	1.68	0	0	TRUE		164	-138	0	1.68	12.32	1	12.25	1.75	0	0	TRUE
	img_zero_649.txt	0	18	-12	0	1.55	12.45	1	12.27	1.73	0	0	TRUE		52	-32	0	1.44	12.56	1	12.35	1.65	0	0	TRUE		64	-52	0	1.6	12.4	1	12.31	1.69	0	0	TRUE		142	-124	0	1.74	12.26	1	12.2	1.8	0	0	TRUE
	img_zero_65.txt	0	26	-16	0	1.39	12.61	1	12.4	1.6	0	0	TRUE		30	-14	0	1.68	12.32	1	11.99	2.01	0	0	TRUE		48	-20	0	1.73	12.27	1	11.89	2.11	0	0	TRUE		94	-56	0	1.92	12.08	1	11.85	2.15	0	0	TRUE
	img_zero_650.txt	0	28	-18	0	1.36	12.64	1	12.45	1.55	0	0	TRUE		38	-34	0	1.58	12.42	1	12.37	1.63	0	0	TRUE		66	-58	0	1.59	12.41	1	12.36	1.64	0	0	TRUE		146	-96	0	1.73	12.27	1	12.09	1.91	0	0	TRUE
	img_zero_651.txt	0	16	-6	0	1.6	12.4	1	11.97	2.03	0	0	TRUE		42	-26	0	1.54	12.46	1	12.26	1.74	0	0	TRUE		50	-30	0	1.71	12.29	1	12.07	1.93	0	0	TRUE		96	-58	0	1.91	12.09	1	11.87	2.13	0	0	TRUE
	img_zero_652.txt	0	16	-14	0	1.6	12.4	1	12.34	1.66	0	0	TRUE		32	-32	0	1.65	12.35	1	12.35	1.65	0	0	TRUE		40	-40	0	1.81	12.19	1	12.19	1.81	0	0	TRUE		100	-98	0	1.89	12.11	1	12.1	1.9	0	0	TRUE
	img_zero_653.txt	0	26	-20	0	1.39	12.61	1	12.49	1.51	0	0	TRUE		50	-30	0	1.46	12.54	1	12.32	1.68	0	0	TRUE		64	-52	0	1.6	12.4	1	12.31	1.69	0	0	TRUE		168	-122	0	1.67	12.33	1	12.19	1.81	0	0	TRUE
	img_zero_654.txt	0	20	-18	0	1.51	12.49	1	12.45	1.55	0	0	TRUE		42	-30	0	1.54	12.46	1	12.32	1.68	0	0	TRUE		80	-52	0	1.51	12.49	1	12.31	1.69	0	0	TRUE		134	-88	0	1.77	12.23	1	12.05	1.95	0	0	TRUE
	img_zero_655.txt	0	16	-14	0	1.6	12.4	1	12.34	1.66	0	0	TRUE		54	-46	0	1.43	12.57	1	12.5	1.5	0	0	TRUE		64	-56	0	1.6	12.4	1	12.34	1.66	0	0	TRUE		162	-108	0	1.68	12.32	1	12.14	1.86	0	0	TRUE
	img_zero_656.txt	0	10	-8	0	1.81	12.19	1	12.1	1.9	0	0	TRUE		32	-24	0	1.65	12.35	1	12.22	1.78	0	0	TRUE		50	-26	0	1.71	12.29	1	12.01	1.99	0	0	TRUE		104	-42	0	1.88	12.12	1	11.73	2.27	0	0	TRUE
	img_zero_657.txt	0	14	-8	0	1.66	12.34	1	12.1	1.9	0	0	TRUE		30	-30	0	1.68	12.32	1	12.32	1.68	0	0	TRUE		44	-36	0	1.76	12.24	1	12.15	1.85	0	0	TRUE		120	-110	0	1.82	12.18	1	12.15	1.85	0	0	TRUE
	img_zero_658.txt	0	16	-6	0	1.6	12.4	1	11.97	2.03	0	0	TRUE		44	-28	0	1.51	12.49	1	12.29	1.71	0	0	TRUE		60	-36	0	1.63	12.37	1	12.15	1.85	0	0	TRUE		138	-68	0	1.75	12.25	1	11.94	2.06	0	0	TRUE
	img_zero_659.txt	0	10	-12	0	1.81	12.19	1	12.27	1.73	0	0	TRUE		20	-16	0	1.86	12.14	1	12.05	1.95	0	0	TRUE		32	-28	0	1.9	12.1	1	12.04	1.96	0	0	TRUE		68	-74	0	2.06	11.94	1	11.97	2.03	0	0	TRUE
	img_zero_66.txt	0	14	-8	0	1.66	12.34	1	12.1	1.9	0	0	TRUE		30	-22	0	1.68	12.32	1	12.18	1.82	0	0	TRUE		38	-30	0	1.83	12.17	1	12.07	1.93	0	0	TRUE		88	-78	0	1.95	12.05	1	12	2	0	0	TRUE
	img_zero_660.txt	0	16	-10	0	1.6	12.4	1	12.19	1.81	0	0	TRUE		50	-34	0	1.46	12.54	1	12.37	1.63	0	0	TRUE		70	-42	0	1.56	12.44	1	12.22	1.78	0	0	TRUE		136	-62	0	1.76	12.24	1	11.9	2.1	0	0	TRUE
	img_zero_661.txt	0	16	-10	0	1.6	12.4	1	12.19	1.81	0	0	TRUE		30	-26	0	1.68	12.32	1	12.26	1.74	0	0	TRUE		46	-30	0	1.75	12.25	1	12.07	1.93	0	0	TRUE		124	-90	0	1.8	12.2	1	12.06	1.94	0	0	TRUE
	img_zero_662.txt	0	8	-10	0	1.9	12.1	1	12.19	1.81	0	0	TRUE		24	-24	0	1.78	12.22	1	12.22	1.78	0	0	TRUE		36	-32	0	1.85	12.15	1	12.1	1.9	0	0	TRUE		110	-76	0	1.85	12.15	1	11.99	2.01	0	0	TRUE
	img_zero_663.txt	0	16	-14	0	1.6	12.4	1	12.34	1.66	0	0	TRUE		36	-28	0	1.6	12.4	1	12.29	1.71	0	0	TRUE		48	-40	0	1.73	12.27	1	12.19	1.81	0	0	TRUE		142	-112	0	1.74	12.26	1	12.15	1.85	0	0	TRUE
	img_zero_664.txt	0	26	-20	0	1.39	12.61	1	12.49	1.51	0	0	TRUE		54	-34	0	1.43	12.57	1	12.37	1.63	0	0	TRUE		64	-52	0	1.6	12.4	1	12.31	1.69	0	0	TRUE		138	-108	0	1.75	12.25	1	12.14	1.86	0	0	TRUE
	img_zero_665.txt	0	36	-30	0	1.25	12.75	1	12.67	1.33	0	0	TRUE		54	-34	0	1.43	12.57	1	12.37	1.63	0	0	TRUE		80	-60	0	1.51	12.49	1	12.37	1.63	0	0	TRUE		168	-126	0	1.67	12.33	1	12.21	1.79	0	0	TRUE
	img_zero_666.txt	0	16	-14	0	1.6	12.4	1	12.34	1.66	0	0	TRUE		40	-28	0	1.56	12.44	1	12.29	1.71	0	0	TRUE		50	-38	0	1.71	12.29	1	12.17	1.83	0	0	TRUE		130	-128	0	1.78	12.22	1	12.21	1.79	0	0	TRUE
	img_zero_667.txt	0	10	-8	0	1.81	12.19	1	12.1	1.9	0	0	TRUE		32	-32	0	1.65	12.35	1	12.35	1.65	0	0	TRUE		30	-30	0	1.93	12.07	1	12.07	1.93	0	0	TRUE		98	-104	0	1.9	12.1	1	12.12	1.88	0	0	TRUE
	img_zero_668.txt	0	24	-18	0	1.43	12.57	1	12.45	1.55	0	0	TRUE		52	-32	0	1.44	12.56	1	12.35	1.65	0	0	TRUE		62	-58	0	1.62	12.38	1	12.36	1.64	0	0	TRUE		130	-112	0	1.78	12.22	1	12.15	1.85	0	0	TRUE
	img_zero_669.txt	0	12	-10	0	1.73	12.27	1	12.19	1.81	0	0	TRUE		24	-12	0	1.78	12.22	1	11.92	2.08	0	0	TRUE		42	-34	0	1.78	12.22	1	12.12	1.88	0	0	TRUE		72	-86	0	2.04	11.96	1	12.04	1.96	0	0	TRUE
	img_zero_67.txt	0	30	-24	0	1.33	12.67	1	12.57	1.43	0	0	TRUE		50	-30	0	1.46	12.54	1	12.32	1.68	0	0	TRUE		84	-60	0	1.48	12.52	1	12.37	1.63	0	0	TRUE		156	-114	0	1.7	12.3	1	12.16	1.84	0	0	TRUE
	img_zero_670.txt	0	14	-12	0	1.66	12.34	1	12.27	1.73	0	0	TRUE		50	-34	0	1.46	12.54	1	12.37	1.63	0	0	TRUE		62	-42	0	1.62	12.38	1	12.22	1.78	0	0	TRUE		124	-102	0	1.8	12.2	1	12.11	1.89	0	0	TRUE
	img_zero_671.txt	0	8	-6	0	1.9	12.1	1	11.97	2.03	0	0	TRUE		30	-26	0	1.68	12.32	1	12.26	1.74	0	0	TRUE		34	-30	0	1.88	12.12	1	12.07	1.93	0	0	TRUE		114	-112	0	1.84	12.16	1	12.15	1.85	0	0	TRUE
	img_zero_672.txt	0	22	-20	0	1.46	12.54	1	12.49	1.51	0	0	TRUE		38	-42	0	1.58	12.42	1	12.46	1.54	0	0	TRUE		50	-42	0	1.71	12.29	1	12.22	1.78	0	0	TRUE		156	-126	0	1.7	12.3	1	12.21	1.79	0	0	TRUE
	img_zero_673.txt	0	10	-8	0	1.81	12.19	1	12.1	1.9	0	0	TRUE		34	-14	0	1.63	12.37	1	11.99	2.01	0	0	TRUE		60	-36	0	1.63	12.37	1	12.15	1.85	0	0	TRUE		90	-68	0	1.94	12.06	1	11.94	2.06	0	0	TRUE
	img_zero_674.txt	0	12	-6	0	1.73	12.27	1	11.97	2.03	0	0	TRUE		42	-30	0	1.54	12.46	1	12.32	1.68	0	0	TRUE		42	-34	0	1.78	12.22	1	12.12	1.88	0	0	TRUE		104	-90	0	1.88	12.12	1	12.06	1.94	0	0	TRUE
	img_zero_675.txt	0	2	0	0	2.51	11.49	1	7	7	0	0	TRUE		18	-10	0	1.9	12.1	1	11.84	2.16	0	0	TRUE		20	-12	0	2.11	11.89	1	11.67	2.33	0	0	TRUE		54	-52	0	2.16	11.84	1	11.82	2.18	0	0	TRUE
	img_zero_676.txt	0	18	-16	0	1.55	12.45	1	12.4	1.6	0	0	TRUE		42	-30	0	1.54	12.46	1	12.32	1.68	0	0	TRUE		58	-50	0	1.64	12.36	1	12.29	1.71	0	0	TRUE		152	-130	0	1.71	12.29	1	12.22	1.78	0	0	TRUE
	img_zero_677.txt	0	16	-14	0	1.6	12.4	1	12.34	1.66	0	0	TRUE		42	-26	0	1.54	12.46	1	12.26	1.74	0	0	TRUE		64	-40	0	1.6	12.4	1	12.19	1.81	0	0	TRUE		122	-96	0	1.81	12.19	1	12.09	1.91	0	0	TRUE
	img_zero_678.txt	0	24	-18	0	1.43	12.57	1	12.45	1.55	0	0	TRUE		54	-34	0	1.43	12.57	1	12.37	1.63	0	0	TRUE		70	-54	0	1.56	12.44	1	12.32	1.68	0	0	TRUE		154	-92	0	1.71	12.29	1	12.07	1.93	0	0	TRUE
	img_zero_679.txt	0	8	-6	0	1.9	12.1	1	11.97	2.03	0	0	TRUE		18	-18	0	1.9	12.1	1	12.1	1.9	0	0	TRUE		30	-18	0	1.93	12.07	1	11.85	2.15	0	0	TRUE		64	-70	0	2.09	11.91	1	11.95	2.05	0	0	TRUE
	img_zero_68.txt	0	22	-12	0	1.46	12.54	1	12.27	1.73	0	0	TRUE		38	-22	0	1.58	12.42	1	12.18	1.82	0	0	TRUE		48	-20	0	1.73	12.27	1	11.89	2.11	0	0	TRUE		94	-68	0	1.92	12.08	1	11.94	2.06	0	0	TRUE
	img_zero_680.txt	0	12	-10	0	1.73	12.27	1	12.19	1.81	0	0	TRUE		46	-26	0	1.5	12.5	1	12.26	1.74	0	0	TRUE		56	-48	0	1.66	12.34	1	12.27	1.73	0	0	TRUE		110	-112	0	1.85	12.15	1	12.15	1.85	0	0	TRUE
	img_zero_681.txt	0	22	-20	0	1.46	12.54	1	12.49	1.51	0	0	TRUE		42	-34	0	1.54	12.46	1	12.37	1.63	0	0	TRUE		56	-52	0	1.66	12.34	1	12.31	1.69	0	0	TRUE		130	-132	0	1.78	12.22	1	12.23	1.77	0	0	TRUE
	img_zero_682.txt	0	16	-14	0	1.6	12.4	1	12.34	1.66	0	0	TRUE		36	-24	0	1.6	12.4	1	12.22	1.78	0	0	TRUE		52	-44	0	1.69	12.31	1	12.24	1.76	0	0	TRUE		102	-112	0	1.89	12.11	1	12.15	1.85	0	0	TRUE
	img_zero_683.txt	0	10	-8	0	1.81	12.19	1	12.1	1.9	0	0	TRUE		20	-16	0	1.86	12.14	1	12.05	1.95	0	0	TRUE		36	-24	0	1.85	12.15	1	11.97	2.03	0	0	TRUE		80	-98	0	1.99	12.01	1	12.1	1.9	0	0	TRUE
	img_zero_684.txt	0	16	-14	0	1.6	12.4	1	12.34	1.66	0	0	TRUE		34	-18	0	1.63	12.37	1	12.1	1.9	0	0	TRUE		50	-30	0	1.71	12.29	1	12.07	1.93	0	0	TRUE		98	-92	0	1.9	12.1	1	12.07	1.93	0	0	TRUE
	img_zero_685.txt	0	12	-10	0	1.73	12.27	1	12.19	1.81	0	0	TRUE		22	-14	0	1.82	12.18	1	11.99	2.01	0	0	TRUE		42	-34	0	1.78	12.22	1	12.12	1.88	0	0	TRUE		94	-104	0	1.92	12.08	1	12.12	1.88	0	0	TRUE
	img_zero_686.txt	0	4	-2	0	2.2	11.8	1	11.49	2.51	0	0	TRUE		14	-10	0	2.01	11.99	1	11.84	2.16	0	0	TRUE		32	-16	0	1.9	12.1	1	11.8	2.2	0	0	TRUE		54	-64	0	2.16	11.84	1	11.91	2.09	0	0	TRUE
	img_zero_687.txt	0	12	-10	0	1.73	12.27	1	12.19	1.81	0	0	TRUE		44	-28	0	1.51	12.49	1	12.29	1.71	0	0	TRUE		50	-46	0	1.71	12.29	1	12.25	1.75	0	0	TRUE		112	-110	0	1.85	12.15	1	12.15	1.85	0	0	TRUE
	img_zero_688.txt	0	26	-16	0	1.39	12.61	1	12.4	1.6	0	0	TRUE		44	-20	0	1.51	12.49	1	12.14	1.86	0	0	TRUE		70	-34	0	1.56	12.44	1	12.12	1.88	0	0	TRUE		80	-58	0	1.99	12.01	1	11.87	2.13	0	0	TRUE
	img_zero_689.txt	0	6	0	0	2.03	11.97	1	7	7	0	0	TRUE		42	-18	0	1.54	12.46	1	12.1	1.9	0	0	TRUE		56	-24	0	1.66	12.34	1	11.97	2.03	0	0	TRUE		100	-42	0	1.89	12.11	1	11.73	2.27	0	0	TRUE
	img_zero_69.txt	0	16	-14	0	1.6	12.4	1	12.34	1.66	0	0	TRUE		38	-26	0	1.58	12.42	1	12.26	1.74	0	0	TRUE		64	-32	0	1.6	12.4	1	12.1	1.9	0	0	TRUE		112	-42	0	1.85	12.15	1	11.73	2.27	0	0	TRUE
	img_zero_690.txt	0	18	-12	0	1.55	12.45	1	12.27	1.73	0	0	TRUE		46	-18	0	1.5	12.5	1	12.1	1.9	0	0	TRUE		70	-46	0	1.56	12.44	1	12.25	1.75	0	0	TRUE		104	-70	0	1.88	12.12	1	11.95	2.05	0	0	TRUE
	img_zero_691.txt	0	22	-16	0	1.46	12.54	1	12.4	1.6	0	0	TRUE		48	-28	0	1.48	12.52	1	12.29	1.71	0	0	TRUE		66	-42	0	1.59	12.41	1	12.22	1.78	0	0	TRUE		130	-104	0	1.78	12.22	1	12.12	1.88	0	0	TRUE
	img_zero_692.txt	0	6	0	0	2.03	11.97	1	7	7	0	0	TRUE		4	-4	0	2.56	11.44	1	11.44	2.56	0	0	TRUE		18	-6	0	2.15	11.85	1	11.37	2.63	0	0	TRUE		36	-26	0	2.34	11.66	1	11.52	2.48	0	0	TRUE
	img_zero_693.txt	0	26	-20	0	1.39	12.61	1	12.49	1.51	0	0	TRUE		52	-28	0	1.44	12.56	1	12.29	1.71	0	0	TRUE		66	-46	0	1.59	12.41	1	12.25	1.75	0	0	TRUE		150	-100	0	1.72	12.28	1	12.11	1.89	0	0	TRUE
	img_zero_694.txt	0	24	-18	0	1.43	12.57	1	12.45	1.55	0	0	TRUE		54	-34	0	1.43	12.57	1	12.37	1.63	0	0	TRUE		74	-46	0	1.54	12.46	1	12.25	1.75	0	0	TRUE		140	-94	0	1.75	12.25	1	12.08	1.92	0	0	TRUE
	img_zero_695.txt	0	22	-20	0	1.46	12.54	1	12.49	1.51	0	0	TRUE		46	-22	0	1.5	12.5	1	12.18	1.82	0	0	TRUE		62	-38	0	1.62	12.38	1	12.17	1.83	0	0	TRUE		114	-88	0	1.84	12.16	1	12.05	1.95	0	0	TRUE
	img_zero_696.txt	0	26	-20	0	1.39	12.61	1	12.49	1.51	0	0	TRUE		46	-22	0	1.5	12.5	1	12.18	1.82	0	0	TRUE		64	-44	0	1.6	12.4	1	12.24	1.76	0	0	TRUE		136	-106	0	1.76	12.24	1	12.13	1.87	0	0	TRUE
	img_zero_697.txt	0	16	-10	0	1.6	12.4	1	12.19	1.81	0	0	TRUE		50	-30	0	1.46	12.54	1	12.32	1.68	0	0	TRUE		60	-48	0	1.63	12.37	1	12.27	1.73	0	0	TRUE		120	-98	0	1.82	12.18	1	12.1	1.9	0	0	TRUE
	img_zero_698.txt	0	8	-6	0	1.9	12.1	1	11.97	2.03	0	0	TRUE		40	-20	0	1.56	12.44	1	12.14	1.86	0	0	TRUE		50	-34	0	1.71	12.29	1	12.12	1.88	0	0	TRUE		106	-72	0	1.87	12.13	1	11.96	2.04	0	0	TRUE
	img_zero_699.txt	0	14	-12	0	1.66	12.34	1	12.27	1.73	0	0	TRUE		32	-24	0	1.65	12.35	1	12.22	1.78	0	0	TRUE		46	-38	0	1.75	12.25	1	12.17	1.83	0	0	TRUE		106	-100	0	1.87	12.13	1	12.11	1.89	0	0	TRUE
	img_zero_7.txt	0	16	-10	0	1.6	12.4	1	12.19	1.81	0	0	TRUE		48	-28	0	1.48	12.52	1	12.29	1.71	0	0	TRUE		68	-48	0	1.58	12.42	1	12.27	1.73	0	0	TRUE		100	-78	0	1.89	12.11	1	12	2	0	0	TRUE
	img_zero_70.txt	0	20	-14	0	1.51	12.49	1	12.34	1.66	0	0	TRUE		52	-32	0	1.44	12.56	1	12.35	1.65	0	0	TRUE		76	-56	0	1.53	12.47	1	12.34	1.66	0	0	TRUE		154	-112	0	1.71	12.29	1	12.15	1.85	0	0	TRUE
	img_zero_700.txt	0	16	-14	0	1.6	12.4	1	12.34	1.66	0	0	TRUE		50	-38	0	1.46	12.54	1	12.42	1.58	0	0	TRUE		68	-52	0	1.58	12.42	1	12.31	1.69	0	0	TRUE		136	-98	0	1.76	12.24	1	12.1	1.9	0	0	TRUE
	img_zero_701.txt	0	22	-16	0	1.46	12.54	1	12.4	1.6	0	0	TRUE		60	-36	0	1.38	12.62	1	12.4	1.6	0	0	TRUE		88	-68	0	1.46	12.54	1	12.42	1.58	0	0	TRUE		182	-136	0	1.63	12.37	1	12.24	1.76	0	0	TRUE
	img_zero_702.txt	0	22	-20	0	1.46	12.54	1	12.49	1.51	0	0	TRUE		44	-40	0	1.51	12.49	1	12.44	1.56	0	0	TRUE		68	-64	0	1.58	12.42	1	12.4	1.6	0	0	TRUE		180	-146	0	1.64	12.36	1	12.27	1.73	0	0	TRUE
	img_zero_703.txt	0	18	-16	0	1.55	12.45	1	12.4	1.6	0	0	TRUE		50	-38	0	1.46	12.54	1	12.42	1.58	0	0	TRUE		72	-68	0	1.55	12.45	1	12.42	1.58	0	0	TRUE		164	-150	0	1.68	12.32	1	12.28	1.72	0	0	TRUE
	img_zero_704.txt	0	14	-12	0	1.66	12.34	1	12.27	1.73	0	0	TRUE		36	-24	0	1.6	12.4	1	12.22	1.78	0	0	TRUE		48	-40	0	1.73	12.27	1	12.19	1.81	0	0	TRUE		114	-92	0	1.84	12.16	1	12.07	1.93	0	0	TRUE
	img_zero_705.txt	0	20	-18	0	1.51	12.49	1	12.45	1.55	0	0	TRUE		44	-40	0	1.51	12.49	1	12.44	1.56	0	0	TRUE		58	-50	0	1.64	12.36	1	12.29	1.71	0	0	TRUE		158	-132	0	1.7	12.3	1	12.23	1.77	0	0	TRUE
	img_zero_706.txt	0	6	-4	0	2.03	11.97	1	11.8	2.2	0	0	TRUE		28	-32	0	1.71	12.29	1	12.35	1.65	0	0	TRUE		26	-22	0	1.99	12.01	1	11.93	2.07	0	0	TRUE		74	-76	0	2.03	11.97	1	11.99	2.01	0	0	TRUE
	img_zero_707.txt	0	14	-12	0	1.66	12.34	1	12.27	1.73	0	0	TRUE		32	-32	0	1.65	12.35	1	12.35	1.65	0	0	TRUE		44	-40	0	1.76	12.24	1	12.19	1.81	0	0	TRUE		108	-106	0	1.86	12.14	1	12.13	1.87	0	0	TRUE
	img_zero_708.txt	0	10	-8	0	1.81	12.19	1	12.1	1.9	0	0	TRUE		32	-28	0	1.65	12.35	1	12.29	1.71	0	0	TRUE		42	-34	0	1.78	12.22	1	12.12	1.88	0	0	TRUE		128	-114	0	1.79	12.21	1	12.16	1.84	0	0	TRUE
	img_zero_709.txt	0	16	-14	0	1.6	12.4	1	12.34	1.66	0	0	TRUE		34	-34	0	1.63	12.37	1	12.37	1.63	0	0	TRUE		52	-44	0	1.69	12.31	1	12.24	1.76	0	0	TRUE		144	-126	0	1.74	12.26	1	12.21	1.79	0	0	TRUE
	img_zero_71.txt	0	10	-8	0	1.81	12.19	1	12.1	1.9	0	0	TRUE		26	-30	0	1.74	12.26	1	12.32	1.68	0	0	TRUE		48	-40	0	1.73	12.27	1	12.19	1.81	0	0	TRUE		70	-60	0	2.05	11.95	1	11.88	2.12	0	0	TRUE
	img_zero_710.txt	0	10	-8	0	1.81	12.19	1	12.1	1.9	0	0	TRUE		28	-24	0	1.71	12.29	1	12.22	1.78	0	0	TRUE		42	-34	0	1.78	12.22	1	12.12	1.88	0	0	TRUE		94	-84	0	1.92	12.08	1	12.03	1.97	0	0	TRUE
	img_zero_711.txt	0	16	-10	0	1.6	12.4	1	12.19	1.81	0	0	TRUE		48	-32	0	1.48	12.52	1	12.35	1.65	0	0	TRUE		60	-56	0	1.63	12.37	1	12.34	1.66	0	0	TRUE		146	-124	0	1.73	12.27	1	12.2	1.8	0	0	TRUE
	img_zero_712.txt	0	12	-6	0	1.73	12.27	1	11.97	2.03	0	0	TRUE		38	-6	0	1.58	12.42	1	11.62	2.38	0	0	TRUE		42	-18	0	1.78	12.22	1	11.85	2.15	0	0	TRUE		70	-24	0	2.05	11.95	1	11.49	2.51	0	0	TRUE
	img_zero_713.txt	0	4	-2	0	2.2	11.8	1	11.49	2.51	0	0	TRUE		24	-8	0	1.78	12.22	1	11.74	2.26	0	0	TRUE		34	-26	0	1.88	12.12	1	12.01	1.99	0	0	TRUE		78	-72	0	2	12	1	11.96	2.04	0	0	TRUE
	img_zero_714.txt	0	16	-10	0	1.6	12.4	1	12.19	1.81	0	0	TRUE		40	-20	0	1.56	12.44	1	12.14	1.86	0	0	TRUE		46	-38	0	1.75	12.25	1	12.17	1.83	0	0	TRUE		112	-74	0	1.85	12.15	1	11.97	2.03	0	0	TRUE
	img_zero_715.txt	0	12	-10	0	1.73	12.27	1	12.19	1.81	0	0	TRUE		34	-14	0	1.63	12.37	1	11.99	2.01	0	0	TRUE		42	-30	0	1.78	12.22	1	12.07	1.93	0	0	TRUE		108	-94	0	1.86	12.14	1	12.08	1.92	0	0	TRUE
	img_zero_716.txt	0	12	-6	0	1.73	12.27	1	11.97	2.03	0	0	TRUE		32	-12	0	1.65	12.35	1	11.92	2.08	0	0	TRUE		38	-22	0	1.83	12.17	1	11.93	2.07	0	0	TRUE		92	-46	0	1.93	12.07	1	11.77	2.23	0	0	TRUE
	img_zero_717.txt	0	16	-10	0	1.6	12.4	1	12.19	1.81	0	0	TRUE		36	-24	0	1.6	12.4	1	12.22	1.78	0	0	TRUE		38	-38	0	1.83	12.17	1	12.17	1.83	0	0	TRUE		108	-94	0	1.86	12.14	1	12.08	1.92	0	0	TRUE
	img_zero_718.txt	0	14	-8	0	1.66	12.34	1	12.1	1.9	0	0	TRUE		36	-16	0	1.6	12.4	1	12.05	1.95	0	0	TRUE		60	-44	0	1.63	12.37	1	12.24	1.76	0	0	TRUE		98	-84	0	1.9	12.1	1	12.03	1.97	0	0	TRUE
	img_zero_719.txt	1	2	4	1	2.51	11.49	1	2.2	11.8	1	Ambigous	FALSE		18	-6	0	1.9	12.1	1	11.62	2.38	0	0	TRUE		36	-20	0	1.85	12.15	1	11.89	2.11	0	0	TRUE		64	-38	0	2.09	11.91	1	11.69	2.31	0	0	TRUE
	img_zero_72.txt	0	20	-10	0	1.51	12.49	1	12.19	1.81	0	0	TRUE		36	-20	0	1.6	12.4	1	12.14	1.86	0	0	TRUE		38	-6	0	1.83	12.17	1	11.37	2.63	0	0	TRUE		76	-58	0	2.01	11.99	1	11.87	2.13	0	0	TRUE
	img_zero_720.txt	0	6	-4	0	2.03	11.97	1	11.8	2.2	0	0	TRUE		30	-18	0	1.68	12.32	1	12.1	1.9	0	0	TRUE		42	-38	0	1.78	12.22	1	12.17	1.83	0	0	TRUE		86	-80	0	1.96	12.04	1	12.01	1.99	0	0	TRUE
	img_zero_721.txt	0	18	-16	0	1.55	12.45	1	12.4	1.6	0	0	TRUE		36	-28	0	1.6	12.4	1	12.29	1.71	0	0	TRUE		46	-34	0	1.75	12.25	1	12.12	1.88	0	0	TRUE		130	-120	0	1.78	12.22	1	12.18	1.82	0	0	TRUE
	img_zero_722.txt	0	18	-16	0	1.55	12.45	1	12.4	1.6	0	0	TRUE		38	-18	0	1.58	12.42	1	12.1	1.9	0	0	TRUE		58	-42	0	1.64	12.36	1	12.22	1.78	0	0	TRUE		114	-104	0	1.84	12.16	1	12.12	1.88	0	0	TRUE
	img_zero_723.txt	0	16	-14	0	1.6	12.4	1	12.34	1.66	0	0	TRUE		34	-18	0	1.63	12.37	1	12.1	1.9	0	0	TRUE		54	-42	0	1.68	12.32	1	12.22	1.78	0	0	TRUE		112	-110	0	1.85	12.15	1	12.15	1.85	0	0	TRUE
	img_zero_724.txt	0	12	-10	0	1.73	12.27	1	12.19	1.81	0	0	TRUE		32	-16	0	1.65	12.35	1	12.05	1.95	0	0	TRUE		56	-36	0	1.66	12.34	1	12.15	1.85	0	0	TRUE		94	-92	0	1.92	12.08	1	12.07	1.93	0	0	TRUE
	img_zero_725.txt	0	20	-18	0	1.51	12.49	1	12.45	1.55	0	0	TRUE		44	-24	0	1.51	12.49	1	12.22	1.78	0	0	TRUE		62	-46	0	1.62	12.38	1	12.25	1.75	0	0	TRUE		128	-110	0	1.79	12.21	1	12.15	1.85	0	0	TRUE
	img_zero_726.txt	0	10	-4	0	1.81	12.19	1	11.8	2.2	0	0	TRUE		40	-28	0	1.56	12.44	1	12.29	1.71	0	0	TRUE		46	-38	0	1.75	12.25	1	12.17	1.83	0	0	TRUE		98	-100	0	1.9	12.1	1	12.11	1.89	0	0	TRUE
	img_zero_727.txt	0	6	-4	0	2.03	11.97	1	11.8	2.2	0	0	TRUE		16	-12	0	1.95	12.05	1	11.92	2.08	0	0	TRUE		22	-14	0	2.07	11.93	1	11.74	2.26	0	0	TRUE		48	-78	0	2.21	11.79	1	12	2	0	0	TRUE
	img_zero_728.txt	0	16	-14	0	1.6	12.4	1	12.34	1.66	0	0	TRUE		46	-26	0	1.5	12.5	1	12.26	1.74	0	0	TRUE		50	-50	0	1.71	12.29	1	12.29	1.71	0	0	TRUE		144	-118	0	1.74	12.26	1	12.18	1.82	0	0	TRUE
	img_zero_729.txt	0	22	-16	0	1.46	12.54	1	12.4	1.6	0	0	TRUE		50	-30	0	1.46	12.54	1	12.32	1.68	0	0	TRUE		56	-52	0	1.66	12.34	1	12.31	1.69	0	0	TRUE		142	-92	0	1.74	12.26	1	12.07	1.93	0	0	TRUE
	img_zero_73.txt	0	28	-22	0	1.36	12.64	1	12.54	1.46	0	0	TRUE		48	-24	0	1.48	12.52	1	12.22	1.78	0	0	TRUE		66	-34	0	1.59	12.41	1	12.12	1.88	0	0	TRUE		134	-88	0	1.77	12.23	1	12.05	1.95	0	0	TRUE
	img_zero_730.txt	0	8	-6	0	1.9	12.1	1	11.97	2.03	0	0	TRUE		22	-18	0	1.82	12.18	1	12.1	1.9	0	0	TRUE		40	-28	0	1.81	12.19	1	12.04	1.96	0	0	TRUE		80	-90	0	1.99	12.01	1	12.06	1.94	0	0	TRUE
	img_zero_731.txt	0	24	-18	0	1.43	12.57	1	12.45	1.55	0	0	TRUE		52	-32	0	1.44	12.56	1	12.35	1.65	0	0	TRUE		62	-46	0	1.62	12.38	1	12.25	1.75	0	0	TRUE		152	-106	0	1.71	12.29	1	12.13	1.87	0	0	TRUE
	img_zero_732.txt	0	24	-18	0	1.43	12.57	1	12.45	1.55	0	0	TRUE		46	-30	0	1.5	12.5	1	12.32	1.68	0	0	TRUE		62	-34	0	1.62	12.38	1	12.12	1.88	0	0	TRUE		146	-84	0	1.73	12.27	1	12.03	1.97	0	0	TRUE
	img_zero_733.txt	0	28	-18	0	1.36	12.64	1	12.45	1.55	0	0	TRUE		38	-22	0	1.58	12.42	1	12.18	1.82	0	0	TRUE		56	-32	0	1.66	12.34	1	12.1	1.9	0	0	TRUE		126	-56	0	1.79	12.21	1	11.85	2.15	0	0	TRUE
	img_zero_734.txt	0	24	-14	0	1.43	12.57	1	12.34	1.66	0	0	TRUE		42	-30	0	1.54	12.46	1	12.32	1.68	0	0	TRUE		52	-36	0	1.69	12.31	1	12.15	1.85	0	0	TRUE		140	-106	0	1.75	12.25	1	12.13	1.87	0	0	TRUE
	img_zero_735.txt	0	14	-16	0	1.66	12.34	1	12.4	1.6	0	0	TRUE		46	-30	0	1.5	12.5	1	12.32	1.68	0	0	TRUE		70	-50	0	1.56	12.44	1	12.29	1.71	0	0	TRUE		148	-114	0	1.72	12.28	1	12.16	1.84	0	0	TRUE
	img_zero_736.txt	0	26	-20	0	1.39	12.61	1	12.49	1.51	0	0	TRUE		48	-40	0	1.48	12.52	1	12.44	1.56	0	0	TRUE		66	-46	0	1.59	12.41	1	12.25	1.75	0	0	TRUE		150	-132	0	1.72	12.28	1	12.23	1.77	0	0	TRUE
	img_zero_737.txt	0	14	-4	0	1.66	12.34	1	11.8	2.2	0	0	TRUE		20	-20	0	1.86	12.14	1	12.14	1.86	0	0	TRUE		28	-12	0	1.96	12.04	1	11.67	2.33	0	0	TRUE		66	-12	0	2.07	11.93	1	11.18	2.82	0	0	TRUE
	img_zero_738.txt	0	20	-18	0	1.51	12.49	1	12.45	1.55	0	0	TRUE		44	-28	0	1.51	12.49	1	12.29	1.71	0	0	TRUE		62	-34	0	1.62	12.38	1	12.12	1.88	0	0	TRUE		144	-70	0	1.74	12.26	1	11.95	2.05	0	0	TRUE
	img_zero_739.txt	0	20	-14	0	1.51	12.49	1	12.34	1.66	0	0	TRUE		52	-32	0	1.44	12.56	1	12.35	1.65	0	0	TRUE		82	-50	0	1.49	12.51	1	12.29	1.71	0	0	TRUE		122	-84	0	1.81	12.19	1	12.03	1.97	0	0	TRUE
	img_zero_74.txt	0	14	-12	0	1.66	12.34	1	12.27	1.73	0	0	TRUE		42	-26	0	1.54	12.46	1	12.26	1.74	0	0	TRUE		58	-34	0	1.64	12.36	1	12.12	1.88	0	0	TRUE		114	-84	0	1.84	12.16	1	12.03	1.97	0	0	TRUE
	img_zero_740.txt	0	24	-14	0	1.43	12.57	1	12.34	1.66	0	0	TRUE		48	-36	0	1.48	12.52	1	12.4	1.6	0	0	TRUE		72	-36	0	1.55	12.45	1	12.15	1.85	0	0	TRUE		134	-84	0	1.77	12.23	1	12.03	1.97	0	0	TRUE
	img_zero_741.txt	0	26	-16	0	1.39	12.61	1	12.4	1.6	0	0	TRUE		34	-30	0	1.63	12.37	1	12.32	1.68	0	0	TRUE		46	-30	0	1.75	12.25	1	12.07	1.93	0	0	TRUE		126	-88	0	1.79	12.21	1	12.05	1.95	0	0	TRUE
	img_zero_742.txt	0	20	-10	0	1.51	12.49	1	12.19	1.81	0	0	TRUE		44	-24	0	1.51	12.49	1	12.22	1.78	0	0	TRUE		64	-44	0	1.6	12.4	1	12.24	1.76	0	0	TRUE		130	-72	0	1.78	12.22	1	11.96	2.04	0	0	TRUE
	img_zero_743.txt	0	20	-14	0	1.51	12.49	1	12.34	1.66	0	0	TRUE		42	-26	0	1.54	12.46	1	12.26	1.74	0	0	TRUE		48	-28	0	1.73	12.27	1	12.04	1.96	0	0	TRUE		106	-76	0	1.87	12.13	1	11.99	2.01	0	0	TRUE
	img_zero_744.txt	0	26	-16	0	1.39	12.61	1	12.4	1.6	0	0	TRUE		46	-30	0	1.5	12.5	1	12.32	1.68	0	0	TRUE		70	-46	0	1.56	12.44	1	12.25	1.75	0	0	TRUE		140	-82	0	1.75	12.25	1	12.02	1.98	0	0	TRUE
	img_zero_745.txt	0	16	-14	0	1.6	12.4	1	12.34	1.66	0	0	TRUE		50	-34	0	1.46	12.54	1	12.37	1.63	0	0	TRUE		64	-48	0	1.6	12.4	1	12.27	1.73	0	0	TRUE		136	-106	0	1.76	12.24	1	12.13	1.87	0	0	TRUE
	img_zero_746.txt	0	32	-26	0	1.3	12.7	1	12.61	1.39	0	0	TRUE		50	-42	0	1.46	12.54	1	12.46	1.54	0	0	TRUE		84	-60	0	1.48	12.52	1	12.37	1.63	0	0	TRUE		182	-164	0	1.63	12.37	1	12.32	1.68	0	0	TRUE
	img_zero_747.txt	0	12	-6	0	1.73	12.27	1	11.97	2.03	0	0	TRUE		54	-38	0	1.43	12.57	1	12.42	1.58	0	0	TRUE		80	-56	0	1.51	12.49	1	12.34	1.66	0	0	TRUE		140	-114	0	1.75	12.25	1	12.16	1.84	0	0	TRUE
	img_zero_748.txt	0	28	-22	0	1.36	12.64	1	12.54	1.46	0	0	TRUE		54	-46	0	1.43	12.57	1	12.5	1.5	0	0	TRUE		78	-54	0	1.52	12.48	1	12.32	1.68	0	0	TRUE		192	-126	0	1.61	12.39	1	12.21	1.79	0	0	TRUE
	img_zero_749.txt	0	24	-18	0	1.43	12.57	1	12.45	1.55	0	0	TRUE		56	-40	0	1.41	12.59	1	12.44	1.56	0	0	TRUE		78	-62	0	1.52	12.48	1	12.38	1.62	0	0	TRUE		162	-124	0	1.68	12.32	1	12.2	1.8	0	0	TRUE
	img_zero_75.txt	0	28	-18	0	1.36	12.64	1	12.45	1.55	0	0	TRUE		34	-18	0	1.63	12.37	1	12.1	1.9	0	0	TRUE		48	-20	0	1.73	12.27	1	11.89	2.11	0	0	TRUE		130	-84	0	1.78	12.22	1	12.03	1.97	0	0	TRUE
	img_zero_750.txt	0	18	-12	0	1.55	12.45	1	12.27	1.73	0	0	TRUE		54	-42	0	1.43	12.57	1	12.46	1.54	0	0	TRUE		78	-54	0	1.52	12.48	1	12.32	1.68	0	0	TRUE		148	-106	0	1.72	12.28	1	12.13	1.87	0	0	TRUE
	img_zero_751.txt	0	28	-30	0	1.36	12.64	1	12.67	1.33	0	0	TRUE		50	-46	0	1.46	12.54	1	12.5	1.5	0	0	TRUE		80	-64	0	1.51	12.49	1	12.4	1.6	0	0	TRUE		176	-166	0	1.65	12.35	1	12.33	1.67	0	0	TRUE
	img_zero_752.txt	0	24	-18	0	1.43	12.57	1	12.45	1.55	0	0	TRUE		52	-44	0	1.44	12.56	1	12.49	1.51	0	0	TRUE		80	-60	0	1.51	12.49	1	12.37	1.63	0	0	TRUE		158	-112	0	1.7	12.3	1	12.15	1.85	0	0	TRUE
	img_zero_753.txt	0	14	-8	0	1.66	12.34	1	12.1	1.9	0	0	TRUE		46	-42	0	1.5	12.5	1	12.46	1.54	0	0	TRUE		68	-56	0	1.58	12.42	1	12.34	1.66	0	0	TRUE		144	-102	0	1.74	12.26	1	12.11	1.89	0	0	TRUE
	img_zero_754.txt	0	20	-14	0	1.51	12.49	1	12.34	1.66	0	0	TRUE		50	-46	0	1.46	12.54	1	12.5	1.5	0	0	TRUE		72	-64	0	1.55	12.45	1	12.4	1.6	0	0	TRUE		158	-128	0	1.7	12.3	1	12.21	1.79	0	0	TRUE
	img_zero_755.txt	0	24	-18	0	1.43	12.57	1	12.45	1.55	0	0	TRUE		48	-40	0	1.48	12.52	1	12.44	1.56	0	0	TRUE		76	-40	0	1.53	12.47	1	12.19	1.81	0	0	TRUE		164	-98	0	1.68	12.32	1	12.1	1.9	0	0	TRUE
	img_zero_756.txt	0	24	-22	0	1.43	12.57	1	12.54	1.46	0	0	TRUE		56	-44	0	1.41	12.59	1	12.49	1.51	0	0	TRUE		72	-68	0	1.55	12.45	1	12.42	1.58	0	0	TRUE		184	-158	0	1.63	12.37	1	12.3	1.7	0	0	TRUE
	img_zero_757.txt	0	22	-20	0	1.46	12.54	1	12.49	1.51	0	0	TRUE		50	-34	0	1.46	12.54	1	12.37	1.63	0	0	TRUE		70	-66	0	1.56	12.44	1	12.41	1.59	0	0	TRUE		140	-158	0	1.75	12.25	1	12.3	1.7	0	0	TRUE
	img_zero_758.txt	0	22	-16	0	1.46	12.54	1	12.4	1.6	0	0	TRUE		50	-38	0	1.46	12.54	1	12.42	1.58	0	0	TRUE		76	-60	0	1.53	12.47	1	12.37	1.63	0	0	TRUE		174	-132	0	1.65	12.35	1	12.23	1.77	0	0	TRUE
	img_zero_759.txt	0	26	-20	0	1.39	12.61	1	12.49	1.51	0	0	TRUE		44	-44	0	1.51	12.49	1	12.49	1.51	0	0	TRUE		76	-68	0	1.53	12.47	1	12.42	1.58	0	0	TRUE		168	-146	0	1.67	12.33	1	12.27	1.73	0	0	TRUE
	img_zero_76.txt	0	22	-16	0	1.46	12.54	1	12.4	1.6	0	0	TRUE		60	-40	0	1.38	12.62	1	12.44	1.56	0	0	TRUE		84	-68	0	1.48	12.52	1	12.42	1.58	0	0	TRUE		172	-134	0	1.66	12.34	1	12.23	1.77	0	0	TRUE
	img_zero_760.txt	0	28	-22	0	1.36	12.64	1	12.54	1.46	0	0	TRUE		38	-34	0	1.58	12.42	1	12.37	1.63	0	0	TRUE		66	-58	0	1.59	12.41	1	12.36	1.64	0	0	TRUE		168	-142	0	1.67	12.33	1	12.26	1.74	0	0	TRUE
	img_zero_761.txt	0	24	-18	0	1.43	12.57	1	12.45	1.55	0	0	TRUE		58	-42	0	1.39	12.61	1	12.46	1.54	0	0	TRUE		76	-64	0	1.53	12.47	1	12.4	1.6	0	0	TRUE		176	-146	0	1.65	12.35	1	12.27	1.73	0	0	TRUE
	img_zero_762.txt	0	18	-16	0	1.55	12.45	1	12.4	1.6	0	0	TRUE		42	-30	0	1.54	12.46	1	12.32	1.68	0	0	TRUE		54	-54	0	1.68	12.32	1	12.32	1.68	0	0	TRUE		162	-132	0	1.68	12.32	1	12.23	1.77	0	0	TRUE
	img_zero_763.txt	0	24	-18	0	1.43	12.57	1	12.45	1.55	0	0	TRUE		48	-44	0	1.48	12.52	1	12.49	1.51	0	0	TRUE		76	-64	0	1.53	12.47	1	12.4	1.6	0	0	TRUE		150	-132	0	1.72	12.28	1	12.23	1.77	0	0	TRUE
	img_zero_764.txt	0	20	-18	0	1.51	12.49	1	12.45	1.55	0	0	TRUE		46	-38	0	1.5	12.5	1	12.42	1.58	0	0	TRUE		74	-54	0	1.54	12.46	1	12.32	1.68	0	0	TRUE		154	-128	0	1.71	12.29	1	12.21	1.79	0	0	TRUE
	img_zero_765.txt	0	24	-22	0	1.43	12.57	1	12.54	1.46	0	0	TRUE		50	-46	0	1.46	12.54	1	12.5	1.5	0	0	TRUE		74	-66	0	1.54	12.46	1	12.41	1.59	0	0	TRUE		162	-148	0	1.68	12.32	1	12.28	1.72	0	0	TRUE
	img_zero_766.txt	0	20	-14	0	1.51	12.49	1	12.34	1.66	0	0	TRUE		48	-44	0	1.48	12.52	1	12.49	1.51	0	0	TRUE		70	-70	0	1.56	12.44	1	12.44	1.56	0	0	TRUE		172	-138	0	1.66	12.34	1	12.25	1.75	0	0	TRUE
	img_zero_767.txt	0	22	-20	0	1.46	12.54	1	12.49	1.51	0	0	TRUE		48	-40	0	1.48	12.52	1	12.44	1.56	0	0	TRUE		66	-62	0	1.59	12.41	1	12.38	1.62	0	0	TRUE		170	-160	0	1.66	12.34	1	12.31	1.69	0	0	TRUE
	img_zero_768.txt	0	26	-20	0	1.39	12.61	1	12.49	1.51	0	0	TRUE		56	-32	0	1.41	12.59	1	12.35	1.65	0	0	TRUE		70	-66	0	1.56	12.44	1	12.41	1.59	0	0	TRUE		168	-122	0	1.67	12.33	1	12.19	1.81	0	0	TRUE
	img_zero_769.txt	0	20	-14	0	1.51	12.49	1	12.34	1.66	0	0	TRUE		52	-40	0	1.44	12.56	1	12.44	1.56	0	0	TRUE		66	-50	0	1.59	12.41	1	12.29	1.71	0	0	TRUE		126	-88	0	1.79	12.21	1	12.05	1.95	0	0	TRUE
	img_zero_77.txt	0	16	-6	0	1.6	12.4	1	11.97	2.03	0	0	TRUE		34	-22	0	1.63	12.37	1	12.18	1.82	0	0	TRUE		42	-30	0	1.78	12.22	1	12.07	1.93	0	0	TRUE		110	-52	0	1.85	12.15	1	11.82	2.18	0	0	TRUE
	img_zero_770.txt	0	28	-22	0	1.36	12.64	1	12.54	1.46	0	0	TRUE		52	-32	0	1.44	12.56	1	12.35	1.65	0	0	TRUE		86	-70	0	1.47	12.53	1	12.44	1.56	0	0	TRUE		160	-110	0	1.69	12.31	1	12.15	1.85	0	0	TRUE
	img_zero_771.txt	0	28	-26	0	1.36	12.64	1	12.61	1.39	0	0	TRUE		54	-42	0	1.43	12.57	1	12.46	1.54	0	0	TRUE		88	-64	0	1.46	12.54	1	12.4	1.6	0	0	TRUE		182	-156	0	1.63	12.37	1	12.3	1.7	0	0	TRUE
	img_zero_772.txt	0	28	-22	0	1.36	12.64	1	12.54	1.46	0	0	TRUE		48	-44	0	1.48	12.52	1	12.49	1.51	0	0	TRUE		84	-72	0	1.48	12.52	1	12.45	1.55	0	0	TRUE		186	-148	0	1.62	12.38	1	12.28	1.72	0	0	TRUE
	img_zero_773.txt	0	22	-16	0	1.46	12.54	1	12.4	1.6	0	0	TRUE		50	-38	0	1.46	12.54	1	12.42	1.58	0	0	TRUE		72	-52	0	1.55	12.45	1	12.31	1.69	0	0	TRUE		176	-118	0	1.65	12.35	1	12.18	1.82	0	0	TRUE
	img_zero_774.txt	0	22	-16	0	1.46	12.54	1	12.4	1.6	0	0	TRUE		56	-36	0	1.41	12.59	1	12.4	1.6	0	0	TRUE		72	-64	0	1.55	12.45	1	12.4	1.6	0	0	TRUE		150	-132	0	1.72	12.28	1	12.23	1.77	0	0	TRUE
	img_zero_775.txt	0	16	-10	0	1.6	12.4	1	12.19	1.81	0	0	TRUE		44	-32	0	1.51	12.49	1	12.35	1.65	0	0	TRUE		70	-58	0	1.56	12.44	1	12.36	1.64	0	0	TRUE		140	-110	0	1.75	12.25	1	12.15	1.85	0	0	TRUE
	img_zero_776.txt	0	24	-18	0	1.43	12.57	1	12.45	1.55	0	0	TRUE		54	-42	0	1.43	12.57	1	12.46	1.54	0	0	TRUE		74	-62	0	1.54	12.46	1	12.38	1.62	0	0	TRUE		156	-122	0	1.7	12.3	1	12.19	1.81	0	0	TRUE
	img_zero_777.txt	0	24	-18	0	1.43	12.57	1	12.45	1.55	0	0	TRUE		50	-34	0	1.46	12.54	1	12.37	1.63	0	0	TRUE		70	-62	0	1.56	12.44	1	12.38	1.62	0	0	TRUE		154	-144	0	1.71	12.29	1	12.26	1.74	0	0	TRUE
	img_zero_778.txt	0	24	-22	0	1.43	12.57	1	12.54	1.46	0	0	TRUE		52	-44	0	1.44	12.56	1	12.49	1.51	0	0	TRUE		78	-62	0	1.52	12.48	1	12.38	1.62	0	0	TRUE		160	-150	0	1.69	12.31	1	12.28	1.72	0	0	TRUE
	img_zero_779.txt	0	16	-14	0	1.6	12.4	1	12.34	1.66	0	0	TRUE		42	-34	0	1.54	12.46	1	12.37	1.63	0	0	TRUE		54	-54	0	1.68	12.32	1	12.32	1.68	0	0	TRUE		150	-124	0	1.72	12.28	1	12.2	1.8	0	0	TRUE
	img_zero_78.txt	0	10	-8	0	1.81	12.19	1	12.1	1.9	0	0	TRUE		22	-22	0	1.82	12.18	1	12.18	1.82	0	0	TRUE		24	-20	0	2.03	11.97	1	11.89	2.11	0	0	TRUE		82	-76	0	1.98	12.02	1	11.99	2.01	0	0	TRUE
	img_zero_780.txt	0	34	-28	0	1.27	12.73	1	12.64	1.36	0	0	TRUE		50	-34	0	1.46	12.54	1	12.37	1.63	0	0	TRUE		82	-66	0	1.49	12.51	1	12.41	1.59	0	0	TRUE		162	-140	0	1.68	12.32	1	12.25	1.75	0	0	TRUE
	img_zero_781.txt	0	34	-28	0	1.27	12.73	1	12.64	1.36	0	0	TRUE		48	-32	0	1.48	12.52	1	12.35	1.65	0	0	TRUE		82	-66	0	1.49	12.51	1	12.41	1.59	0	0	TRUE		180	-138	0	1.64	12.36	1	12.25	1.75	0	0	TRUE
	img_zero_782.txt	0	28	-30	0	1.36	12.64	1	12.67	1.33	0	0	TRUE		50	-42	0	1.46	12.54	1	12.46	1.54	0	0	TRUE		80	-64	0	1.51	12.49	1	12.4	1.6	0	0	TRUE		174	-180	0	1.65	12.35	1	12.36	1.64	0	0	TRUE
	img_zero_783.txt	0	20	-22	0	1.51	12.49	1	12.54	1.46	0	0	TRUE		42	-38	0	1.54	12.46	1	12.42	1.58	0	0	TRUE		56	-52	0	1.66	12.34	1	12.31	1.69	0	0	TRUE		168	-158	0	1.67	12.33	1	12.3	1.7	0	0	TRUE
	img_zero_784.txt	0	18	-16	0	1.55	12.45	1	12.4	1.6	0	0	TRUE		44	-36	0	1.51	12.49	1	12.4	1.6	0	0	TRUE		66	-58	0	1.59	12.41	1	12.36	1.64	0	0	TRUE		164	-142	0	1.68	12.32	1	12.26	1.74	0	0	TRUE
	img_zero_785.txt	0	16	-10	0	1.6	12.4	1	12.19	1.81	0	0	TRUE		54	-38	0	1.43	12.57	1	12.42	1.58	0	0	TRUE		74	-66	0	1.54	12.46	1	12.41	1.59	0	0	TRUE		132	-122	0	1.77	12.23	1	12.19	1.81	0	0	TRUE
	img_zero_786.txt	0	32	-26	0	1.3	12.7	1	12.61	1.39	0	0	TRUE		50	-34	0	1.46	12.54	1	12.37	1.63	0	0	TRUE		84	-76	0	1.48	12.52	1	12.47	1.53	0	0	TRUE		176	-162	0	1.65	12.35	1	12.32	1.68	0	0	TRUE
	img_zero_787.txt	0	26	-24	0	1.39	12.61	1	12.57	1.43	0	0	TRUE		48	-36	0	1.48	12.52	1	12.4	1.6	0	0	TRUE		82	-62	0	1.49	12.51	1	12.38	1.62	0	0	TRUE		172	-134	0	1.66	12.34	1	12.23	1.77	0	0	TRUE
	img_zero_788.txt	0	26	-20	0	1.39	12.61	1	12.49	1.51	0	0	TRUE		46	-30	0	1.5	12.5	1	12.32	1.68	0	0	TRUE		64	-52	0	1.6	12.4	1	12.31	1.69	0	0	TRUE		120	-98	0	1.82	12.18	1	12.1	1.9	0	0	TRUE
	img_zero_789.txt	0	22	-16	0	1.46	12.54	1	12.4	1.6	0	0	TRUE		58	-38	0	1.39	12.61	1	12.42	1.58	0	0	TRUE		84	-56	0	1.48	12.52	1	12.34	1.66	0	0	TRUE		144	-106	0	1.74	12.26	1	12.13	1.87	0	0	TRUE
	img_zero_79.txt	0	18	-12	0	1.55	12.45	1	12.27	1.73	0	0	TRUE		44	-24	0	1.51	12.49	1	12.22	1.78	0	0	TRUE		40	-36	0	1.81	12.19	1	12.15	1.85	0	0	TRUE		82	-52	0	1.98	12.02	1	11.82	2.18	0	0	TRUE
	img_zero_790.txt	0	30	-24	0	1.33	12.67	1	12.57	1.43	0	0	TRUE		58	-34	0	1.39	12.61	1	12.37	1.63	0	0	TRUE		68	-48	0	1.58	12.42	1	12.27	1.73	0	0	TRUE		148	-122	0	1.72	12.28	1	12.19	1.81	0	0	TRUE
	img_zero_791.txt	0	26	-20	0	1.39	12.61	1	12.49	1.51	0	0	TRUE		50	-30	0	1.46	12.54	1	12.32	1.68	0	0	TRUE		84	-60	0	1.48	12.52	1	12.37	1.63	0	0	TRUE		172	-110	0	1.66	12.34	1	12.15	1.85	0	0	TRUE
	img_zero_792.txt	0	12	-6	0	1.73	12.27	1	11.97	2.03	0	0	TRUE		52	-24	0	1.44	12.56	1	12.22	1.78	0	0	TRUE		66	-42	0	1.59	12.41	1	12.22	1.78	0	0	TRUE		114	-72	0	1.84	12.16	1	11.96	2.04	0	0	TRUE
	img_zero_793.txt	0	22	-16	0	1.46	12.54	1	12.4	1.6	0	0	TRUE		54	-30	0	1.43	12.57	1	12.32	1.68	0	0	TRUE		76	-52	0	1.53	12.47	1	12.31	1.69	0	0	TRUE		132	-114	0	1.77	12.23	1	12.16	1.84	0	0	TRUE
	img_zero_794.txt	0	26	-20	0	1.39	12.61	1	12.49	1.51	0	0	TRUE		54	-34	0	1.43	12.57	1	12.37	1.63	0	0	TRUE		74	-58	0	1.54	12.46	1	12.36	1.64	0	0	TRUE		138	-100	0	1.75	12.25	1	12.11	1.89	0	0	TRUE
	img_zero_795.txt	0	14	-12	0	1.66	12.34	1	12.27	1.73	0	0	TRUE		38	-18	0	1.58	12.42	1	12.1	1.9	0	0	TRUE		56	-44	0	1.66	12.34	1	12.24	1.76	0	0	TRUE		104	-90	0	1.88	12.12	1	12.06	1.94	0	0	TRUE
	img_zero_796.txt	0	26	-20	0	1.39	12.61	1	12.49	1.51	0	0	TRUE		54	-38	0	1.43	12.57	1	12.42	1.58	0	0	TRUE		70	-50	0	1.56	12.44	1	12.29	1.71	0	0	TRUE		132	-98	0	1.77	12.23	1	12.1	1.9	0	0	TRUE
	img_zero_797.txt	0	16	-10	0	1.6	12.4	1	12.19	1.81	0	0	TRUE		44	-20	0	1.51	12.49	1	12.14	1.86	0	0	TRUE		60	-28	0	1.63	12.37	1	12.04	1.96	0	0	TRUE		134	-88	0	1.77	12.23	1	12.05	1.95	0	0	TRUE
	img_zero_798.txt	0	16	-10	0	1.6	12.4	1	12.19	1.81	0	0	TRUE		46	-22	0	1.5	12.5	1	12.18	1.82	0	0	TRUE		58	-42	0	1.64	12.36	1	12.22	1.78	0	0	TRUE		114	-80	0	1.84	12.16	1	12.01	1.99	0	0	TRUE
	img_zero_799.txt	0	28	-22	0	1.36	12.64	1	12.54	1.46	0	0	TRUE		54	-34	0	1.43	12.57	1	12.37	1.63	0	0	TRUE		80	-64	0	1.51	12.49	1	12.4	1.6	0	0	TRUE		174	-120	0	1.65	12.35	1	12.18	1.82	0	0	TRUE
	img_zero_8.txt	0	28	-22	0	1.36	12.64	1	12.54	1.46	0	0	TRUE		50	-34	0	1.46	12.54	1	12.37	1.63	0	0	TRUE		82	-66	0	1.49	12.51	1	12.41	1.59	0	0	TRUE		156	-130	0	1.7	12.3	1	12.22	1.78	0	0	TRUE
	img_zero_80.txt	0	20	-18	0	1.51	12.49	1	12.45	1.55	0	0	TRUE		40	-20	0	1.56	12.44	1	12.14	1.86	0	0	TRUE		56	-44	0	1.66	12.34	1	12.24	1.76	0	0	TRUE		116	-86	0	1.83	12.17	1	12.04	1.96	0	0	TRUE
	img_zero_800.txt	0	10	-4	0	1.81	12.19	1	11.8	2.2	0	0	TRUE		38	-18	0	1.58	12.42	1	12.1	1.9	0	0	TRUE		48	-28	0	1.73	12.27	1	12.04	1.96	0	0	TRUE		114	-64	0	1.84	12.16	1	11.91	2.09	0	0	TRUE
	img_zero_801.txt	0	10	-4	0	1.81	12.19	1	11.8	2.2	0	0	TRUE		36	-24	0	1.6	12.4	1	12.22	1.78	0	0	TRUE		54	-42	0	1.68	12.32	1	12.22	1.78	0	0	TRUE		114	-68	0	1.84	12.16	1	11.94	2.06	0	0	TRUE
	img_zero_802.txt	0	26	-16	0	1.39	12.61	1	12.4	1.6	0	0	TRUE		42	-26	0	1.54	12.46	1	12.26	1.74	0	0	TRUE		62	-38	0	1.62	12.38	1	12.17	1.83	0	0	TRUE		118	-64	0	1.82	12.18	1	11.91	2.09	0	0	TRUE
	img_zero_803.txt	0	6	0	0	2.03	11.97	1	7	7	0	0	TRUE		40	-28	0	1.56	12.44	1	12.29	1.71	0	0	TRUE		48	-40	0	1.73	12.27	1	12.19	1.81	0	0	TRUE		84	-58	0	1.97	12.03	1	11.87	2.13	0	0	TRUE
	img_zero_804.txt	0	10	-4	0	1.81	12.19	1	11.8	2.2	0	0	TRUE		34	-18	0	1.63	12.37	1	12.1	1.9	0	0	TRUE		50	-42	0	1.71	12.29	1	12.22	1.78	0	0	TRUE		106	-84	0	1.87	12.13	1	12.03	1.97	0	0	TRUE
	img_zero_805.txt	0	6	0	0	2.03	11.97	1	7	7	0	0	TRUE		22	-6	0	1.82	12.18	1	11.62	2.38	0	0	TRUE		40	-24	0	1.81	12.19	1	11.97	2.03	0	0	TRUE		90	-60	0	1.94	12.06	1	11.88	2.12	0	0	TRUE
	img_zero_806.txt	0	12	-6	0	1.73	12.27	1	11.97	2.03	0	0	TRUE		26	-14	0	1.74	12.26	1	11.99	2.01	0	0	TRUE		42	-14	0	1.78	12.22	1	11.74	2.26	0	0	TRUE		100	-58	0	1.89	12.11	1	11.87	2.13	0	0	TRUE
	img_zero_807.txt	0	24	-18	0	1.43	12.57	1	12.45	1.55	0	0	TRUE		42	-30	0	1.54	12.46	1	12.32	1.68	0	0	TRUE		60	-44	0	1.63	12.37	1	12.24	1.76	0	0	TRUE		122	-76	0	1.81	12.19	1	11.99	2.01	0	0	TRUE
	img_zero_808.txt	1	-2	4	1	11.49	2.51	0	2.2	11.8	1	1	TRUE		16	-12	0	1.95	12.05	1	11.92	2.08	0	0	TRUE		20	-8	0	2.11	11.89	1	11.49	2.51	0	0	TRUE		42	-56	0	2.27	11.73	1	11.85	2.15	0	0	TRUE
	img_zero_809.txt	0	20	-14	0	1.51	12.49	1	12.34	1.66	0	0	TRUE		48	-28	0	1.48	12.52	1	12.29	1.71	0	0	TRUE		52	-36	0	1.69	12.31	1	12.15	1.85	0	0	TRUE		114	-72	0	1.84	12.16	1	11.96	2.04	0	0	TRUE
	img_zero_81.txt	0	26	-24	0	1.39	12.61	1	12.57	1.43	0	0	TRUE		38	-26	0	1.58	12.42	1	12.26	1.74	0	0	TRUE		52	-16	0	1.69	12.31	1	11.8	2.2	0	0	TRUE		94	-44	0	1.92	12.08	1	11.75	2.25	0	0	TRUE
	img_zero_810.txt	0	22	-16	0	1.46	12.54	1	12.4	1.6	0	0	TRUE		48	-28	0	1.48	12.52	1	12.29	1.71	0	0	TRUE		66	-50	0	1.59	12.41	1	12.29	1.71	0	0	TRUE		126	-84	0	1.79	12.21	1	12.03	1.97	0	0	TRUE
	img_zero_811.txt	0	14	-8	0	1.66	12.34	1	12.1	1.9	0	0	TRUE		42	-22	0	1.54	12.46	1	12.18	1.82	0	0	TRUE		62	-34	0	1.62	12.38	1	12.12	1.88	0	0	TRUE		126	-80	0	1.79	12.21	1	12.01	1.99	0	0	TRUE
	img_zero_812.txt	0	18	-12	0	1.55	12.45	1	12.27	1.73	0	0	TRUE		50	-30	0	1.46	12.54	1	12.32	1.68	0	0	TRUE		60	-40	0	1.63	12.37	1	12.19	1.81	0	0	TRUE		124	-86	0	1.8	12.2	1	12.04	1.96	0	0	TRUE
	img_zero_813.txt	0	12	-6	0	1.73	12.27	1	11.97	2.03	0	0	TRUE		44	-24	0	1.51	12.49	1	12.22	1.78	0	0	TRUE		60	-36	0	1.63	12.37	1	12.15	1.85	0	0	TRUE		98	-48	0	1.9	12.1	1	11.79	2.21	0	0	TRUE
	img_zero_814.txt	0	14	-8	0	1.66	12.34	1	12.1	1.9	0	0	TRUE		46	-22	0	1.5	12.5	1	12.18	1.82	0	0	TRUE		56	-36	0	1.66	12.34	1	12.15	1.85	0	0	TRUE		130	-76	0	1.78	12.22	1	11.99	2.01	0	0	TRUE
	img_zero_815.txt	0	10	-4	0	1.81	12.19	1	11.8	2.2	0	0	TRUE		44	-28	0	1.51	12.49	1	12.29	1.71	0	0	TRUE		68	-32	0	1.58	12.42	1	12.1	1.9	0	0	TRUE		114	-80	0	1.84	12.16	1	12.01	1.99	0	0	TRUE
	img_zero_816.txt	0	10	-8	0	1.81	12.19	1	12.1	1.9	0	0	TRUE		28	-20	0	1.71	12.29	1	12.14	1.86	0	0	TRUE		50	-38	0	1.71	12.29	1	12.17	1.83	0	0	TRUE		104	-70	0	1.88	12.12	1	11.95	2.05	0	0	TRUE
	img_zero_817.txt	0	16	-10	0	1.6	12.4	1	12.19	1.81	0	0	TRUE		36	-20	0	1.6	12.4	1	12.14	1.86	0	0	TRUE		50	-30	0	1.71	12.29	1	12.07	1.93	0	0	TRUE		118	-84	0	1.82	12.18	1	12.03	1.97	0	0	TRUE
	img_zero_818.txt	0	8	-2	0	1.9	12.1	1	11.49	2.51	0	0	TRUE		46	-26	0	1.5	12.5	1	12.26	1.74	0	0	TRUE		54	-30	0	1.68	12.32	1	12.07	1.93	0	0	TRUE		104	-62	0	1.88	12.12	1	11.9	2.1	0	0	TRUE
	img_zero_819.txt	0	16	-10	0	1.6	12.4	1	12.19	1.81	0	0	TRUE		44	-24	0	1.51	12.49	1	12.22	1.78	0	0	TRUE		64	-40	0	1.6	12.4	1	12.19	1.81	0	0	TRUE		134	-92	0	1.77	12.23	1	12.07	1.93	0	0	TRUE
	img_zero_82.txt	0	30	-20	0	1.33	12.67	1	12.49	1.51	0	0	TRUE		56	-36	0	1.41	12.59	1	12.4	1.6	0	0	TRUE		78	-50	0	1.52	12.48	1	12.29	1.71	0	0	TRUE		126	-104	0	1.79	12.21	1	12.12	1.88	0	0	TRUE
	img_zero_820.txt	0	12	-6	0	1.73	12.27	1	11.97	2.03	0	0	TRUE		40	-20	0	1.56	12.44	1	12.14	1.86	0	0	TRUE		64	-40	0	1.6	12.4	1	12.19	1.81	0	0	TRUE		112	-70	0	1.85	12.15	1	11.95	2.05	0	0	TRUE
	img_zero_821.txt	0	26	-16	0	1.39	12.61	1	12.4	1.6	0	0	TRUE		44	-28	0	1.51	12.49	1	12.29	1.71	0	0	TRUE		60	-28	0	1.63	12.37	1	12.04	1.96	0	0	TRUE		114	-72	0	1.84	12.16	1	11.96	2.04	0	0	TRUE
	img_zero_822.txt	0	26	-20	0	1.39	12.61	1	12.49	1.51	0	0	TRUE		46	-34	0	1.5	12.5	1	12.37	1.63	0	0	TRUE		78	-58	0	1.52	12.48	1	12.36	1.64	0	0	TRUE		142	-116	0	1.74	12.26	1	12.17	1.83	0	0	TRUE
	img_zero_823.txt	0	22	-16	0	1.46	12.54	1	12.4	1.6	0	0	TRUE		48	-32	0	1.48	12.52	1	12.35	1.65	0	0	TRUE		80	-52	0	1.51	12.49	1	12.31	1.69	0	0	TRUE		128	-90	0	1.79	12.21	1	12.06	1.94	0	0	TRUE
	img_zero_824.txt	0	32	-26	0	1.3	12.7	1	12.61	1.39	0	0	TRUE		54	-30	0	1.43	12.57	1	12.32	1.68	0	0	TRUE		76	-64	0	1.53	12.47	1	12.4	1.6	0	0	TRUE		162	-140	0	1.68	12.32	1	12.25	1.75	0	0	TRUE
	img_zero_825.txt	0	18	-12	0	1.55	12.45	1	12.27	1.73	0	0	TRUE		48	-32	0	1.48	12.52	1	12.35	1.65	0	0	TRUE		62	-50	0	1.62	12.38	1	12.29	1.71	0	0	TRUE		150	-108	0	1.72	12.28	1	12.14	1.86	0	0	TRUE
	img_zero_826.txt	0	32	-26	0	1.3	12.7	1	12.61	1.39	0	0	TRUE		46	-26	0	1.5	12.5	1	12.26	1.74	0	0	TRUE		92	-64	0	1.44	12.56	1	12.4	1.6	0	0	TRUE		154	-112	0	1.71	12.29	1	12.15	1.85	0	0	TRUE
	img_zero_827.txt	0	22	-16	0	1.46	12.54	1	12.4	1.6	0	0	TRUE		54	-42	0	1.43	12.57	1	12.46	1.54	0	0	TRUE		62	-54	0	1.62	12.38	1	12.32	1.68	0	0	TRUE		144	-142	0	1.74	12.26	1	12.26	1.74	0	0	TRUE
	img_zero_828.txt	0	12	-10	0	1.73	12.27	1	12.19	1.81	0	0	TRUE		42	-30	0	1.54	12.46	1	12.32	1.68	0	0	TRUE		64	-52	0	1.6	12.4	1	12.31	1.69	0	0	TRUE		112	-98	0	1.85	12.15	1	12.1	1.9	0	0	TRUE
	img_zero_829.txt	0	32	-22	0	1.3	12.7	1	12.54	1.46	0	0	TRUE		46	-22	0	1.5	12.5	1	12.18	1.82	0	0	TRUE		84	-64	0	1.48	12.52	1	12.4	1.6	0	0	TRUE		164	-122	0	1.68	12.32	1	12.19	1.81	0	0	TRUE
	img_zero_83.txt	0	22	-16	0	1.46	12.54	1	12.4	1.6	0	0	TRUE		50	-34	0	1.46	12.54	1	12.37	1.63	0	0	TRUE		72	-52	0	1.55	12.45	1	12.31	1.69	0	0	TRUE		148	-102	0	1.72	12.28	1	12.11	1.89	0	0	TRUE
	img_zero_830.txt	0	30	-28	0	1.33	12.67	1	12.64	1.36	0	0	TRUE		58	-46	0	1.39	12.61	1	12.5	1.5	0	0	TRUE		78	-66	0	1.52	12.48	1	12.41	1.59	0	0	TRUE		180	-158	0	1.64	12.36	1	12.3	1.7	0	0	TRUE
	img_zero_831.txt	0	26	-20	0	1.39	12.61	1	12.49	1.51	0	0	TRUE		46	-26	0	1.5	12.5	1	12.26	1.74	0	0	TRUE		76	-56	0	1.53	12.47	1	12.34	1.66	0	0	TRUE		110	-88	0	1.85	12.15	1	12.05	1.95	0	0	TRUE
	img_zero_832.txt	0	32	-22	0	1.3	12.7	1	12.54	1.46	0	0	TRUE		38	-30	0	1.58	12.42	1	12.32	1.68	0	0	TRUE		64	-44	0	1.6	12.4	1	12.24	1.76	0	0	TRUE		126	-72	0	1.79	12.21	1	11.96	2.04	0	0	TRUE
	img_zero_833.txt	0	18	-12	0	1.55	12.45	1	12.27	1.73	0	0	TRUE		34	-22	0	1.63	12.37	1	12.18	1.82	0	0	TRUE		44	-32	0	1.76	12.24	1	12.1	1.9	0	0	TRUE		102	-68	0	1.89	12.11	1	11.94	2.06	0	0	TRUE
	img_zero_834.txt	0	28	-18	0	1.36	12.64	1	12.45	1.55	0	0	TRUE		46	-30	0	1.5	12.5	1	12.32	1.68	0	0	TRUE		54	-34	0	1.68	12.32	1	12.12	1.88	0	0	TRUE		108	-86	0	1.86	12.14	1	12.04	1.96	0	0	TRUE
	img_zero_835.txt	0	26	-16	0	1.39	12.61	1	12.4	1.6	0	0	TRUE		42	-38	0	1.54	12.46	1	12.42	1.58	0	0	TRUE		58	-34	0	1.64	12.36	1	12.12	1.88	0	0	TRUE		148	-94	0	1.72	12.28	1	12.08	1.92	0	0	TRUE
	img_zero_836.txt	0	28	-18	0	1.36	12.64	1	12.45	1.55	0	0	TRUE		50	-38	0	1.46	12.54	1	12.42	1.58	0	0	TRUE		64	-36	0	1.6	12.4	1	12.15	1.85	0	0	TRUE		132	-106	0	1.77	12.23	1	12.13	1.87	0	0	TRUE
	img_zero_837.txt	0	26	-20	0	1.39	12.61	1	12.49	1.51	0	0	TRUE		54	-46	0	1.43	12.57	1	12.5	1.5	0	0	TRUE		94	-66	0	1.44	12.56	1	12.41	1.59	0	0	TRUE		178	-108	0	1.64	12.36	1	12.14	1.86	0	0	TRUE
	img_zero_838.txt	0	18	-12	0	1.55	12.45	1	12.27	1.73	0	0	TRUE		34	-22	0	1.63	12.37	1	12.18	1.82	0	0	TRUE		46	-18	0	1.75	12.25	1	11.85	2.15	0	0	TRUE		94	-68	0	1.92	12.08	1	11.94	2.06	0	0	TRUE
	img_zero_839.txt	0	14	-8	0	1.66	12.34	1	12.1	1.9	0	0	TRUE		42	-30	0	1.54	12.46	1	12.32	1.68	0	0	TRUE		62	-38	0	1.62	12.38	1	12.17	1.83	0	0	TRUE		126	-92	0	1.79	12.21	1	12.07	1.93	0	0	TRUE
	img_zero_84.txt	0	16	-10	0	1.6	12.4	1	12.19	1.81	0	0	TRUE		38	-18	0	1.58	12.42	1	12.1	1.9	0	0	TRUE		54	-38	0	1.68	12.32	1	12.17	1.83	0	0	TRUE		100	-94	0	1.89	12.11	1	12.08	1.92	0	0	TRUE
	img_zero_840.txt	0	30	-20	0	1.33	12.67	1	12.49	1.51	0	0	TRUE		52	-32	0	1.44	12.56	1	12.35	1.65	0	0	TRUE		72	-52	0	1.55	12.45	1	12.31	1.69	0	0	TRUE		128	-94	0	1.79	12.21	1	12.08	1.92	0	0	TRUE
	img_zero_841.txt	0	26	-16	0	1.39	12.61	1	12.4	1.6	0	0	TRUE		40	-28	0	1.56	12.44	1	12.29	1.71	0	0	TRUE		52	-24	0	1.69	12.31	1	11.97	2.03	0	0	TRUE		126	-76	0	1.79	12.21	1	11.99	2.01	0	0	TRUE
	img_zero_842.txt	0	18	-8	0	1.55	12.45	1	12.1	1.9	0	0	TRUE		42	-34	0	1.54	12.46	1	12.37	1.63	0	0	TRUE		52	-36	0	1.69	12.31	1	12.15	1.85	0	0	TRUE		102	-88	0	1.89	12.11	1	12.05	1.95	0	0	TRUE
	img_zero_843.txt	0	20	-14	0	1.51	12.49	1	12.34	1.66	0	0	TRUE		36	-28	0	1.6	12.4	1	12.29	1.71	0	0	TRUE		50	-22	0	1.71	12.29	1	11.93	2.07	0	0	TRUE		118	-96	0	1.82	12.18	1	12.09	1.91	0	0	TRUE
	img_zero_844.txt	0	30	-20	0	1.33	12.67	1	12.49	1.51	0	0	TRUE		50	-26	0	1.46	12.54	1	12.26	1.74	0	0	TRUE		68	-40	0	1.58	12.42	1	12.19	1.81	0	0	TRUE		82	-72	0	1.98	12.02	1	11.96	2.04	0	0	TRUE
	img_zero_845.txt	0	34	-28	0	1.27	12.73	1	12.64	1.36	0	0	TRUE		52	-32	0	1.44	12.56	1	12.35	1.65	0	0	TRUE		68	-52	0	1.58	12.42	1	12.31	1.69	0	0	TRUE		156	-138	0	1.7	12.3	1	12.25	1.75	0	0	TRUE
	img_zero_846.txt	0	20	-14	0	1.51	12.49	1	12.34	1.66	0	0	TRUE		48	-32	0	1.48	12.52	1	12.35	1.65	0	0	TRUE		70	-58	0	1.56	12.44	1	12.36	1.64	0	0	TRUE		142	-116	0	1.74	12.26	1	12.17	1.83	0	0	TRUE
	img_zero_847.txt	0	20	-14	0	1.51	12.49	1	12.34	1.66	0	0	TRUE		46	-30	0	1.5	12.5	1	12.32	1.68	0	0	TRUE		64	-52	0	1.6	12.4	1	12.31	1.69	0	0	TRUE		114	-80	0	1.84	12.16	1	12.01	1.99	0	0	TRUE
	img_zero_848.txt	0	30	-24	0	1.33	12.67	1	12.57	1.43	0	0	TRUE		52	-36	0	1.44	12.56	1	12.4	1.6	0	0	TRUE		72	-56	0	1.55	12.45	1	12.34	1.66	0	0	TRUE		178	-136	0	1.64	12.36	1	12.24	1.76	0	0	TRUE
	img_zero_849.txt	0	20	-14	0	1.51	12.49	1	12.34	1.66	0	0	TRUE		50	-34	0	1.46	12.54	1	12.37	1.63	0	0	TRUE		70	-58	0	1.56	12.44	1	12.36	1.64	0	0	TRUE		158	-124	0	1.7	12.3	1	12.2	1.8	0	0	TRUE
	img_zero_85.txt	0	30	-24	0	1.33	12.67	1	12.57	1.43	0	0	TRUE		50	-38	0	1.46	12.54	1	12.42	1.58	0	0	TRUE		78	-58	0	1.52	12.48	1	12.36	1.64	0	0	TRUE		154	-120	0	1.71	12.29	1	12.18	1.82	0	0	TRUE
	img_zero_850.txt	0	14	-8	0	1.66	12.34	1	12.1	1.9	0	0	TRUE		44	-36	0	1.51	12.49	1	12.4	1.6	0	0	TRUE		52	-44	0	1.69	12.31	1	12.24	1.76	0	0	TRUE		124	-94	0	1.8	12.2	1	12.08	1.92	0	0	TRUE
	img_zero_851.txt	0	20	-18	0	1.51	12.49	1	12.45	1.55	0	0	TRUE		42	-30	0	1.54	12.46	1	12.32	1.68	0	0	TRUE		56	-40	0	1.66	12.34	1	12.19	1.81	0	0	TRUE		140	-110	0	1.75	12.25	1	12.15	1.85	0	0	TRUE
	img_zero_852.txt	0	6	-4	0	2.03	11.97	1	11.8	2.2	0	0	TRUE		26	-22	0	1.74	12.26	1	12.18	1.82	0	0	TRUE		42	-34	0	1.78	12.22	1	12.12	1.88	0	0	TRUE		102	-88	0	1.89	12.11	1	12.05	1.95	0	0	TRUE
	img_zero_853.txt	0	24	-18	0	1.43	12.57	1	12.45	1.55	0	0	TRUE		54	-38	0	1.43	12.57	1	12.42	1.58	0	0	TRUE		66	-70	0	1.59	12.41	1	12.44	1.56	0	0	TRUE		192	-142	0	1.61	12.39	1	12.26	1.74	0	0	TRUE
	img_zero_854.txt	0	20	-14	0	1.51	12.49	1	12.34	1.66	0	0	TRUE		44	-28	0	1.51	12.49	1	12.29	1.71	0	0	TRUE		60	-48	0	1.63	12.37	1	12.27	1.73	0	0	TRUE		156	-118	0	1.7	12.3	1	12.18	1.82	0	0	TRUE
	img_zero_855.txt	0	26	-20	0	1.39	12.61	1	12.49	1.51	0	0	TRUE		50	-34	0	1.46	12.54	1	12.37	1.63	0	0	TRUE		70	-54	0	1.56	12.44	1	12.32	1.68	0	0	TRUE		158	-124	0	1.7	12.3	1	12.2	1.8	0	0	TRUE
	img_zero_856.txt	0	26	-20	0	1.39	12.61	1	12.49	1.51	0	0	TRUE		48	-32	0	1.48	12.52	1	12.35	1.65	0	0	TRUE		56	-52	0	1.66	12.34	1	12.31	1.69	0	0	TRUE		166	-124	0	1.67	12.33	1	12.2	1.8	0	0	TRUE
	img_zero_857.txt	0	18	-12	0	1.55	12.45	1	12.27	1.73	0	0	TRUE		48	-32	0	1.48	12.52	1	12.35	1.65	0	0	TRUE		62	-62	0	1.62	12.38	1	12.38	1.62	0	0	TRUE		136	-126	0	1.76	12.24	1	12.21	1.79	0	0	TRUE
	img_zero_858.txt	0	28	-22	0	1.36	12.64	1	12.54	1.46	0	0	TRUE		52	-36	0	1.44	12.56	1	12.4	1.6	0	0	TRUE		74	-46	0	1.54	12.46	1	12.25	1.75	0	0	TRUE		160	-102	0	1.69	12.31	1	12.11	1.89	0	0	TRUE
	img_zero_859.txt	0	28	-22	0	1.36	12.64	1	12.54	1.46	0	0	TRUE		54	-26	0	1.43	12.57	1	12.26	1.74	0	0	TRUE		76	-56	0	1.53	12.47	1	12.34	1.66	0	0	TRUE		156	-110	0	1.7	12.3	1	12.15	1.85	0	0	TRUE
	img_zero_86.txt	0	14	-4	0	1.66	12.34	1	11.8	2.2	0	0	TRUE		42	-26	0	1.54	12.46	1	12.26	1.74	0	0	TRUE		60	-48	0	1.63	12.37	1	12.27	1.73	0	0	TRUE		122	-88	0	1.81	12.19	1	12.05	1.95	0	0	TRUE
	img_zero_860.txt	0	24	-18	0	1.43	12.57	1	12.45	1.55	0	0	TRUE		50	-26	0	1.46	12.54	1	12.26	1.74	0	0	TRUE		68	-56	0	1.58	12.42	1	12.34	1.66	0	0	TRUE		148	-106	0	1.72	12.28	1	12.13	1.87	0	0	TRUE
	img_zero_861.txt	0	14	-12	0	1.66	12.34	1	12.27	1.73	0	0	TRUE		44	-40	0	1.51	12.49	1	12.44	1.56	0	0	TRUE		60	-56	0	1.63	12.37	1	12.34	1.66	0	0	TRUE		142	-128	0	1.74	12.26	1	12.21	1.79	0	0	TRUE
	img_zero_862.txt	0	8	-6	0	1.9	12.1	1	11.97	2.03	0	0	TRUE		32	-28	0	1.65	12.35	1	12.29	1.71	0	0	TRUE		42	-34	0	1.78	12.22	1	12.12	1.88	0	0	TRUE		114	-120	0	1.84	12.16	1	12.18	1.82	0	0	TRUE
	img_zero_863.txt	0	16	-10	0	1.6	12.4	1	12.19	1.81	0	0	TRUE		42	-22	0	1.54	12.46	1	12.18	1.82	0	0	TRUE		56	-48	0	1.66	12.34	1	12.27	1.73	0	0	TRUE		146	-120	0	1.73	12.27	1	12.18	1.82	0	0	TRUE
	img_zero_864.txt	0	24	-18	0	1.43	12.57	1	12.45	1.55	0	0	TRUE		52	-32	0	1.44	12.56	1	12.35	1.65	0	0	TRUE		64	-60	0	1.6	12.4	1	12.37	1.63	0	0	TRUE		172	-130	0	1.66	12.34	1	12.22	1.78	0	0	TRUE
	img_zero_865.txt	0	20	-14	0	1.51	12.49	1	12.34	1.66	0	0	TRUE		46	-38	0	1.5	12.5	1	12.42	1.58	0	0	TRUE		52	-32	0	1.69	12.31	1	12.1	1.9	0	0	TRUE		148	-126	0	1.72	12.28	1	12.21	1.79	0	0	TRUE
	img_zero_866.txt	0	30	-24	0	1.33	12.67	1	12.57	1.43	0	0	TRUE		52	-32	0	1.44	12.56	1	12.35	1.65	0	0	TRUE		70	-46	0	1.56	12.44	1	12.25	1.75	0	0	TRUE		154	-100	0	1.71	12.29	1	12.11	1.89	0	0	TRUE
	img_zero_867.txt	0	12	-10	0	1.73	12.27	1	12.19	1.81	0	0	TRUE		56	-40	0	1.41	12.59	1	12.44	1.56	0	0	TRUE		76	-56	0	1.53	12.47	1	12.34	1.66	0	0	TRUE		156	-118	0	1.7	12.3	1	12.18	1.82	0	0	TRUE
	img_zero_868.txt	0	16	-14	0	1.6	12.4	1	12.34	1.66	0	0	TRUE		46	-34	0	1.5	12.5	1	12.37	1.63	0	0	TRUE		58	-62	0	1.64	12.36	1	12.38	1.62	0	0	TRUE		126	-124	0	1.79	12.21	1	12.2	1.8	0	0	TRUE
	img_zero_869.txt	0	22	-20	0	1.46	12.54	1	12.49	1.51	0	0	TRUE		42	-22	0	1.54	12.46	1	12.18	1.82	0	0	TRUE		58	-42	0	1.64	12.36	1	12.22	1.78	0	0	TRUE		132	-118	0	1.77	12.23	1	12.18	1.82	0	0	TRUE
	img_zero_87.txt	0	20	-14	0	1.51	12.49	1	12.34	1.66	0	0	TRUE		34	-26	0	1.63	12.37	1	12.26	1.74	0	0	TRUE		42	-22	0	1.78	12.22	1	11.93	2.07	0	0	TRUE		82	-20	0	1.98	12.02	1	11.41	2.59	0	0	TRUE
	img_zero_870.txt	0	14	-8	0	1.66	12.34	1	12.1	1.9	0	0	TRUE		42	-30	0	1.54	12.46	1	12.32	1.68	0	0	TRUE		54	-42	0	1.68	12.32	1	12.22	1.78	0	0	TRUE		108	-106	0	1.86	12.14	1	12.13	1.87	0	0	TRUE
	img_zero_871.txt	0	20	-14	0	1.51	12.49	1	12.34	1.66	0	0	TRUE		48	-28	0	1.48	12.52	1	12.29	1.71	0	0	TRUE		62	-42	0	1.62	12.38	1	12.22	1.78	0	0	TRUE		128	-98	0	1.79	12.21	1	12.1	1.9	0	0	TRUE
	img_zero_872.txt	0	22	-16	0	1.46	12.54	1	12.4	1.6	0	0	TRUE		42	-22	0	1.54	12.46	1	12.18	1.82	0	0	TRUE		76	-48	0	1.53	12.47	1	12.27	1.73	0	0	TRUE		146	-104	0	1.73	12.27	1	12.12	1.88	0	0	TRUE
	img_zero_873.txt	0	16	-14	0	1.6	12.4	1	12.34	1.66	0	0	TRUE		48	-32	0	1.48	12.52	1	12.35	1.65	0	0	TRUE		74	-58	0	1.54	12.46	1	12.36	1.64	0	0	TRUE		138	-120	0	1.75	12.25	1	12.18	1.82	0	0	TRUE
	img_zero_874.txt	0	22	-16	0	1.46	12.54	1	12.4	1.6	0	0	TRUE		56	-36	0	1.41	12.59	1	12.4	1.6	0	0	TRUE		82	-54	0	1.49	12.51	1	12.32	1.68	0	0	TRUE		168	-110	0	1.67	12.33	1	12.15	1.85	0	0	TRUE
	img_zero_875.txt	0	18	-12	0	1.55	12.45	1	12.27	1.73	0	0	TRUE		44	-24	0	1.51	12.49	1	12.22	1.78	0	0	TRUE		64	-32	0	1.6	12.4	1	12.1	1.9	0	0	TRUE		106	-68	0	1.87	12.13	1	11.94	2.06	0	0	TRUE
[truncated: 118 more rows]

## Sheet: Table 3
Table 3: the simulation results for the 2-class, 3-bit image classifier compared to the acid-base model across different image sizes.
	8x8 Images														12x2 Images												16x16 Images												28x28 Images
	Sample Name	Real Label	Digital Model Neuron 0	Digital Model Neuron 1	Digital Model Predicted Label	Acid-Base Model Neuron 0 Left pH	Acid-Base Model Neuron 0 Right pH	Acid-Base Model Neuron 0 Interpretation	Acid-Base Model Neuron 1 Left pH	Acid-Base Model Neuron 1 Right pH	Acid-Base Model Neuron 1 Interpretation	Acid-Base Model Predicted Label	Acid-Base Model Matches Digital Model?		Digital Model Neuron 0	Digital Model Neuron 1	Digital Model Predicted Label	Acid-Base Model Neuron 0 Left pH	Acid-Base Model Neuron 0 Right pH	Acid-Base Model Neuron 0 Interpretation	Acid-Base Model Neuron 1 Left pH	Acid-Base Model Neuron 1 Right pH	Acid-Base Model Neuron 1 Interpretation	Acid-Base Model Predicted Label	Acid-Base Model Matches Digital Model?		Digital Model Neuron 0	Digital Model Neuron 1	Digital Model Predicted Label	Acid-Base Model Neuron 0 Left pH	Acid-Base Model Neuron 0 Right pH	Acid-Base Model Neuron 0 Interpretation	Acid-Base Model Neuron 1 Left pH	Acid-Base Model Neuron 1 Right pH	Acid-Base Model Neuron 1 Interpretation	Acid-Base Model Predicted Label	Acid-Base Model Matches Digital Model?		Digital Model Neuron 0	Digital Model Neuron 1	Digital Model Predicted Label	Acid-Base Model Neuron 0 Left pH	Acid-Base Model Neuron 0 Right pH	Acid-Base Model Neuron 0 Interpretation	Acid-Base Model Neuron 1 Left pH	Acid-Base Model Neuron 1 Right pH	Acid-Base Model Neuron 1 Interpretation	Acid-Base Model Predicted Label	Acid-Base Model Matches Digital Model?
	img_one_1.txt	1	-30	30	1	12.03	1.97	0	1.97	12.03	1	1	TRUE		-32	48	1	11.76	2.24	0	2.06	11.94	1	1	TRUE		-52	98	1	11.66	2.34	0	2.03	11.97	1	1	TRUE		-172	174	1	11.74	2.26	0	2.24	11.76	1	1	TRUE
	img_one_10.txt	1	-35	25	1	12.09	1.91	0	1.97	12.03	1	1	TRUE		-35	55	1	11.76	2.24	0	2.07	11.93	1	1	TRUE		-65	109	1	11.76	2.24	0	1.98	12.02	1	1	TRUE		-160	176	1	11.73	2.27	0	2.24	11.76	1	1	TRUE
	img_one_100.txt	1	-19	35	1	11.8	2.2	0	1.81	12.19	1	1	TRUE		-25	41	1	11.42	2.58	0	2.24	11.76	1	1	TRUE		-67	99	1	11.77	2.23	0	1.97	12.03	1	1	TRUE		-144	146	1	11.67	2.33	0	2.33	11.67	1	1	TRUE
	img_one_1000.txt	1	-37	37	1	12.21	1.79	0	1.77	12.23	1	1	TRUE		-34	62	1	11.73	2.27	0	1.99	12.01	1	1	TRUE		-65	105	1	11.77	2.23	0	1.97	12.03	1	1	TRUE		-151	159	1	11.67	2.33	0	2.31	11.69	1	1	TRUE
	img_one_1001.txt	1	-42	36	1	12.25	1.75	0	1.81	12.19	1	1	TRUE		-33	47	1	11.77	2.23	0	2.06	11.94	1	1	TRUE		-57	99	1	11.78	2.22	0	1.97	12.03	1	1	TRUE		-163	181	1	11.67	2.33	0	2.25	11.75	1	1	TRUE
	img_one_1002.txt	1	-36	40	1	12.2	1.8	0	1.74	12.26	1	1	TRUE		-29	45	1	11.72	2.28	0	2.09	11.91	1	1	TRUE		-60	88	1	11.77	2.23	0	2.03	11.97	1	1	TRUE		-151	149	1	11.69	2.31	0	2.31	11.69	1	1	TRUE
	img_one_1003.txt	1	-19	37	1	11.93	2.07	0	1.78	12.22	1	1	TRUE		-38	46	1	11.93	2.07	0	2.02	11.98	1	1	TRUE		-61	103	1	11.78	2.22	0	1.97	12.03	1	1	TRUE		-185	215	1	11.78	2.22	0	2.16	11.84	1	1	TRUE
	img_one_1004.txt	1	-32	34	1	12.13	1.87	0	1.78	12.22	1	1	TRUE		-39	43	1	11.77	2.23	0	2.18	11.82	1	1	TRUE		-52	100	1	11.75	2.25	0	1.98	12.02	1	1	TRUE		-152	160	1	11.65	2.35	0	2.28	11.72	1	1	TRUE
	img_one_1005.txt	1	-29	33	1	12.12	1.88	0	1.79	12.21	1	1	TRUE		-48	52	1	11.94	2.06	0	2.01	11.99	1	1	TRUE		-70	114	1	11.86	2.14	0	1.92	12.08	1	1	TRUE		-176	168	1	11.76	2.24	0	2.22	11.78	1	1	TRUE
	img_one_1006.txt	1	-29	43	1	12.13	1.87	0	1.72	12.28	1	1	TRUE		-38	54	1	11.84	2.16	0	2.01	11.99	1	1	TRUE		-69	113	1	11.85	2.15	0	1.93	12.07	1	1	TRUE		-145	177	1	11.65	2.35	0	2.19	11.81	1	1	TRUE
	img_one_1007.txt	1	-16	34	1	11.83	2.17	0	1.83	12.17	1	1	TRUE		-20	54	1	11.55	2.45	0	1.97	12.03	1	1	TRUE		-60	94	1	11.78	2.22	0	2.01	11.99	1	1	TRUE		-153	185	1	11.7	2.3	0	2.2	11.8	1	1	TRUE
	img_one_1008.txt	1	-24	36	1	12	2	0	1.85	12.15	1	1	TRUE		-25	59	1	11.68	2.32	0	1.91	12.09	1	1	TRUE		-50	98	1	11.72	2.28	0	1.98	12.02	1	1	TRUE		-175	211	1	11.73	2.27	0	2.15	11.85	1	1	TRUE
	img_one_1009.txt	1	-24	42	1	12.01	1.99	0	1.73	12.27	1	1	TRUE		-37	61	1	11.79	2.21	0	1.97	12.03	1	1	TRUE		-64	114	1	11.82	2.18	0	1.94	12.06	1	1	TRUE		-181	191	1	11.75	2.25	0	2.2	11.8	1	1	TRUE
	img_one_101.txt	1	-33	29	1	12.13	1.87	0	1.84	12.16	1	1	TRUE		-41	45	1	11.86	2.14	0	2.08	11.92	1	1	TRUE		-115	121	1	12.07	1.93	0	1.91	12.09	1	1	TRUE		-184	178	1	11.77	2.23	0	2.23	11.77	1	1	TRUE
	img_one_1010.txt	1	-20	36	1	11.93	2.07	0	1.8	12.2	1	1	TRUE		-27	51	1	11.79	2.21	0	2.01	11.99	1	1	TRUE		-66	106	1	11.85	2.15	0	1.95	12.05	1	1	TRUE		-159	213	1	11.71	2.29	0	2.15	11.85	1	1	TRUE
	img_one_1011.txt	1	-21	33	1	11.94	2.06	0	1.93	12.07	1	1	TRUE		-38	66	1	11.88	2.12	0	1.9	12.1	1	1	TRUE		-78	116	1	11.95	2.05	0	1.9	12.1	1	1	TRUE		-161	199	1	11.73	2.27	0	2.21	11.79	1	1	TRUE
	img_one_1012.txt	1	-30	40	1	12.12	1.88	0	1.74	12.26	1	1	TRUE		-17	49	1	11.48	2.52	0	2.03	11.97	1	1	TRUE		-50	94	1	11.64	2.36	0	2.05	11.95	1	1	TRUE		-175	203	1	11.78	2.22	0	2.15	11.85	1	1	TRUE
	img_one_1013.txt	1	-19	31	1	11.78	2.22	0	1.96	12.04	1	1	TRUE		-9	47	1	10.95	3.05	0	2.06	11.94	1	1	TRUE		-51	89	1	11.73	2.27	0	2.03	11.97	1	1	TRUE		-159	201	1	11.72	2.28	0	2.15	11.85	1	1	TRUE
	img_one_1014.txt	1	-20	32	1	11.86	2.14	0	1.92	12.08	1	1	TRUE		-33	41	1	11.8	2.2	0	2.15	11.85	1	1	TRUE		-50	104	1	11.71	2.29	0	1.96	12.04	1	1	TRUE		-165	193	1	11.72	2.28	0	2.23	11.77	1	1	TRUE
	img_one_1015.txt	1	-20	38	1	11.83	2.17	0	1.81	12.19	1	1	TRUE		-27	49	1	11.74	2.26	0	2.06	11.94	1	1	TRUE		-73	107	1	11.87	2.13	0	1.96	12.04	1	1	TRUE		-158	206	1	11.69	2.31	0	2.17	11.83	1	1	TRUE
	img_one_1016.txt	1	-23	31	1	11.94	2.06	0	1.93	12.07	1	1	TRUE		-28	52	1	11.73	2.27	0	2.07	11.93	1	1	TRUE		-54	96	1	11.62	2.38	0	2.05	11.95	1	1	TRUE		-177	221	1	11.75	2.25	0	2.13	11.87	1	1	TRUE
	img_one_1017.txt	1	-16	34	1	11.64	2.36	0	1.86	12.14	1	1	TRUE		-24	58	1	11.63	2.37	0	1.93	12.07	1	1	TRUE		-60	96	1	11.8	2.2	0	1.97	12.03	1	1	TRUE		-141	225	1	11.65	2.35	0	2.12	11.88	1	1	TRUE
	img_one_1018.txt	1	-17	33	1	11.68	2.32	0	1.85	12.15	1	1	TRUE		-17	45	1	11.45	2.55	0	2.07	11.93	1	1	TRUE		-61	79	1	11.83	2.17	0	2.12	11.88	1	1	TRUE		-138	200	1	11.66	2.34	0	2.18	11.82	1	1	TRUE
	img_one_1019.txt	1	-20	28	1	12.01	1.99	0	1.87	12.13	1	1	TRUE		-9	25	1	11.29	2.71	0	2.32	11.68	1	1	TRUE		-41	75	1	11.67	2.33	0	2.06	11.94	1	1	TRUE		-128	116	1	11.61	2.39	0	2.33	11.67	1	1	TRUE
	img_one_102.txt	1	-41	21	1	12.21	1.79	0	2.09	11.91	1	1	TRUE		-38	74	1	11.83	2.17	0	1.86	12.14	1	1	TRUE		-62	104	1	11.74	2.26	0	1.99	12.01	1	1	TRUE		-147	173	1	11.67	2.33	0	2.26	11.74	1	1	TRUE
	img_one_1020.txt	1	-23	29	1	11.97	2.03	0	1.85	12.15	1	1	TRUE		-11	41	1	11.39	2.61	0	2.11	11.89	1	1	TRUE		-27	57	1	11.38	2.62	0	2.24	11.76	1	1	TRUE		-142	134	1	11.7	2.3	0	2.33	11.67	1	1	TRUE
	img_one_1021.txt	1	-26	36	1	12.08	1.92	0	1.78	12.22	1	1	TRUE		-32	38	1	11.74	2.26	0	2.26	11.74	1	1	TRUE		-38	84	1	11.66	2.34	0	2.04	11.96	1	1	TRUE		-158	138	1	11.69	2.31	0	2.31	11.69	1	1	TRUE
	img_one_1022.txt	1	-24	42	1	11.96	2.04	0	1.75	12.25	1	1	TRUE		-33	61	1	11.74	2.26	0	1.95	12.05	1	1	TRUE		-62	110	1	11.85	2.15	0	1.93	12.07	1	1	TRUE		-167	157	1	11.67	2.33	0	2.31	11.69	1	1	TRUE
	img_one_1023.txt	1	-20	34	1	12.02	1.98	0	1.79	12.21	1	1	TRUE		-34	44	1	11.89	2.11	0	2.13	11.87	1	1	TRUE		-64	98	1	11.82	2.18	0	1.95	12.05	1	1	TRUE		-173	173	1	11.73	2.27	0	2.23	11.77	1	1	TRUE
	img_one_1024.txt	1	-18	34	1	11.91	2.09	0	1.86	12.14	1	1	TRUE		-26	40	1	11.74	2.26	0	2.16	11.84	1	1	TRUE		-68	96	1	11.84	2.16	0	2.03	11.97	1	1	TRUE		-184	222	1	11.8	2.2	0	2.11	11.89	1	1	TRUE
	img_one_1025.txt	1	-42	18	1	12.22	1.78	0	2.15	11.85	1	1	TRUE		-23	25	1	11.59	2.41	0	2.28	11.72	1	1	TRUE		-83	89	1	11.94	2.06	0	1.98	12.02	1	1	TRUE		-184	112	1	11.77	2.23	0	2.45	11.55	1	1	TRUE
	img_one_1026.txt	1	-36	16	1	12.21	1.79	0	2.09	11.91	1	1	TRUE		-25	55	1	11.64	2.36	0	2	12	1	1	TRUE		-133	111	1	12.15	1.85	0	1.91	12.09	1	1	TRUE		-140	138	1	11.7	2.3	0	2.36	11.64	1	1	TRUE
	img_one_1027.txt	1	-37	15	1	12.18	1.82	0	2.06	11.94	1	1	TRUE		-30	32	1	11.78	2.22	0	2.12	11.88	1	1	TRUE		-83	79	1	12	2	0	2	12	1	1	TRUE		-148	100	1	11.73	2.27	0	2.46	11.54	1	1	TRUE
	img_one_1028.txt	1	-53	33	1	12.37	1.63	0	1.81	12.19	1	1	TRUE		-31	59	1	11.72	2.28	0	1.92	12.08	1	1	TRUE		-119	109	1	12.1	1.9	0	1.93	12.07	1	1	TRUE		-144	164	1	11.7	2.3	0	2.27	11.73	1	1	TRUE
	img_one_1029.txt	1	-48	42	1	12.26	1.74	0	1.78	12.22	1	1	TRUE		-35	71	1	11.84	2.16	0	1.87	12.13	1	1	TRUE		-120	106	1	12.1	1.9	0	1.95	12.05	1	1	TRUE		-182	172	1	11.79	2.21	0	2.24	11.76	1	1	TRUE
	img_one_103.txt	1	-44	30	1	12.17	1.83	0	1.9	12.1	1	1	TRUE		-40	64	1	11.91	2.09	0	1.9	12.1	1	1	TRUE		-92	106	1	11.95	2.05	0	1.98	12.02	1	1	TRUE		-199	175	1	11.81	2.19	0	2.26	11.74	1	1	TRUE
	img_one_1030.txt	1	-40	32	1	12.26	1.74	0	1.76	12.24	1	1	TRUE		-35	59	1	11.79	2.21	0	1.98	12.02	1	1	TRUE		-101	91	1	11.98	2.02	0	2.05	11.95	1	1	TRUE		-135	185	1	11.67	2.33	0	2.22	11.78	1	1	TRUE
	img_one_1031.txt	1	-38	16	1	12.17	1.83	0	2.12	11.88	1	1	TRUE		-38	44	1	11.88	2.12	0	2.03	11.97	1	1	TRUE		-105	79	1	12.05	1.95	0	2.03	11.97	1	1	TRUE		-161	143	1	11.73	2.27	0	2.34	11.66	1	1	TRUE
	img_one_1032.txt	1	-45	21	1	12.24	1.76	0	2.1	11.9	1	1	TRUE		-42	72	1	11.88	2.12	0	1.87	12.13	1	1	TRUE		-88	110	1	11.91	2.09	0	1.92	12.08	1	1	TRUE		-152	174	1	11.66	2.34	0	2.26	11.74	1	1	TRUE
	img_one_1033.txt	1	-42	18	1	12.24	1.76	0	2.1	11.9	1	1	TRUE		-34	64	1	11.84	2.16	0	1.9	12.1	1	1	TRUE		-70	92	1	11.79	2.21	0	2.06	11.94	1	1	TRUE		-143	189	1	11.65	2.35	0	2.21	11.79	1	1	TRUE
	img_one_1034.txt	1	-49	23	1	12.25	1.75	0	2.04	11.96	1	1	TRUE		-42	76	1	11.9	2.1	0	1.84	12.16	1	1	TRUE		-96	114	1	11.95	2.05	0	1.94	12.06	1	1	TRUE		-178	160	1	11.71	2.29	0	2.31	11.69	1	1	TRUE
	img_one_1035.txt	1	-48	36	1	12.26	1.74	0	1.8	12.2	1	1	TRUE		-38	60	1	11.77	2.23	0	1.94	12.06	1	1	TRUE		-123	131	1	12.09	1.91	0	1.86	12.14	1	1	TRUE		-209	221	1	11.84	2.16	0	2.13	11.87	1	1	TRUE
	img_one_1036.txt	1	-49	29	1	12.25	1.75	0	1.97	12.03	1	1	TRUE		-35	55	1	11.82	2.18	0	1.95	12.05	1	1	TRUE		-99	111	1	11.97	2.03	0	1.93	12.07	1	1	TRUE		-161	185	1	11.73	2.27	0	2.21	11.79	1	1	TRUE
	img_one_1037.txt	1	-47	25	1	12.31	1.69	0	1.91	12.09	1	1	TRUE		-38	50	1	11.81	2.19	0	2.01	11.99	1	1	TRUE		-143	127	1	12.16	1.84	0	1.88	12.12	1	1	TRUE		-190	152	1	11.78	2.22	0	2.3	11.7	1	1	TRUE
	img_one_1038.txt	1	-51	33	1	12.32	1.68	0	1.86	12.14	1	1	TRUE		-48	64	1	12.01	1.99	0	1.88	12.12	1	1	TRUE		-111	113	1	12.06	1.94	0	1.92	12.08	1	1	TRUE		-195	175	1	11.81	2.19	0	2.23	11.77	1	1	TRUE
	img_one_1039.txt	1	-14	34	1	11.64	2.36	0	1.86	12.14	1	1	TRUE		-25	45	1	11.61	2.39	0	2.1	11.9	1	1	TRUE		-59	95	1	11.81	2.19	0	1.96	12.04	1	1	TRUE		-159	185	1	11.7	2.3	0	2.18	11.82	1	1	TRUE
	img_one_104.txt	1	-47	37	1	12.23	1.77	0	1.79	12.21	1	1	TRUE		-41	67	1	11.86	2.14	0	1.91	12.09	1	1	TRUE		-95	115	1	11.96	2.04	0	1.94	12.06	1	1	TRUE		-167	165	1	11.72	2.28	0	2.28	11.72	1	1	TRUE
	img_one_1040.txt	1	-29	35	1	12.01	1.99	0	1.87	12.13	1	1	TRUE		-19	49	1	11.53	2.47	0	2.02	11.98	1	1	TRUE		-51	105	1	11.69	2.31	0	1.96	12.04	1	1	TRUE		-171	165	1	11.74	2.26	0	2.26	11.74	1	1	TRUE
	img_one_1041.txt	1	-18	32	1	11.75	2.25	0	1.82	12.18	1	1	TRUE		-26	46	1	11.79	2.21	0	2.01	11.99	1	1	TRUE		-55	89	1	11.78	2.22	0	1.99	12.01	1	1	TRUE		-132	162	1	11.62	2.38	0	2.21	11.79	1	1	TRUE
	img_one_1042.txt	1	-26	34	1	12.05	1.95	0	1.82	12.18	1	1	TRUE		-19	47	1	11.48	2.52	0	2.09	11.91	1	1	TRUE		-58	108	1	11.79	2.21	0	1.91	12.09	1	1	TRUE		-187	193	1	11.81	2.19	0	2.21	11.79	1	1	TRUE
	img_one_1043.txt	1	-24	28	1	11.96	2.04	0	1.94	12.06	1	1	TRUE		-21	47	1	11.67	2.33	0	2	12	1	1	TRUE		-56	90	1	11.8	2.2	0	1.99	12.01	1	1	TRUE		-144	182	1	11.73	2.27	0	2.17	11.83	1	1	TRUE
	img_one_1044.txt	1	-27	37	1	12.07	1.93	0	1.81	12.19	1	1	TRUE		-20	50	1	11.51	2.49	0	2.05	11.95	1	1	TRUE		-60	102	1	11.79	2.21	0	1.99	12.01	1	1	TRUE		-182	206	1	11.78	2.22	0	2.16	11.84	1	1	TRUE
	img_one_1045.txt	1	-17	35	1	11.85	2.15	0	1.83	12.17	1	1	TRUE		-24	46	1	11.73	2.27	0	1.98	12.02	1	1	TRUE		-36	86	1	11.56	2.44	0	2.03	11.97	1	1	TRUE		-147	151	1	11.68	2.32	0	2.26	11.74	1	1	TRUE
	img_one_1046.txt	1	-22	36	1	11.96	2.04	0	1.88	12.12	1	1	TRUE		-8	38	1	10.85	3.15	0	2.17	11.83	1	1	TRUE		-75	107	1	11.92	2.08	0	1.93	12.07	1	1	TRUE		-171	183	1	11.74	2.26	0	2.19	11.81	1	1	TRUE
	img_one_1047.txt	1	-31	49	1	12.06	1.94	0	1.69	12.31	1	1	TRUE		-32	50	1	11.79	2.21	0	2.01	11.99	1	1	TRUE		-88	88	1	11.89	2.11	0	2.1	11.9	1	1	TRUE		-141	145	1	11.64	2.36	0	2.31	11.69	1	1	TRUE
	img_one_1048.txt	1	-8	22	1	10.9	3.1	0	1.99	12.01	1	1	TRUE		-22	24	1	11.53	2.47	0	2.52	11.48	1	1	TRUE		-98	88	1	11.99	2.01	0	2.05	11.95	1	1	TRUE		-113	131	1	11.52	2.48	0	2.41	11.59	1	1	TRUE
	img_one_1049.txt	1	-41	39	1	12.22	1.78	0	1.81	12.19	1	1	TRUE		-38	64	1	11.81	2.19	0	1.94	12.06	1	1	TRUE		-70	100	1	11.8	2.2	0	2	12	1	1	TRUE		-185	153	1	11.75	2.25	0	2.34	11.66	1	1	TRUE
	img_one_105.txt	1	-33	29	1	12.05	1.95	0	1.95	12.05	1	1	TRUE		-35	57	1	11.85	2.15	0	2	12	1	1	TRUE		-66	112	1	11.82	2.18	0	1.94	12.06	1	1	TRUE		-176	180	1	11.77	2.23	0	2.26	11.74	1	1	TRUE
	img_one_1050.txt	1	-41	33	1	12.22	1.78	0	1.81	12.19	1	1	TRUE		-33	69	1	11.65	2.35	0	1.91	12.09	1	1	TRUE		-86	118	1	11.89	2.11	0	1.94	12.06	1	1	TRUE		-194	192	1	11.78	2.22	0	2.21	11.79	1	1	TRUE
	img_one_1051.txt	1	-37	33	1	12.14	1.86	0	1.84	12.16	1	1	TRUE		-35	47	1	11.62	2.38	0	2.15	11.85	1	1	TRUE		-73	115	1	11.85	2.15	0	1.93	12.07	1	1	TRUE		-202	200	1	11.84	2.16	0	2.15	11.85	1	1	TRUE
	img_one_1052.txt	1	-38	36	1	12.15	1.85	0	1.9	12.1	1	1	TRUE		-27	65	1	11.57	2.43	0	1.94	12.06	1	1	TRUE		-82	108	1	11.84	2.16	0	2	12	1	1	TRUE		-194	174	1	11.78	2.22	0	2.25	11.75	1	1	TRUE
	img_one_1053.txt	1	-36	28	1	12.14	1.86	0	2.01	11.99	1	1	TRUE		-29	71	1	11.72	2.28	0	1.86	12.14	1	1	TRUE		-94	112	1	11.95	2.05	0	1.94	12.06	1	1	TRUE		-139	167	1	11.6	2.4	0	2.31	11.69	1	1	TRUE
	img_one_1054.txt	1	-36	40	1	12.17	1.83	0	1.73	12.27	1	1	TRUE		-31	55	1	11.73	2.27	0	2	12	1	1	TRUE		-86	110	1	11.93	2.07	0	1.97	12.03	1	1	TRUE		-210	186	1	11.83	2.17	0	2.26	11.74	1	1	TRUE
	img_one_1055.txt	1	-32	50	1	12.05	1.95	0	1.67	12.33	1	1	TRUE		-33	51	1	11.81	2.19	0	2	12	1	1	TRUE		-87	97	1	11.87	2.13	0	2.01	11.99	1	1	TRUE		-160	160	1	11.71	2.29	0	2.29	11.71	1	1	TRUE
	img_one_1056.txt	1	-40	44	1	12.21	1.79	0	1.75	12.25	1	1	TRUE		-35	61	1	11.77	2.23	0	1.97	12.03	1	1	TRUE		-97	109	1	11.92	2.08	0	1.99	12.01	1	1	TRUE		-187	189	1	11.74	2.26	0	2.24	11.76	1	1	TRUE
	img_one_1057.txt	1	-43	27	1	12.23	1.77	0	1.95	12.05	1	1	TRUE		-41	71	1	11.82	2.18	0	1.86	12.14	1	1	TRUE		-81	115	1	11.78	2.22	0	1.97	12.03	1	1	TRUE		-192	178	1	11.77	2.23	0	2.26	11.74	1	1	TRUE
	img_one_1058.txt	1	-41	23	1	12.15	1.85	0	2.15	11.85	1	1	TRUE		-39	77	1	11.79	2.21	0	1.85	12.15	1	1	TRUE		-78	114	1	11.84	2.16	0	1.93	12.07	1	1	TRUE		-154	182	1	11.65	2.35	0	2.24	11.76	1	1	TRUE
	img_one_1059.txt	1	-26	30	1	11.99	2.01	0	1.94	12.06	1	1	TRUE		-34	66	1	11.69	2.31	0	1.99	12.01	1	1	TRUE		-72	116	1	11.81	2.19	0	1.95	12.05	1	1	TRUE		-161	175	1	11.7	2.3	0	2.25	11.75	1	1	TRUE
	img_one_106.txt	1	-43	27	1	12.24	1.76	0	1.96	12.04	1	1	TRUE		-33	57	1	11.77	2.23	0	1.98	12.02	1	1	TRUE		-59	101	1	11.74	2.26	0	1.99	12.01	1	1	TRUE		-158	196	1	11.71	2.29	0	2.18	11.82	1	1	TRUE
	img_one_1060.txt	1	-38	42	1	12.17	1.83	0	1.73	12.27	1	1	TRUE		-28	66	1	11.62	2.38	0	1.9	12.1	1	1	TRUE		-114	114	1	12.05	1.95	0	1.92	12.08	1	1	TRUE		-178	190	1	11.76	2.24	0	2.2	11.8	1	1	TRUE
	img_one_1061.txt	1	-49	41	1	12.25	1.75	0	1.79	12.21	1	1	TRUE		-42	62	1	11.93	2.07	0	1.91	12.09	1	1	TRUE		-133	127	1	12.12	1.88	0	1.9	12.1	1	1	TRUE		-226	194	1	11.87	2.13	0	2.19	11.81	1	1	TRUE
	img_one_1062.txt	1	-27	31	1	12.03	1.97	0	1.88	12.12	1	1	TRUE		-31	49	1	11.8	2.2	0	2.05	11.95	1	1	TRUE		-99	97	1	12.01	1.99	0	1.99	12.01	1	1	TRUE		-153	159	1	11.72	2.28	0	2.29	11.71	1	1	TRUE
	img_one_1063.txt	1	-30	44	1	11.94	2.06	0	1.74	12.26	1	1	TRUE		-27	57	1	11.63	2.37	0	1.95	12.05	1	1	TRUE		-100	98	1	11.99	2.01	0	2.04	11.96	1	1	TRUE		-165	179	1	11.73	2.27	0	2.26	11.74	1	1	TRUE
	img_one_1064.txt	1	-41	39	1	12.24	1.76	0	1.78	12.22	1	1	TRUE		-25	51	1	11.67	2.33	0	1.99	12.01	1	1	TRUE		-118	106	1	12.06	1.94	0	1.96	12.04	1	1	TRUE		-196	166	1	11.8	2.2	0	2.28	11.72	1	1	TRUE
	img_one_1065.txt	1	-34	38	1	12.02	1.98	0	1.8	12.2	1	1	TRUE		-42	68	1	11.97	2.03	0	1.89	12.11	1	1	TRUE		-97	111	1	12.01	1.99	0	1.93	12.07	1	1	TRUE		-180	162	1	11.77	2.23	0	2.3	11.7	1	1	TRUE
	img_one_1066.txt	1	-37	45	1	12.15	1.85	0	1.72	12.28	1	1	TRUE		-27	63	1	11.67	2.33	0	1.92	12.08	1	1	TRUE		-98	104	1	11.89	2.11	0	2.02	11.98	1	1	TRUE		-175	183	1	11.77	2.23	0	2.22	11.78	1	1	TRUE
	img_one_1067.txt	1	-45	37	1	12.28	1.72	0	1.85	12.15	1	1	TRUE		-34	78	1	11.78	2.22	0	1.81	12.19	1	1	TRUE		-100	108	1	11.97	2.03	0	1.99	12.01	1	1	TRUE		-173	167	1	11.74	2.26	0	2.27	11.73	1	1	TRUE
	img_one_1068.txt	1	-38	30	1	12.13	1.87	0	1.89	12.11	1	1	TRUE		-40	60	1	11.88	2.12	0	1.98	12.02	1	1	TRUE		-88	94	1	11.95	2.05	0	2	12	1	1	TRUE		-145	143	1	11.65	2.35	0	2.34	11.66	1	1	TRUE
	img_one_1069.txt	1	-39	43	1	12.12	1.88	0	1.72	12.28	1	1	TRUE		-36	66	1	11.86	2.14	0	1.86	12.14	1	1	TRUE		-114	114	1	12.04	1.96	0	1.96	12.04	1	1	TRUE		-177	185	1	11.75	2.25	0	2.2	11.8	1	1	TRUE
	img_one_107.txt	1	-46	26	1	12.31	1.69	0	1.91	12.09	1	1	TRUE		-41	51	1	11.91	2.09	0	1.98	12.02	1	1	TRUE		-76	104	1	11.9	2.1	0	1.93	12.07	1	1	TRUE		-146	146	1	11.68	2.32	0	2.25	11.75	1	1	TRUE
	img_one_1070.txt	1	-22	42	1	11.92	2.08	0	1.73	12.27	1	1	TRUE		-32	38	1	11.77	2.23	0	2.23	11.77	1	1	TRUE		-109	101	1	12.01	1.99	0	2.01	11.99	1	1	TRUE		-162	162	1	11.73	2.27	0	2.27	11.73	1	1	TRUE
	img_one_1071.txt	1	-26	46	1	11.9	2.1	0	1.74	12.26	1	1	TRUE		-35	47	1	11.84	2.16	0	2.06	11.94	1	1	TRUE		-98	104	1	11.94	2.06	0	2	12	1	1	TRUE		-177	159	1	11.76	2.24	0	2.28	11.72	1	1	TRUE
	img_one_1072.txt	1	-40	28	1	12.15	1.85	0	1.9	12.1	1	1	TRUE		-41	65	1	11.85	2.15	0	1.91	12.09	1	1	TRUE		-70	100	1	11.77	2.23	0	2.02	11.98	1	1	TRUE		-156	184	1	11.69	2.31	0	2.21	11.79	1	1	TRUE
	img_one_1073.txt	1	-27	41	1	12.03	1.97	0	1.73	12.27	1	1	TRUE		-39	61	1	11.86	2.14	0	1.91	12.09	1	1	TRUE		-64	104	1	11.84	2.16	0	1.97	12.03	1	1	TRUE		-166	140	1	11.67	2.33	0	2.29	11.71	1	1	TRUE
	img_one_1074.txt	1	-51	33	1	12.32	1.68	0	1.86	12.14	1	1	TRUE		-31	57	1	11.68	2.32	0	1.95	12.05	1	1	TRUE		-126	126	1	12.14	1.86	0	1.86	12.14	1	1	TRUE		-194	216	1	11.81	2.19	0	2.19	11.81	1	1	TRUE
	img_one_1075.txt	1	-47	37	1	12.25	1.75	0	1.79	12.21	1	1	TRUE		-36	70	1	11.87	2.13	0	1.86	12.14	1	1	TRUE		-111	105	1	12.04	1.96	0	1.98	12.02	1	1	TRUE		-169	159	1	11.76	2.24	0	2.32	11.68	1	1	TRUE
	img_one_1076.txt	1	-24	40	1	11.94	2.06	0	1.74	12.26	1	1	TRUE		-34	34	1	11.87	2.13	0	2.13	11.87	1	1	TRUE		-38	82	1	11.64	2.36	0	2.04	11.96	1	1	TRUE		-133	143	1	11.66	2.34	0	2.31	11.69	1	1	TRUE
[truncated: 2,028 more rows]

## Sheet: Table 4
Table 4: the simulation results for the 3-class, binary image classifier compared to the acid-base model across different image sizes.
[truncated: 3,149 more rows]
